# Supplementary material for: Identification of PsbS binding proteins in Arabidopsis thaliana leaf chloroplasts under high light using TurboID-based proximity labeling
Source: Front Plant Sci. 2026 Jan 20;16:1705804. doi: 10.3389/fpls.2025.1705804 (PMC12864446; doi:10.3389/fpls.2025.1705804)
Supplement: Supplementary Table 1 — Proximity-labeling proteome data of PTP-TurboID-eGFP and PsbS-TurboID-eGFP under dark and high light conditions. [file Table1.xlsx]

## Sheet: Introduction
Table S1 Proximity-labeling proteome data of PTP-TurboID-eGFP and PsbS-TurboID-eGFP under dark and high-light conditions
This supplementary table presents the proximity-labeling proteome data of PTP-TurboID-eGFP and PsbS-TurboID-eGFP under dark and high-light conditions. The data were obtained from Arabidopsis seedlings. Each entry in the table includes comprehensive information about the identified proteins, such as protein identifiers, protein names, gene names, functions (where available), and label - free quant…
Protein	Unique codes for each protein to tell them apart, like A0A654FHY9.
Protein Name	Descriptive names of proteins, e.g., "S5A_REDUCTASE domain - containing protein"
Gene Name	Names of genes that make the proteins, such as "AN1_LOCUS15908"
Function	Known jobs of proteins. "nan" means function's unknown.
ProteinGroup	Lists related proteins grouped together due to similarity.
FastaHeaders	Details about protein sequences in databases, including organism and evidence level.
Proteins	Number of distinct protein entities in a group.
Peptides	Number of short amino-acid chains detected for a protein.
RazorUniquePeptides	Peptides unique to a protein group, useful for identification.
UniquePeptides	Peptides specific only to one protein.

## Sheet: A. PTP-D
Table S1A Proximity-labeling proteome of PTP-TurboID-eGFP in Arabidopsis under dark conditions
Protein	Protein Name	Gene Name	Function	ProteinGroup	FastaHeaders	Proteins	Peptides	RazorUniquePeptides	UniquePeptides	Coverage	MolWeight	LFQ intensity PTP-D1	LFQ intensity PTP-D2	LFQ intensity PTP-D3
A0A654FHY9	S5A_REDUCTASE domain-containing protein	AN1_LOCUS15908		tr|A0A654FHY9|A0A654FHY9_ARATH;tr|A0A178VGP2|A0A178VGP2_ARATH;sp|Q9M2U2|TECR_ARATH	tr|A0A654FHY9|A0A654FHY9_ARATH S5A_REDUCTASE domain-containing protein OS=Arabidopsis thaliana OX=3702 GN=AN1_LOCUS15908 PE=3 SV=1;tr|A0A178VGP2|A0A178VGP2_ARATH (thale cress) hypothetical protein OS=Arabidopsis thaliana OX=3702 GN=AXX17_At3g49950 PE=3 SV=	3	6	6	6	25.5	35.753	4991.8	66771	59773
F4I577	Monodehydroascorbate reductase 6	MDAR6		tr|F4I577|F4I577_ARATH;tr|F4I576|F4I576_ARATH;tr|B9DGR6|B9DGR6_ARATH;tr|A0A5S9WPJ2|A0A5S9WPJ2_ARATH;tr|A0A384KW24|A0A384KW24_ARATH;tr|A0A178WFH3|A0A178WFH3_ARATH;sp|P92947|MDAR_ARATH;tr|Q3YIM9|Q3YIM9_ARATH	tr|F4I577|F4I577_ARATH Monodehydroascorbate reductase 6 OS=Arabidopsis thaliana OX=3702 GN=MDAR6 PE=1 SV=1;tr|F4I576|F4I576_ARATH Monodehydroascorbate reductase 6 OS=Arabidopsis thaliana OX=3702 GN=MDAR6 PE=1 SV=1;tr|B9DGR6|B9DGR6_ARATH AT1G63940 protein O	8	5	5	5	19.2	45.023	4998.3	30884	29181
A0A7G2DZQ2	(thale cress) hypothetical protein	AT9943_LOCUS3435		tr|A0A7G2DZQ2|A0A7G2DZQ2_ARATH;tr|A0A654EIC2|A0A654EIC2_ARATH;tr|A0A5S9WKS3|A0A5S9WKS3_ARATH;sp|Q9XIA4|CCS1_ARATH;tr|A0A178WB96|A0A178WB96_ARATH	tr|A0A7G2DZQ2|A0A7G2DZQ2_ARATH (thale cress) hypothetical protein OS=Arabidopsis thaliana OX=3702 GN=AT9943_LOCUS3435 PE=3 SV=1;tr|A0A654EIC2|A0A654EIC2_ARATH Cytochrome c biogenesis protein OS=Arabidopsis thaliana OX=3702 GN=AN1_LOCUS4056 PE=3 SV=1;tr|A0A	5	16	16	16	30.5	59.422	5355.2	2589.7	3035.7
P37107	Signal recognition particle 54 kDa protein, chloroplastic	FFC	FUNCTION: Involved in cotranslational and post-translational sorting of thylakoid proteins. Binds GTP specifically. Activates the GTPase activity of CPFTSY when bound together. Required for light-harvesting chlorophyll a/b-binding protein (LHCP) integration into thylakoids. {ECO:0000269|PubMed:10480939, ECO:0000269|PubMed:11356852, ECO:0000269|PubMed:17475780, ECO:0000269|PubMed:18633119}.	sp|P37107|SR54C_ARATH;tr|A0A178UD49|A0A178UD49_ARATH;tr|A0A7G2F4W1|A0A7G2F4W1_ARATH	sp|P37107|SR54C_ARATH Signal recognition particle 54 kDa protein, chloroplastic OS=Arabidopsis thaliana OX=3702 GN=FFC PE=1 SV=1;tr|A0A178UD49|A0A178UD49_ARATH SRP54CP OS=Arabidopsis thaliana OX=3702 GN=AXX17_At5g03290 PE=3 SV=1;tr|A0A7G2F4W1|A0A7G2F4W1_AR	3	10	10	10	22.5	61.232	6105.2	56850	16257
A0A654G929	Glucose-1-phosphate adenylyltransferase	AN1_LOCUS25065	FUNCTION: This protein plays a role in synthesis of starch. It catalyzes the synthesis of the activated glycosyl donor, ADP-glucose from Glc-1-P and ATP. {ECO:0000256|RuleBase:RU362093}.	tr|A0A654G929|A0A654G929_ARATH;tr|A0A5S9YC60|A0A5S9YC60_ARATH;tr|A0A178UDC3|A0A178UDC3_ARATH;sp|P55228|GLGS_ARATH;tr|Q56ZT4|Q56ZT4_ARATH	tr|A0A654G929|A0A654G929_ARATH Glucose-1-phosphate adenylyltransferase OS=Arabidopsis thaliana OX=3702 GN=AN1_LOCUS25065 PE=3 SV=1;tr|A0A5S9YC60|A0A5S9YC60_ARATH Glucose-1-phosphate adenylyltransferase OS=Arabidopsis thaliana OX=3702 GN=C24_LOCUS24894 PE=3	5	6	6	3	18.5	56.696	6232.4	30971	16556
Q9LVJ1	Subtilisin-like protease SBT1.4	SBT1.4		sp|Q9LVJ1|SBT14_ARATH;tr|A0A178VF34|A0A178VF34_ARATH;tr|A0A7G2ENX5|A0A7G2ENX5_ARATH	sp|Q9LVJ1|SBT14_ARATH Subtilisin-like protease SBT1.4 OS=Arabidopsis thaliana OX=3702 GN=SBT1.4 PE=2 SV=1;tr|A0A178VF34|A0A178VF34_ARATH Subtilisin-like protease SBT1.4 OS=Arabidopsis thaliana OX=3702 GN=AXX17_At3g14580 PE=3 SV=1;tr|A0A7G2ENX5|A0A7G2ENX5_A	3	7	7	7	13	81.816	10171	25366	25075
Q9M7X9	Thioredoxin-like protein CITRX, chloroplastic	CITRX	FUNCTION: Thiol-disulfide oxidoreductase that plays a role in proper chloroplast development, most likely through regulating plastid-encoded polymerase (PEP) dependent chloroplast transcription. Acts as a component of the transcriptionally active plastid chromosome that is required for plastid gene expression. May be involved in cell death and defense responses (By similarity). {ECO:0000250|UniPr…	sp|Q9M7X9|CITRX_ARATH;tr|A0A178VMT6|A0A178VMT6_ARATH;tr|A0A7G2EG46|A0A7G2EG46_ARATH	sp|Q9M7X9|CITRX_ARATH Thioredoxin-like protein CITRX, chloroplastic OS=Arabidopsis thaliana OX=3702 GN=CITRX PE=1 SV=1;tr|A0A178VMT6|A0A178VMT6_ARATH TRX z OS=Arabidopsis thaliana OX=3702 GN=AXX17_At3g06600 PE=3 SV=1;tr|A0A7G2EG46|A0A7G2EG46_ARATH (thale c	3	2	2	2	12	20.67	11116	30690	32938
A0A178V9B1	TOM40	AXX17_At3g21310		tr|A0A178V9B1|A0A178V9B1_ARATH;sp|Q9LHE5|TO401_ARATH;tr|A0A7G2EP35|A0A7G2EP35_ARATH;tr|A0A1I9LPN4|A0A1I9LPN4_ARATH	tr|A0A178V9B1|A0A178V9B1_ARATH TOM40 OS=Arabidopsis thaliana OX=3702 GN=AXX17_At3g21310 PE=3 SV=1;sp|Q9LHE5|TO401_ARATH Mitochondrial import receptor subunit TOM40-1 OS=Arabidopsis thaliana OX=3702 GN=TOM40-1 PE=1 SV=3;tr|A0A7G2EP35|A0A7G2EP35_ARATH Serine	4	8	8	8	41.1	34.25	12073	26439	7371.8
Q66GR6	Single-stranded DNA-binding protein WHY3, chloroplastic	WHY3	FUNCTION: Single-stranded DNA-binding protein that functions in both chloroplasts and nucleus. In chloroplasts, maintains plastid genome stability by preventing break-induced and short homology-dependent illegitimate recombinations. In the nucleus, is recruited to a distal element upstream of the kinesin KP1 to mediate the transcriptional repression of KP1. Can bind double-stranded DNA in vivo. {…	sp|Q66GR6|WHY3_ARATH;tr|A0A178VLN3|A0A178VLN3_ARATH;tr|A0A7G2E4Z5|A0A7G2E4Z5_ARATH	sp|Q66GR6|WHY3_ARATH Single-stranded DNA-binding protein WHY3, chloroplastic OS=Arabidopsis thaliana OX=3702 GN=WHY3 PE=1 SV=1;tr|A0A178VLN3|A0A178VLN3_ARATH WHY3 OS=Arabidopsis thaliana OX=3702 GN=AXX17_At2g01700 PE=3 SV=1	3	9	9	7	38.8	29.728	13132	25752	38956
A0A654ET58	CCG-binding protein 1	AN1_LOCUS7949		tr|A0A654ET58|A0A654ET58_ARATH;tr|A0A178VV65|A0A178VV65_ARATH;sp|Q9XIM0|MEE14_ARATH;tr|A0A7G2E6J9|A0A7G2E6J9_ARATH	tr|A0A654ET58|A0A654ET58_ARATH CCG-binding protein 1 OS=Arabidopsis thaliana OX=3702 GN=AN1_LOCUS7949 PE=4 SV=1;tr|A0A178VV65|A0A178VV65_ARATH MEE14 OS=Arabidopsis thaliana OX=3702 GN=AXX17_At2g11010 PE=4 SV=1;sp|Q9XIM0|MEE14_ARATH CCG-binding protein 1 OS	4	4	4	4	29.6	23.069	13500	24095	19258
Q0WW95	Cysteine synthase	At2g43750		tr|Q0WW95|Q0WW95_ARATH;tr|A0A384KAY1|A0A384KAY1_ARATH;sp|P47999|CYSKP_ARATH;tr|A0A178V9N8|A0A178V9N8_ARATH;tr|Q0WWQ5|Q0WWQ5_ARATH;sp|Q43725|CYSKM_ARATH;tr|B9DFR6|B9DFR6_ARATH;tr|A0A7G2EY15|A0A7G2EY15_ARATH;tr|Q570E6|Q570E6_ARATH;tr|B9DI60|B9DI60_ARATH;tr|F4J9F7|F4J9F7_ARATH	tr|Q0WW95|Q0WW95_ARATH Cysteine synthase OS=Arabidopsis thaliana OX=3702 GN=At2g43750 PE=2 SV=1;tr|A0A384KAY1|A0A384KAY1_ARATH Cysteine synthase OS=Arabidopsis thaliana OX=3702 GN=AXX17_At2g41270 PE=3 SV=1;sp|P47999|CYSKP_ARATH Cysteine synthase, chloropla	11	14	14	14	50	41.656	13870	75143	131710
Q9FLV6	Emb|CAB61996.1	MZF18.6		tr|Q9FLV6|Q9FLV6_ARATH;tr|F4KFP7|F4KFP7_ARATH;tr|F4KFP8|F4KFP8_ARATH;tr|A0A178UMH8|A0A178UMH8_ARATH;tr|A0A7G2FAV7|A0A7G2FAV7_ARATH;tr|A0A654FE62|A0A654FE62_ARATH;sp|Q0WMN5|Y3913_ARATH;tr|A0A5S9XJ59|A0A5S9XJ59_ARATH;tr|A0A7G2ETQ0|A0A7G2ETQ0_ARATH;tr|A0A7G2EVV2|A0A7G2EVV2_ARATH;tr|A0A178VI75|A0A178VI75_ARATH	tr|Q9FLV6|Q9FLV6_ARATH Emb|CAB61996.1 OS=Arabidopsis thaliana OX=3702 GN=MZF18.6 PE=1 SV=1;tr|F4KFP7|F4KFP7_ARATH Pentatricopeptide repeat (PPR) superfamily protein OS=Arabidopsis thaliana OX=3702 GN=MZF18.6 PE=1 SV=1;tr|F4KFP8|F4KFP8_ARATH Pentatricopepti	11	5	5	5	13.4	52.276	13987	20555	17475
A0A5S9X9Q0	Rubisco accumulation factor 1.1, chloroplastic-like	C24_LOCUS11581		tr|A0A5S9X9Q0|A0A5S9X9Q0_ARATH;tr|A0A178V6F9|A0A178V6F9_ARATH;sp|Q9SR19|RAF2_ARATH	tr|A0A5S9X9Q0|A0A5S9X9Q0_ARATH Rubisco accumulation factor 1.1, chloroplastic-like OS=Arabidopsis thaliana OX=3702 GN=C24_LOCUS11581 PE=4 SV=1;tr|A0A178V6F9|A0A178V6F9_ARATH (thale cress) hypothetical protein OS=Arabidopsis thaliana OX=3702 GN=AXX17_At3g03	3	8	8	8	26.1	50.199	14062	70017	68018
A0A178UUL4	(thale cress) hypothetical protein	AXX17_At4g28720		tr|A0A178UUL4|A0A178UUL4_ARATH;sp|Q93Y35|PSMD6_ARATH	tr|A0A178UUL4|A0A178UUL4_ARATH (thale cress) hypothetical protein OS=Arabidopsis thaliana OX=3702 GN=AXX17_At4g28720 PE=4 SV=1;sp|Q93Y35|PSMD6_ARATH 26S proteasome non-ATPase regulatory subunit 6 homolog OS=Arabidopsis thaliana OX=3702 GN=RPN7 PE=1 SV=1	2	9	9	9	29.5	44.282	14310	28116	44136
A0A654FZJ9	ATP synthase subunit beta	AN1_LOCUS21698	FUNCTION: Produces ATP from ADP in the presence of a proton gradient across the membrane. {ECO:0000256|RuleBase:RU003553}.	tr|A0A654FZJ9|A0A654FZJ9_ARATH;tr|A0A178UQU4|A0A178UQU4_ARATH;tr|A0A178UB86|A0A178UB86_ARATH;sp|P83484|ATPBN_ARATH;sp|P83483|ATPBM_ARATH;tr|A0A178UFZ5|A0A178UFZ5_ARATH;sp|Q9C5A9|ATPBO_ARATH;tr|Q8H135|Q8H135_ARATH;tr|A0A7G2F9F1|A0A7G2F9F1_ARATH;tr|A0A7G2F820|A0A7G2F820_ARATH;tr|A0A7G2F6V0|A0A7G2F6V0_ARATH;tr|Q0WM57|Q0WM57_ARATH	tr|A0A654FZJ9|A0A654FZJ9_ARATH ATP synthase subunit beta OS=Arabidopsis thaliana OX=3702 GN=AN1_LOCUS21698 PE=3 SV=1;tr|A0A178UQU4|A0A178UQU4_ARATH ATP synthase subunit beta OS=Arabidopsis thaliana OX=3702 GN=AXX17_At5g08610 PE=3 SV=1;tr|A0A178UB86|A0A178U	12	13	13	13	32.4	59.67	14665	108900	151110
Q9LV23	Glycosyltransferase family 61 protein	At3g18170		tr|Q9LV23|Q9LV23_ARATH;tr|A0A7G2EJE2|A0A7G2EJE2_ARATH;tr|A0A654FHF0|A0A654FHF0_ARATH;tr|A0A5S9XD94|A0A5S9XD94_ARATH;tr|A0A178VJZ8|A0A178VJZ8_ARATH	tr|Q9LV23|Q9LV23_ARATH Glycosyltransferase family 61 protein OS=Arabidopsis thaliana OX=3702 GN=At3g18170 PE=1 SV=1;tr|A0A7G2EJE2|A0A7G2EJE2_ARATH (thale cress) hypothetical protein OS=Arabidopsis thaliana OX=3702 GN=AT9943_LOCUS11362 PE=4 SV=1;tr|A0A654FH	5	1	1	1	2.4	60.811	16201	1204300	128990
A0A7G2F323	(thale cress) hypothetical protein	AT9943_LOCUS15650		tr|A0A7G2F323|A0A7G2F323_ARATH;tr|A0A5S9XT81|A0A5S9XT81_ARATH;tr|A0A178V2Z2|A0A178V2Z2_ARATH;sp|O23365|C97B3_ARATH	tr|A0A7G2F323|A0A7G2F323_ARATH (thale cress) hypothetical protein OS=Arabidopsis thaliana OX=3702 GN=AT9943_LOCUS15650 PE=3 SV=1;tr|A0A5S9XT81|A0A5S9XT81_ARATH Cytochrome P450 97B2, chloroplastic OS=Arabidopsis thaliana OX=3702 GN=C24_LOCUS18052 PE=3 SV=1;	4	8	8	8	18.1	64.116	16440	8921.9	14935
Q9SKY2	Plastid transcriptionally active 18	PTAC18		tr|Q9SKY2|Q9SKY2_ARATH;tr|Q8LCZ1|Q8LCZ1_ARATH;tr|O48852|O48852_ARATH;tr|A0A178VYQ0|A0A178VYQ0_ARATH;tr|A0A178VXW6|A0A178VXW6_ARATH	tr|Q9SKY2|Q9SKY2_ARATH Plastid transcriptionally active 18 OS=Arabidopsis thaliana OX=3702 GN=PTAC18 PE=1 SV=1;tr|Q8LCZ1|Q8LCZ1_ARATH Cupin_3 domain-containing protein OS=Arabidopsis thaliana OX=3702 PE=2 SV=1;tr|O48852|O48852_ARATH At2g32650 OS=Arabidopsi	5	1	1	1	7.9	16.329	16694	24474	24215
A0A178VLB6	60S ribosomal protein L18a	AXX17_At3g15240		tr|A0A178VLB6|A0A178VLB6_ARATH;sp|Q9LUD4|R18A3_ARATH;tr|A0A7G2EQ16|A0A7G2EQ16_ARATH;tr|B9DHX3|B9DHX3_ARATH	tr|A0A178VLB6|A0A178VLB6_ARATH 60S ribosomal protein L18a OS=Arabidopsis thaliana OX=3702 GN=AXX17_At3g15240 PE=3 SV=1;sp|Q9LUD4|R18A3_ARATH 60S ribosomal protein L18a-3 OS=Arabidopsis thaliana OX=3702 GN=RPL18AC PE=2 SV=1;tr|A0A7G2EQ16|A0A7G2EQ16_ARATH (t	4	7	4	3	42.1	21.309	20133	1366500	1442700
Q8H0U5	Protein TIC 62, chloroplastic	TIC62	FUNCTION: Involved in protein precursor import into chloroplasts. Part of the redox regulon consisting of TIC32, TIC 55 and TIC62 (PubMed:12426385). Acts as a membrane anchor of LFNR1 and LFNR2. Has a NADPH-dependent dehydrogenase activity, but only after preincubation with lipids (By similarity). {ECO:0000250, ECO:0000269|PubMed:12426385}.	sp|Q8H0U5|TIC62_ARATH;tr|A0A178VK42|A0A178VK42_ARATH;tr|A0A654F8I7|A0A654F8I7_ARATH;tr|A0A7G2ENU3|A0A7G2ENU3_ARATH;tr|A0A5S9XDH7|A0A5S9XDH7_ARATH	sp|Q8H0U5|TIC62_ARATH Protein TIC 62, chloroplastic OS=Arabidopsis thaliana OX=3702 GN=TIC62 PE=1 SV=1;tr|A0A178VK42|A0A178VK42_ARATH Tic62 OS=Arabidopsis thaliana OX=3702 GN=AXX17_At3g20090 PE=4 SV=1;tr|A0A654F8I7|A0A654F8I7_ARATH NAD(P)-bd_dom domain-con	5	20	20	20	43.7	68.341	20390	42083	4528.7
A0A1P8APU0	L-ascorbate peroxidase	TAPX		tr|A0A1P8APU0|A0A1P8APU0_ARATH;sp|Q42593|APXT_ARATH;tr|A0A7G2E9L0|A0A7G2E9L0_ARATH;tr|A0A5S9WV97|A0A5S9WV97_ARATH;tr|A0A178W4F0|A0A178W4F0_ARATH;tr|P92970|P92970_ARATH	tr|A0A1P8APU0|A0A1P8APU0_ARATH L-ascorbate peroxidase OS=Arabidopsis thaliana OX=3702 GN=TAPX PE=1 SV=1;sp|Q42593|APXT_ARATH L-ascorbate peroxidase T, chloroplastic OS=Arabidopsis thaliana OX=3702 GN=APXT PE=2 SV=2;tr|A0A7G2E9L0|A0A7G2E9L0_ARATH L-ascorbat	6	17	17	6	46.1	45.643	21791	19433	55915
Q9SK22	40S ribosomal protein S16-1	RPS16A		sp|Q9SK22|RS161_ARATH;tr|A0A178W2C4|A0A178W2C4_ARATH;tr|A0A5S9WXM4|A0A5S9WXM4_ARATH	sp|Q9SK22|RS161_ARATH 40S ribosomal protein S16-1 OS=Arabidopsis thaliana OX=3702 GN=RPS16A PE=2 SV=1;tr|A0A178W2C4|A0A178W2C4_ARATH (thale cress) hypothetical protein OS=Arabidopsis thaliana OX=3702 GN=AXX17_At2g06350 PE=3 SV=1;tr|A0A5S9WXM4|A0A5S9WXM4_AR	3	7	1	1	52.7	16.631	21911	21686	24921
A0A654G449	Photosystem II stability/assembly factor	AN1_LOCUS23050		tr|A0A654G449|A0A654G449_ARATH;tr|A0A5S9Y6J1|A0A5S9Y6J1_ARATH;tr|A0A178UP93|A0A178UP93_ARATH;sp|O82660|P2SAF_ARATH;tr|A0A1P8BG37|A0A1P8BG37_ARATH;tr|A0A7G2FFU9|A0A7G2FFU9_ARATH	tr|A0A654G449|A0A654G449_ARATH Photosystem II stability/assembly factor OS=Arabidopsis thaliana OX=3702 GN=AN1_LOCUS23050 PE=3 SV=1;tr|A0A5S9Y6J1|A0A5S9Y6J1_ARATH Photosystem II stability/assembly factor OS=Arabidopsis thaliana OX=3702 GN=C24_LOCUS22936 PE	6	12	12	12	39.2	44.103	23615	15375	23673
Q0WWI7	Photosystem II 10 kDa polypeptide, chloroplastic	At1g79040		tr|Q0WWI7|Q0WWI7_ARATH;tr|A0A384LAE0|A0A384LAE0_ARATH;sp|P27202|PSBR_ARATH;tr|C0Z2Y2|C0Z2Y2_ARATH;tr|A0A178WGH2|A0A178WGH2_ARATH;tr|A0A178WGP6|A0A178WGP6_ARATH	tr|Q0WWI7|Q0WWI7_ARATH Photosystem II 10 kDa polypeptide, chloroplastic OS=Arabidopsis thaliana OX=3702 GN=At1g79040 PE=2 SV=1;tr|A0A384LAE0|A0A384LAE0_ARATH Photosystem II 10 kDa polypeptide, chloroplastic OS=Arabidopsis thaliana OX=3702 GN=AXX17_At1g7379	6	4	4	4	32.1	14.586	24934	24913	43999
A0A384KJY5	(thale cress) hypothetical protein	AXX17_At3g17890		tr|A0A384KJY5|A0A384KJY5_ARATH;tr|Q9LSP5|Q9LSP5_ARATH;tr|A0A1I9LPQ2|A0A1I9LPQ2_ARATH	tr|A0A384KJY5|A0A384KJY5_ARATH (thale cress) hypothetical protein OS=Arabidopsis thaliana OX=3702 GN=AXX17_At3g17890 PE=4 SV=1;tr|Q9LSP5|Q9LSP5_ARATH AT3g17020/K14A17_14 OS=Arabidopsis thaliana OX=3702 GN=At3g17020 PE=1 SV=1;tr|A0A1I9LPQ2|A0A1I9LPQ2_ARATH	3	5	5	5	49.7	17.775	25325	35410	37917
Q67ZX8	40S ribosomal protein S19-like	At5g61170		tr|Q67ZX8|Q67ZX8_ARATH;tr|A0A384KY83|A0A384KY83_ARATH;sp|Q9FNP8|RS193_ARATH	tr|Q67ZX8|Q67ZX8_ARATH 40S ribosomal protein S19-like OS=Arabidopsis thaliana OX=3702 GN=At5g61170 PE=2 SV=1;tr|A0A384KY83|A0A384KY83_ARATH (thale cress) hypothetical protein OS=Arabidopsis thaliana OX=3702 GN=AXX17_At5g60630 PE=3 SV=1;sp|Q9FNP8|RS193_ARAT	3	6	2	1	36.4	15.697	25767	22746	24517
A0A7G2F225	Pectin acetylesterase	AT9943_LOCUS16084		tr|A0A7G2F225|A0A7G2F225_ARATH;tr|A0A178UYA2|A0A178UYA2_ARATH;sp|Q940J8|PAE7_ARATH;tr|F4JT64|F4JT64_ARATH;tr|A0A7G2FDQ4|A0A7G2FDQ4_ARATH	tr|A0A7G2F225|A0A7G2F225_ARATH Pectin acetylesterase OS=Arabidopsis thaliana OX=3702 GN=AT9943_LOCUS16084 PE=3 SV=1;tr|A0A178UYA2|A0A178UYA2_ARATH Pectin acetylesterase OS=Arabidopsis thaliana OX=3702 GN=AXX17_At4g22830 PE=3 SV=1;sp|Q940J8|PAE7_ARATH Pecti	5	14	14	10	52.4	42.238	26039	22864	56362
A0A654EW13	Coatomer subunit alpha	AN1_LOCUS8516	FUNCTION: The coatomer is a cytosolic protein complex that binds to dilysine motifs and reversibly associates with Golgi non-clathrin-coated vesicles, which further mediate biosynthetic protein transport from the ER, via the Golgi up to the trans Golgi network. {ECO:0000256|PIRNR:PIRNR003354}.	tr|A0A654EW13|A0A654EW13_ARATH;tr|A0A178VW28|A0A178VW28_ARATH;sp|Q9SJT9|COPA2_ARATH;tr|Q56YZ8|Q56YZ8_ARATH	tr|A0A654EW13|A0A654EW13_ARATH Coatomer subunit alpha OS=Arabidopsis thaliana OX=3702 GN=AN1_LOCUS8516 PE=4 SV=1;tr|A0A178VW28|A0A178VW28_ARATH Coatomer subunit alpha OS=Arabidopsis thaliana OX=3702 GN=AXX17_At2g16870 PE=4 SV=1;sp|Q9SJT9|COPA2_ARATH Coatom	4	25	25	9	27	136.47	26653	182630	118140
Q9SD79	Uncharacterized protein F13G24.250	F13G24.250		tr|Q9SD79|Q9SD79_ARATH;tr|Q8VYV1|Q8VYV1_ARATH;tr|A0A178UDZ5|A0A178UDZ5_ARATH	tr|Q9SD79|Q9SD79_ARATH Uncharacterized protein F13G24.250 OS=Arabidopsis thaliana OX=3702 GN=F13G24.250 PE=1 SV=1;tr|Q8VYV1|Q8VYV1_ARATH AT5g08050/F13G24_250 OS=Arabidopsis thaliana OX=3702 PE=2 SV=1;tr|A0A178UDZ5|A0A178UDZ5_ARATH (thale cress) hypothetica	3	3	3	3	17.1	16.58	27086	19104	29340
A0A178WFQ8	WHY1	AXX17_At1g15000		tr|A0A178WFQ8|A0A178WFQ8_ARATH;tr|A0A654E9P6|A0A654E9P6_ARATH;tr|A0A5S9UFP4|A0A5S9UFP4_ARATH;sp|Q9M9S3|WHY1_ARATH	tr|A0A178WFQ8|A0A178WFQ8_ARATH WHY1 OS=Arabidopsis thaliana OX=3702 GN=AXX17_At1g15000 PE=3 SV=1;tr|A0A654E9P6|A0A654E9P6_ARATH Protein PLASTID TRANSCRIPTIONALLY ACTIVE 11 OS=Arabidopsis thaliana OX=3702 GN=AN1_LOCUS1560 PE=3 SV=1;tr|A0A5S9UFP4|A0A5S9UFP4_	4	7	5	5	36	27.738	29292	66314	85212
A0A7G2E1U5	(thale cress) hypothetical protein	AT9943_LOCUS5280		tr|A0A7G2E1U5|A0A7G2E1U5_ARATH;sp|Q56WK6|PATL1_ARATH;tr|A0A5S9WT86|A0A5S9WT86_ARATH;tr|A0A178W8V1|A0A178W8V1_ARATH;tr|Q0WNN2|Q0WNN2_ARATH	tr|A0A7G2E1U5|A0A7G2E1U5_ARATH (thale cress) hypothetical protein OS=Arabidopsis thaliana OX=3702 GN=AT9943_LOCUS5280 PE=3 SV=1;sp|Q56WK6|PATL1_ARATH Patellin-1 OS=Arabidopsis thaliana OX=3702 GN=PATL1 PE=1 SV=2;tr|A0A5S9WT86|A0A5S9WT86_ARATH Patellin-3-li	5	13	11	11	26.3	63.331	31308	19043	37508
Q9LKB4	Uncharacterized protein At3g14900	EMB3120		tr|Q9LKB4|Q9LKB4_ARATH;tr|A0A654F794|A0A654F794_ARATH;tr|A0A178V8N6|A0A178V8N6_ARATH;tr|A0A5S9XDM1|A0A5S9XDM1_ARATH;tr|A0A7G2EQ47|A0A7G2EQ47_ARATH	tr|Q9LKB4|Q9LKB4_ARATH Uncharacterized protein At3g14900 OS=Arabidopsis thaliana OX=3702 GN=EMB3120 PE=1 SV=1;tr|A0A654F794|A0A654F794_ARATH WSD domain-containing protein OS=Arabidopsis thaliana OX=3702 GN=At3g14900 PE=4 SV=1;tr|A0A178V8N6|A0A178V8N6_ARATH	5	11	11	11	20.8	71.22	31453	55822	24210
A0A7G2F7T0	(thale cress) hypothetical protein	AT9943_LOCUS17422		tr|A0A7G2F7T0|A0A7G2F7T0_ARATH;tr|A0A178V4X2|A0A178V4X2_ARATH;sp|Q93YW0|EXEC1_ARATH;tr|C0Z245|C0Z245_ARATH	tr|A0A7G2F7T0|A0A7G2F7T0_ARATH (thale cress) hypothetical protein OS=Arabidopsis thaliana OX=3702 GN=AT9943_LOCUS17422 PE=4 SV=1;tr|A0A178V4X2|A0A178V4X2_ARATH EX1 OS=Arabidopsis thaliana OX=3702 GN=AXX17_At4g38470 PE=4 SV=1;sp|Q93YW0|EXEC1_ARATH Protein E	4	15	15	15	27.8	74.509	31887	45467	63478
A0A7G2EH20	(thale cress) hypothetical protein	AT9943_LOCUS10529		tr|A0A7G2EH20|A0A7G2EH20_ARATH;tr|A0A178V980|A0A178V980_ARATH;sp|Q9SF53|RL351_ARATH;tr|A0A1I9LSB4|A0A1I9LSB4_ARATH;tr|Q0WWT8|Q0WWT8_ARATH;tr|A0A654FFZ9|A0A654FFZ9_ARATH;tr|A0A384LMQ5|A0A384LMQ5_ARATH;tr|A0A178VS44|A0A178VS44_ARATH;tr|A0A178VLI7|A0A178VLI7_ARATH;sp|Q9LZ41|RL354_ARATH;sp|O80626|RL352_ARATH;sp|Q9M3D2|RL353_ARATH;tr|F4KDR2|F4KDR2_ARATH;tr|A0A7G2ERE6|A0A7G2ERE6_ARATH	tr|A0A7G2EH20|A0A7G2EH20_ARATH (thale cress) hypothetical protein OS=Arabidopsis thaliana OX=3702 GN=AT9943_LOCUS10529 PE=3 SV=1;tr|A0A178V980|A0A178V980_ARATH 60S ribosomal protein L35 OS=Arabidopsis thaliana OX=3702 GN=AXX17_At3g09150 PE=3 SV=1;sp|Q9SF53	14	2	2	2	15.7	13.658	33846	17868	29857
B9DH43	AT5G65220 protein	At5g65220		tr|B9DH43|B9DH43_ARATH;tr|A0A384KI47|A0A384KI47_ARATH;sp|Q9FJP3|RK29_ARATH;tr|A0A7G2FIY7|A0A7G2FIY7_ARATH	tr|B9DH43|B9DH43_ARATH AT5G65220 protein OS=Arabidopsis thaliana OX=3702 GN=At5g65220 PE=2 SV=1;tr|A0A384KI47|A0A384KI47_ARATH 50S ribosomal protein L29, chloroplastic OS=Arabidopsis thaliana OX=3702 GN=AXX17_At5g64980 PE=3 SV=1;sp|Q9FJP3|RK29_ARATH 50S ri	4	1	1	1	7.5	19.377	34736	67484	91230
A0A1P8ATW8	RNA-binding S4 domain-containing protein	At1g53120		tr|A0A1P8ATW8|A0A1P8ATW8_ARATH;tr|Q93YQ0|Q93YQ0_ARATH;tr|A0A178WMQ3|A0A178WMQ3_ARATH;tr|A0A7G2E1W3|A0A7G2E1W3_ARATH	tr|A0A1P8ATW8|A0A1P8ATW8_ARATH RNA-binding S4 domain-containing protein OS=Arabidopsis thaliana OX=3702 GN=At1g53120 PE=1 SV=1;tr|Q93YQ0|Q93YQ0_ARATH At1g53120 OS=Arabidopsis thaliana OX=3702 GN=F10L8.3 PE=1 SV=1;tr|A0A178WMQ3|A0A178WMQ3_ARATH S4 domain-co	4	5	5	5	18.2	34.468	34826	43727	49596
Q681L9	Putative vesicle-associated membrane protein, synaptobrevin 7B	At1g04740		tr|Q681L9|Q681L9_ARATH;tr|Q681H0|Q681H0_ARATH;tr|A0A7G2EH09|A0A7G2EH09_ARATH;tr|B9DH97|B9DH97_ARATH;sp|P47192|VA722_ARATH;tr|A0A178VX95|A0A178VX95_ARATH;sp|Q9ZTW3|VA721_ARATH;tr|A0A384KQP8|A0A384KQP8_ARATH;tr|Q67YV9|Q67YV9_ARATH;tr|A0A1P8AS81|A0A1P8AS81_ARATH;tr|A5YZC5|A5YZC5_ARATH;tr|F4IVQ2|F4IVQ2_ARATH;tr|A0A178VXI1|A0A178VXI1_ARATH;sp|Q8VY69|VA723_ARATH;sp|Q9MAS5|VA726_ARATH;tr|A0A178VN45|A0A1…	tr|Q681L9|Q681L9_ARATH Putative vesicle-associated membrane protein, synaptobrevin 7B OS=Arabidopsis thaliana OX=3702 GN=At1g04740 PE=2 SV=1;tr|Q681H0|Q681H0_ARATH Putative vesicle-associated membrane protein, synaptobrevin 7B OS=Arabidopsis thaliana OX=37	21	6	6	6	34.2	24.765	35549	77728	38984
F4K2P2	Plastid-lipid associated protein PAP / fibrillin family protein	At5g19940		tr|F4K2P2|F4K2P2_ARATH;tr|A0A654G2P2|A0A654G2P2_ARATH;tr|A0A178UEH3|A0A178UEH3_ARATH;sp|Q941D3|PAP8_ARATH	tr|F4K2P2|F4K2P2_ARATH Plastid-lipid associated protein PAP / fibrillin family protein OS=Arabidopsis thaliana OX=3702 GN=At5g19940 PE=1 SV=1;tr|A0A654G2P2|A0A654G2P2_ARATH (thale cress) hypothetical protein OS=Arabidopsis thaliana OX=3702 GN=AN1_LOCUS2279	4	5	5	5	26	26.001	35879	11410	36168
A0A178V5S0	(thale cress) hypothetical protein	AXX17_At4g39010		tr|A0A178V5S0|A0A178V5S0_ARATH;sp|Q9C5D0|CBSX2_ARATH;tr|A0A654FVT3|A0A654FVT3_ARATH;tr|A0A5S9XYG8|A0A5S9XYG8_ARATH	tr|A0A178V5S0|A0A178V5S0_ARATH (thale cress) hypothetical protein OS=Arabidopsis thaliana OX=3702 GN=AXX17_At4g39010 PE=4 SV=1;sp|Q9C5D0|CBSX2_ARATH CBS domain-containing protein CBSX2, chloroplastic OS=Arabidopsis thaliana OX=3702 GN=CBSX2 PE=1 SV=1;tr|A0	4	3	3	3	16.8	25.955	36234	16295	42595
A0A7G2FEV8	(thale cress) hypothetical protein	AT9943_LOCUS19247		tr|A0A7G2FEV8|A0A7G2FEV8_ARATH;tr|A0A178UA50|A0A178UA50_ARATH	tr|A0A7G2FEV8|A0A7G2FEV8_ARATH (thale cress) hypothetical protein OS=Arabidopsis thaliana OX=3702 GN=AT9943_LOCUS19247 PE=3 SV=1;tr|A0A178UA50|A0A178UA50_ARATH tRNA (guanine(26)-N(2))-dimethyltransferase OS=Arabidopsis thaliana OX=3702 GN=AXX17_At5g15370 P	2	1	1	1	1.6	76.999	37271	24084	52259
O65449	At4g22010	sks4		tr|O65449|O65449_ARATH;tr|A0A178USM7|A0A178USM7_ARATH;tr|C0Z2W8|C0Z2W8_ARATH;tr|Q9SUD0|Q9SUD0_ARATH;tr|A0A654FTH5|A0A654FTH5_ARATH;tr|A0A5S9XWJ7|A0A5S9XWJ7_ARATH;tr|A0A178UTU1|A0A178UTU1_ARATH;tr|Q9SVE3|Q9SVE3_ARATH;tr|Q8VYB3|Q8VYB3_ARATH;tr|A0A5S9Y072|A0A5S9Y072_ARATH;tr|A0A178UYB7|A0A178UYB7_ARATH;tr|A0A7G2FAW2|A0A7G2FAW2_ARATH;tr|A0A7G2F1C9|A0A7G2F1C9_ARATH	tr|O65449|O65449_ARATH At4g22010 OS=Arabidopsis thaliana OX=3702 GN=sks4 PE=1 SV=1;tr|A0A178USM7|A0A178USM7_ARATH (thale cress) hypothetical protein OS=Arabidopsis thaliana OX=3702 GN=AXX17_At4g25540 PE=3 SV=1	13	9	9	8	22.4	60.455	37566	40263	28140
A0A5S9Y6E3	Rhodanese-like/PpiC domain-containing protein 12, chloroplastic	C24_LOCUS22616		tr|A0A5S9Y6E3|A0A5S9Y6E3_ARATH;sp|Q93WI0|STR12_ARATH;tr|A0A654G2F0|A0A654G2F0_ARATH;tr|A0A178UL75|A0A178UL75_ARATH;tr|A0A7G2FFQ1|A0A7G2FFQ1_ARATH	tr|A0A5S9Y6E3|A0A5S9Y6E3_ARATH Rhodanese-like/PpiC domain-containing protein 12, chloroplastic OS=Arabidopsis thaliana OX=3702 GN=C24_LOCUS22616 PE=4 SV=1;sp|Q93WI0|STR12_ARATH Rhodanese-like/PpiC domain-containing protein 12, chloroplastic OS=Arabidopsis	5	11	11	11	48.2	32.98	38046	118380	81443
A0A178VAY0	(thale cress) hypothetical protein	AXX17_At3g04550		tr|A0A178VAY0|A0A178VAY0_ARATH;sp|Q9MAB3|NOP5B_ARATH	tr|A0A178VAY0|A0A178VAY0_ARATH (thale cress) hypothetical protein OS=Arabidopsis thaliana OX=3702 GN=AXX17_At3g04550 PE=3 SV=1;sp|Q9MAB3|NOP5B_ARATH Probable nucleolar protein 5-2 OS=Arabidopsis thaliana OX=3702 GN=NOP5-2 PE=1 SV=1	2	4	4	4	9.4	59.002	38076	27500	37597
A0A178V860	(thale cress) hypothetical protein	AXX17_At3g26870		tr|A0A178V860|A0A178V860_ARATH;sp|Q9LRX8|R13A2_ARATH	tr|A0A178V860|A0A178V860_ARATH (thale cress) hypothetical protein OS=Arabidopsis thaliana OX=3702 GN=AXX17_At3g26870 PE=3 SV=1;sp|Q9LRX8|R13A2_ARATH 60S ribosomal protein L13a-2 OS=Arabidopsis thaliana OX=3702 GN=RPL13AB PE=2 SV=1	2	6	4	3	31.1	23.459	38092	198780	222800
A0A178UBS2	EMB3137	AXX17_At5g13790		tr|A0A178UBS2|A0A178UBS2_ARATH;sp|P42732|RR13_ARATH;tr|B3H631|B3H631_ARATH;tr|A0A0B4ULY4|A0A0B4ULY4_ARATH	tr|A0A178UBS2|A0A178UBS2_ARATH EMB3137 OS=Arabidopsis thaliana OX=3702 GN=AXX17_At5g13790 PE=3 SV=1;sp|P42732|RR13_ARATH 30S ribosomal protein S13, chloroplastic OS=Arabidopsis thaliana OX=3702 GN=RPS13 PE=2 SV=1;tr|B3H631|B3H631_ARATH Ribosomal protein S1	4	6	6	6	32	19.096	38140	101880	85101
A0A7G2F688	(thale cress) hypothetical protein	AT9943_LOCUS18724		tr|A0A7G2F688|A0A7G2F688_ARATH;tr|A0A178UPX1|A0A178UPX1_ARATH;tr|A0A5S9Y3J7|A0A5S9Y3J7_ARATH;sp|Q9LDZ0|HSP7J_ARATH;tr|A8MSF5|A8MSF5_ARATH;tr|A0A654FV46|A0A654FV46_ARATH;tr|A0A5S9Y2Q6|A0A5S9Y2Q6_ARATH;sp|P0DKI1|SDH32_ARATH;sp|P0DKI0|SDH31_ARATH;tr|A0A178US94|A0A178US94_ARATH;tr|A0A7G2F7P2|A0A7G2F7P2_ARATH	tr|A0A7G2F688|A0A7G2F688_ARATH (thale cress) hypothetical protein OS=Arabidopsis thaliana OX=3702 GN=AT9943_LOCUS18724 PE=3 SV=1;tr|A0A178UPX1|A0A178UPX1_ARATH MTHSC70-2 OS=Arabidopsis thaliana OX=3702 GN=AXX17_At5g09130 PE=3 SV=1;tr|A0A5S9Y3J7|A0A5S9Y3J7_	11	6	3	3	8.4	97.771	38821	52417	57301
A0A178UWP5	3-isopropylmalate dehydratase	AXX17_At4g15230		tr|A0A178UWP5|A0A178UWP5_ARATH;sp|Q94AR8|LEUC_ARATH;tr|A0A7G2EZA2|A0A7G2EZA2_ARATH;tr|C0Z3H8|C0Z3H8_ARATH;tr|B9W2J1|B9W2J1_ARATH;tr|B9W2G9|B9W2G9_ARATH	tr|A0A178UWP5|A0A178UWP5_ARATH 3-isopropylmalate dehydratase OS=Arabidopsis thaliana OX=3702 GN=AXX17_At4g15230 PE=4 SV=1;sp|Q94AR8|LEUC_ARATH 3-isopropylmalate dehydratase large subunit, chloroplastic OS=Arabidopsis thaliana OX=3702 GN=IIL1 PE=1 SV=1;tr|A	6	10	10	10	28.7	55.023	39199	29092	93543
Q940F6	Glutathione reductase	T5N23.2	FUNCTION: Maintains high levels of reduced glutathione. {ECO:0000256|RuleBase:RU365040}.	tr|Q940F6|Q940F6_ARATH;tr|Q5FV38|Q5FV38_ARATH;tr|A0A654FIH5|A0A654FIH5_ARATH;sp|P42770|GSHRP_ARATH;tr|A0A178V6S0|A0A178V6S0_ARATH	tr|Q940F6|Q940F6_ARATH Glutathione reductase OS=Arabidopsis thaliana OX=3702 GN=T5N23.2 PE=2 SV=1;tr|Q5FV38|Q5FV38_ARATH Glutathione reductase OS=Arabidopsis thaliana OX=3702 PE=2 SV=1;tr|A0A654FIH5|A0A654FIH5_ARATH Glutathione reductase OS=Arabidopsis tha	5	12	12	12	30.6	60.825	39808	124750	176220
Q9SA52	Chloroplast stem-loop binding protein of 41 kDa b, chloroplastic	CSP41B	FUNCTION: Binds and cleaves RNA, particularly in stem-loops. Associates with pre-ribosomal particles in chloroplasts, and participates in chloroplast ribosomal RNA metabolism, probably during the final steps of 23S rRNA maturation. May enhance transcription by the plastid-encoded polymerase and translation in plastid via the stabilization of ribosome assembly intermediates. Required for chloropla…	sp|Q9SA52|CP41B_ARATH;tr|A0A178W6T5|A0A178W6T5_ARATH;tr|A0A1P8ATL2|A0A1P8ATL2_ARATH	sp|Q9SA52|CP41B_ARATH Chloroplast stem-loop binding protein of 41 kDa b, chloroplastic OS=Arabidopsis thaliana OX=3702 GN=CSP41B PE=1 SV=1;tr|A0A178W6T5|A0A178W6T5_ARATH (thale cress) hypothetical protein OS=Arabidopsis thaliana OX=3702 GN=AXX17_At1g09240	3	15	15	15	43.9	42.619	39858	123480	60696
A0A7G2FEI8	Mitochondrial Rho GTPase	AT9943_LOCUS20222		tr|A0A7G2FEI8|A0A7G2FEI8_ARATH;tr|A0A178UBE1|A0A178UBE1_ARATH;sp|Q8RXF8|MIRO1_ARATH;tr|A0A5S9Y8T3|A0A5S9Y8T3_ARATH	tr|A0A7G2FEI8|A0A7G2FEI8_ARATH Mitochondrial Rho GTPase OS=Arabidopsis thaliana OX=3702 GN=AT9943_LOCUS20222 PE=3 SV=1;tr|A0A178UBE1|A0A178UBE1_ARATH Mitochondrial Rho GTPase OS=Arabidopsis thaliana OX=3702 GN=AXX17_At5g27450 PE=3 SV=1;sp|Q8RXF8|MIRO1_ARAT	4	4	4	4	10.4	70.857	39871	40795	32372
P24636	Tubulin beta-4 chain	TUBB4	FUNCTION: Tubulin is the major constituent of microtubules. It binds two moles of GTP, one at an exchangeable site on the beta chain and one at a non-exchangeable site on the alpha chain.	sp|P24636|TBB4_ARATH;tr|A0A178UGW7|A0A178UGW7_ARATH;tr|A0A7G2FHH4|A0A7G2FHH4_ARATH	sp|P24636|TBB4_ARATH Tubulin beta-4 chain OS=Arabidopsis thaliana OX=3702 GN=TUBB4 PE=2 SV=2;tr|A0A178UGW7|A0A178UGW7_ARATH Tubulin beta chain OS=Arabidopsis thaliana OX=3702 GN=AXX17_At5g42470 PE=3 SV=1;tr|A0A7G2FHH4|A0A7G2FHH4_ARATH Tubulin beta chain OS	3	14	4	3	47.3	49.823	40007	54027	56739
Q8W4I6	GTP-binding protein BRASSINAZOLE INSENSITIVE PALE GREEN 2, chloroplastic	BPG2	FUNCTION: Required for brassinosteroid- (BR) mediated post-transcriptional and translational regulation in the chloroplast, including accumulation of chloroplast rRNA (PubMed:19919572). Involved in chloroplast differentiation (PubMed:19919572, PubMed:22526496). {ECO:0000269|PubMed:19919572, ECO:0000269|PubMed:22526496}.	sp|Q8W4I6|BPG2_ARATH;tr|A0A654FIK1|A0A654FIK1_ARATH;tr|A0A178VHK6|A0A178VHK6_ARATH;tr|A0A7G2ETH7|A0A7G2ETH7_ARATH;tr|A0A7G2EXE4|A0A7G2EXE4_ARATH	sp|Q8W4I6|BPG2_ARATH GTP-binding protein BRASSINAZOLE INSENSITIVE PALE GREEN 2, chloroplastic OS=Arabidopsis thaliana OX=3702 GN=BPG2 PE=1 SV=1;tr|A0A654FIK1|A0A654FIK1_ARATH CP-type G domain-containing protein OS=Arabidopsis thaliana OX=3702 GN=AN1_LOCUS1	5	4	4	4	8.3	73.086	41358	16219	29729
Q8LC75	Nuclear transport factor 2, putative	At1g27970		tr|Q8LC75|Q8LC75_ARATH;tr|A0A178W1S4|A0A178W1S4_ARATH;sp|Q9C7F5|NTF2B_ARATH;tr|A8MS55|A8MS55_ARATH	tr|Q8LC75|Q8LC75_ARATH Nuclear transport factor 2, putative OS=Arabidopsis thaliana OX=3702 GN=At1g27970 PE=2 SV=1;tr|A0A178W1S4|A0A178W1S4_ARATH NTF2B OS=Arabidopsis thaliana OX=3702 GN=AXX17_At1g28340 PE=4 SV=1;sp|Q9C7F5|NTF2B_ARATH Nuclear transport fac	4	3	3	3	35	13.655	42184	42337	40495
A0A178VEI8	(thale cress) hypothetical protein	AXX17_At3g49920		tr|A0A178VEI8|A0A178VEI8_ARATH;sp|P82538|PPL1_ARATH	tr|A0A178VEI8|A0A178VEI8_ARATH (thale cress) hypothetical protein OS=Arabidopsis thaliana OX=3702 GN=AXX17_At3g49920 PE=4 SV=1;sp|P82538|PPL1_ARATH PsbP-like protein 1, chloroplastic OS=Arabidopsis thaliana OX=3702 GN=PPL1 PE=1 SV=1	2	5	5	5	22.6	25.623	44117	48335	46591
Q8LPR9	Protein TIC110, chloroplastic	TIC110	FUNCTION: Involved in protein precursor import into chloroplasts. Forms a voltage-dependent cation-selective channel at the inner envelope of chloroplasts, which specifically responds to a transit peptide. Associates with both the precursor and mature forms of the preprotein. {ECO:0000269|PubMed:12032074, ECO:0000269|PubMed:12874276, ECO:0000269|PubMed:15659100, ECO:0000269|PubMed:15829604}.	sp|Q8LPR9|TI110_ARATH;tr|A0A178WFU8|A0A178WFU8_ARATH;tr|A0A654E9F5|A0A654E9F5_ARATH;tr|A0A7G2DQP5|A0A7G2DQP5_ARATH	sp|Q8LPR9|TI110_ARATH Protein TIC110, chloroplastic OS=Arabidopsis thaliana OX=3702 GN=TIC110 PE=1 SV=1;tr|A0A178WFU8|A0A178WFU8_ARATH TIC110 OS=Arabidopsis thaliana OX=3702 GN=AXX17_At1g06570 PE=4 SV=1;tr|A0A654E9F5|A0A654E9F5_ARATH Protein TIC110, chloro	4	17	17	17	22.3	112.12	45897	119490	102470
A0A1P8AP60	P-loop containing nucleoside triphosphate hydrolases superfamily protein	PDE318		tr|A0A1P8AP60|A0A1P8AP60_ARATH;tr|A0A1P8AP55|A0A1P8AP55_ARATH;tr|Q8L7Q9|Q8L7Q9_ARATH;tr|A0A178WAU9|A0A178WAU9_ARATH;tr|A0A1P8APB2|A0A1P8APB2_ARATH;tr|A0A178W8Y7|A0A178W8Y7_ARATH;tr|A0A1P8AP72|A0A1P8AP72_ARATH;tr|F4HU14|F4HU14_ARATH;tr|Q9SAI3|Q9SAI3_ARATH	tr|A0A1P8AP60|A0A1P8AP60_ARATH P-loop containing nucleoside triphosphate hydrolases superfamily protein OS=Arabidopsis thaliana OX=3702 GN=PDE318 PE=1 SV=1;tr|A0A1P8AP55|A0A1P8AP55_ARATH P-loop containing nucleoside triphosphate hydrolases superfamily prot	9	14	14	14	36.4	47.806	46476	192260	301620
Q93ZC2	ARM repeat superfamily protein	AT5G36230		tr|Q93ZC2|Q93ZC2_ARATH;tr|A0A178UGW1|A0A178UGW1_ARATH;tr|A0A1P8BB34|A0A1P8BB34_ARATH;tr|A0A178UIV8|A0A178UIV8_ARATH;tr|Q9FG63|Q9FG63_ARATH	tr|Q93ZC2|Q93ZC2_ARATH ARM repeat superfamily protein OS=Arabidopsis thaliana OX=3702 GN=AT5G36230 PE=1 SV=1;tr|A0A178UGW1|A0A178UGW1_ARATH (thale cress) hypothetical protein OS=Arabidopsis thaliana OX=3702 GN=At5g36230 PE=3 SV=1;tr|A0A1P8BB34|A0A1P8BB34_A	5	5	5	4	15.6	47.215	47707	12863	21028
A0A654EQJ4	Smr domain-containing protein	AN1_LOCUS6525		tr|A0A654EQJ4|A0A654EQJ4_ARATH;tr|A0A178WNJ2|A0A178WNJ2_ARATH;sp|Q9S7Q2|PP124_ARATH	tr|A0A654EQJ4|A0A654EQJ4_ARATH Smr domain-containing protein OS=Arabidopsis thaliana OX=3702 GN=AN1_LOCUS6525 PE=4 SV=1;tr|A0A178WNJ2|A0A178WNJ2_ARATH (thale cress) hypothetical protein OS=Arabidopsis thaliana OX=3702 GN=AXX17_At1g69230 PE=4 SV=1;sp|Q9S7Q2	3	5	5	5	7.3	96.324	50109	39494	103630
A0A7G2FF73	(thale cress) hypothetical protein	AT9943_LOCUS20135		tr|A0A7G2FF73|A0A7G2FF73_ARATH;tr|A0A5S9Y7D5|A0A5S9Y7D5_ARATH;tr|A0A178UG93|A0A178UG93_ARATH;sp|Q6ZY51|PWD_ARATH;tr|A0A654G4K3|A0A654G4K3_ARATH;tr|B3H4K8|B3H4K8_ARATH;tr|Q0WQR4|Q0WQR4_ARATH	tr|A0A7G2FF73|A0A7G2FF73_ARATH (thale cress) hypothetical protein OS=Arabidopsis thaliana OX=3702 GN=AT9943_LOCUS20135 PE=3 SV=1;tr|A0A5S9Y7D5|A0A5S9Y7D5_ARATH CBM20 domain-containing protein OS=Arabidopsis thaliana OX=3702 GN=C24_LOCUS23261 PE=3 SV=1;tr|A	7	9	9	9	12.5	128.03	50773	21342	56024
A0A1P8B685	dihydrofolate reductase	THY-2		tr|A0A1P8B685|A0A1P8B685_ARATH;tr|A0A7G2F3A3|A0A7G2F3A3_ARATH;tr|A0A1P8B676|A0A1P8B676_ARATH;tr|A0A1P8B679|A0A1P8B679_ARATH;tr|A0A654FVG7|A0A654FVG7_ARATH;tr|A0A178UZ11|A0A178UZ11_ARATH;sp|Q05763|DRTS2_ARATH;tr|A0A1P8B0M1|A0A1P8B0M1_ARATH;tr|A0A7G2EAH5|A0A7G2EAH5_ARATH;tr|A0A178VW10|A0A178VW10_ARATH;sp|Q05762|DRTS1_ARATH	tr|A0A1P8B685|A0A1P8B685_ARATH dihydrofolate reductase OS=Arabidopsis thaliana OX=3702 GN=THY-2 PE=1 SV=1;tr|A0A7G2F3A3|A0A7G2F3A3_ARATH Bifunctional dihydrofolate reductase-thymidylate synthase OS=Arabidopsis thaliana OX=3702 GN=At4g34570 PE=3 SV=1;tr|A0A	11	3	3	3	7.8	45.294	51248	38342	46547
A0A7G2FAT6	tRNA pseudouridine(55) synthase	AT9943_LOCUS19129		tr|A0A7G2FAT6|A0A7G2FAT6_ARATH;tr|Q0WVR7|Q0WVR7_ARATH;tr|A0A654G1E3|A0A654G1E3_ARATH;tr|A0A178UDE2|A0A178UDE2_ARATH;tr|Q9LY83|Q9LY83_ARATH	tr|A0A7G2FAT6|A0A7G2FAT6_ARATH tRNA pseudouridine(55) synthase OS=Arabidopsis thaliana OX=3702 GN=AT9943_LOCUS19129 PE=3 SV=1;tr|Q0WVR7|Q0WVR7_ARATH tRNA pseudouridine(55) synthase OS=Arabidopsis thaliana OX=3702 GN=AT5G14460 PE=1 SV=1;tr|A0A654G1E3|A0A654	5	9	9	9	23.4	60.302	52484	18154	65029
Q9FMR8	Transmembrane protein			tr|Q9FMR8|Q9FMR8_ARATH;tr|Q84TE7|Q84TE7_ARATH;tr|A0A654G3K7|A0A654G3K7_ARATH;tr|A0A178UPC8|A0A178UPC8_ARATH;tr|F4K9U7|F4K9U7_ARATH	tr|Q9FMR8|Q9FMR8_ARATH Transmembrane protein OS=Arabidopsis thaliana OX=3702 PE=4 SV=1;tr|Q84TE7|Q84TE7_ARATH At5g22340 OS=Arabidopsis thaliana OX=3702 GN=MWD9.13 PE=1 SV=1;tr|A0A654G3K7|A0A654G3K7_ARATH (thale cress) hypothetical protein OS=Arabidopsis th	5	8	8	8	35	34.479	52527	5502.1	43464
A0A654F267	Embryo-specific protein ATS3B-like	AN1_LOCUS10643		tr|A0A654F267|A0A654F267_ARATH;tr|A0A5S9X664|A0A5S9X664_ARATH;tr|A0A178VX80|A0A178VX80_ARATH;sp|Q681K2|ATS3A_ARATH;tr|A0A7G2EJ76|A0A7G2EJ76_ARATH;tr|Q67Y15|Q67Y15_ARATH	tr|A0A654F267|A0A654F267_ARATH Embryo-specific protein ATS3B-like OS=Arabidopsis thaliana OX=3702 GN=AN1_LOCUS10643 PE=4 SV=1;tr|A0A5S9X664|A0A5S9X664_ARATH Embryo-specific protein ATS3B-like OS=Arabidopsis thaliana OX=3702 GN=C24_LOCUS10486 PE=4 SV=1;tr|A	6	3	3	3	19.6	19.937	53493	48548	65956
P48347	14-3-3-like protein GF14 epsilon	GRF10	FUNCTION: Is associated with a DNA binding complex that binds to the G box, a well-characterized cis-acting DNA regulatory element found in plant genes.	sp|P48347|14310_ARATH;tr|F4I1C1|F4I1C1_ARATH;tr|B9DFR1|B9DFR1_ARATH;tr|A0A654EMV4|A0A654EMV4_ARATH;tr|A0A178W0Z4|A0A178W0Z4_ARATH;tr|A0A7G2DSD7|A0A7G2DSD7_ARATH;tr|A0A178W018|A0A178W018_ARATH;sp|Q9S9Z8|14311_ARATH;tr|A0A5S9WLS5|A0A5S9WLS5_ARATH;tr|A0A654EGX8|A0A654EGX8_ARATH;sp|Q9C5W6|14312_ARATH;tr|A0A5S9W0C6|A0A5S9W0C6_ARATH;tr|A0A178WJF9|A0A178WJF9_ARATH;tr|Q56ZM0|Q56ZM0_ARATH;tr|A0A178VYW7|A0…	sp|P48347|14310_ARATH 14-3-3-like protein GF14 epsilon OS=Arabidopsis thaliana OX=3702 GN=GRF10 PE=1 SV=1;tr|F4I1C1|F4I1C1_ARATH General regulatory factor 10 OS=Arabidopsis thaliana OX=3702 GN=GRF10 PE=1 SV=1;tr|B9DFR1|B9DFR1_ARATH AT1G22300 protein OS=Ara	18	4	3	3	15.7	28.915	53799	68956	66077
A0A5S9Y6I7	Alkaline/neutral invertase	C24_LOCUS22868	FUNCTION: Invertase that cleaves sucrose into glucose and fructose. {ECO:0000256|RuleBase:RU367047}.	tr|A0A5S9Y6I7|A0A5S9Y6I7_ARATH;sp|Q9FK88|INVE_ARATH;tr|A0A7G2FFQ9|A0A7G2FFQ9_ARATH;tr|A0A178U7S2|A0A178U7S2_ARATH	tr|A0A5S9Y6I7|A0A5S9Y6I7_ARATH Alkaline/neutral invertase OS=Arabidopsis thaliana OX=3702 GN=C24_LOCUS22868 PE=3 SV=1;sp|Q9FK88|INVE_ARATH Alkaline/neutral invertase E, chloroplastic OS=Arabidopsis thaliana OX=3702 GN=INVE PE=1 SV=1;tr|A0A7G2FFQ9|A0A7G2FFQ	4	8	8	8	15.2	69.239	53866	156100	125830
A0A5S9WP82	UPF0496 protein 4	C24_LOCUS3601		tr|A0A5S9WP82|A0A5S9WP82_ARATH	tr|A0A5S9WP82|A0A5S9WP82_ARATH UPF0496 protein 4 OS=Arabidopsis thaliana OX=3702 GN=C24_LOCUS3601 PE=4 SV=1	1	1	1	1	5.2	44.34	53906	66350	68656
Q9FPF0	Protein DJ-1 homolog A	DJ1A	FUNCTION: Involved in oxidative stress response. Confers protection against diverse stresses by binding both CSD1 and GPX2 and mediating the cytosolic activation of the Cu-Zn-dependent superoxide dismutase activity of CSD1. {ECO:0000269|PubMed:20406884}.	sp|Q9FPF0|DJ1A_ARATH;tr|A0A178VPH3|A0A178VPH3_ARATH;tr|Q56ZE0|Q56ZE0_ARATH	sp|Q9FPF0|DJ1A_ARATH Protein DJ-1 homolog A OS=Arabidopsis thaliana OX=3702 GN=DJ1A PE=1 SV=1;tr|A0A178VPH3|A0A178VPH3_ARATH (thale cress) hypothetical protein OS=Arabidopsis thaliana OX=3702 GN=AXX17_At3g15630 PE=4 SV=1;tr|Q56ZE0|Q56ZE0_ARATH 4-methyl-5(B	3	6	6	6	27.6	41.857	54707	44619	56126
A0A7G2EDI0	(thale cress) hypothetical protein	AT9943_LOCUS7110		tr|A0A7G2EDI0|A0A7G2EDI0_ARATH;tr|A0A654EU74|A0A654EU74_ARATH;tr|A0A178VSZ0|A0A178VSZ0_ARATH;tr|C0LGK5|C0LGK5_ARATH;tr|A0A5S9WZI5|A0A5S9WZI5_ARATH;sp|O64483|SIRK_ARATH	tr|A0A7G2EDI0|A0A7G2EDI0_ARATH (thale cress) hypothetical protein OS=Arabidopsis thaliana OX=3702 GN=AT9943_LOCUS7110 PE=4 SV=1;tr|A0A654EU74|A0A654EU74_ARATH Protein kinase domain-containing protein OS=Arabidopsis thaliana OX=3702 GN=AN1_LOCUS8280 PE=4 SV	6	1	1	1	2	72.138	55051	32529	55206
A0A5S9Y678	(thale cress) hypothetical protein	AT9943_LOCUS19578		tr|A0A5S9Y678|A0A5S9Y678_ARATH;sp|Q9SCX3|EF1B2_ARATH;tr|A0A178ULS6|A0A178ULS6_ARATH;tr|A0A654G2N1|A0A654G2N1_ARATH;tr|Q29PY2|Q29PY2_ARATH;tr|A0A5S9Y4A5|A0A5S9Y4A5_ARATH;tr|A0A384KQ94|A0A384KQ94_ARATH;sp|Q84WM9|EF1B1_ARATH	tr|A0A5S9Y678|A0A5S9Y678_ARATH (thale cress) hypothetical protein OS=Arabidopsis thaliana OX=3702 GN=AT9943_LOCUS19578 PE=3 SV=1;sp|Q9SCX3|EF1B2_ARATH Elongation factor 1-beta 2 OS=Arabidopsis thaliana OX=3702 GN=At5g19510 PE=1 SV=1;tr|A0A178ULS6|A0A178ULS	8	5	5	5	29.5	24.201	56624	49943	100070
A0A178UGP2	Ribosomal protein L32e	AXX17_At5g44900		tr|A0A178UGP2|A0A178UGP2_ARATH;sp|Q9FHG2|RL322_ARATH	tr|A0A178UGP2|A0A178UGP2_ARATH Ribosomal protein L32e OS=Arabidopsis thaliana OX=3702 GN=AXX17_At5g44900 PE=3 SV=1;sp|Q9FHG2|RL322_ARATH 60S ribosomal protein L32-2 OS=Arabidopsis thaliana OX=3702 GN=RPL32B PE=2 SV=1	2	5	2	2	35.3	15.475	56769	72271	64420
F4JNE0	Nucleotide-sugar transporter family protein	DL4585C		tr|F4JNE0|F4JNE0_ARATH;tr|F4JB05|F4JB05_ARATH;tr|A0A5S9XCY7|A0A5S9XCY7_ARATH	tr|F4JNE0|F4JNE0_ARATH Nucleotide-sugar transporter family protein OS=Arabidopsis thaliana OX=3702 GN=DL4585C PE=3 SV=1;tr|F4JB05|F4JB05_ARATH Ribosomal protein S5/Elongation factor G/III/V family protein OS=Arabidopsis thaliana OX=3702 GN=MGH6.2 PE=3 SV=1	3	10	1	1	10.7	93.351	57511	60256	60723
A0A178VXA5	(thale cress) hypothetical protein	AXX17_At2g15070		tr|A0A178VXA5|A0A178VXA5_ARATH;sp|O82204|RL281_ARATH	tr|A0A178VXA5|A0A178VXA5_ARATH (thale cress) hypothetical protein OS=Arabidopsis thaliana OX=3702 GN=AXX17_At2g15070 PE=3 SV=1;sp|O82204|RL281_ARATH 60S ribosomal protein L28-1 OS=Arabidopsis thaliana OX=3702 GN=RPL28A PE=1 SV=1	2	5	5	4	47.6	15.895	57591	49203	54623
A0A7G2EDL5	(thale cress) hypothetical protein	AT9943_LOCUS7879		tr|A0A7G2EDL5|A0A7G2EDL5_ARATH;tr|A0A178VZW6|A0A178VZW6_ARATH;sp|P21238|CPNA1_ARATH;tr|Q56WE3|Q56WE3_ARATH	tr|A0A7G2EDL5|A0A7G2EDL5_ARATH (thale cress) hypothetical protein OS=Arabidopsis thaliana OX=3702 GN=AT9943_LOCUS7879 PE=3 SV=1;tr|A0A178VZW6|A0A178VZW6_ARATH SLP OS=Arabidopsis thaliana OX=3702 GN=AXX17_At2g23960 PE=3 SV=1;sp|P21238|CPNA1_ARATH Chaperonin	4	13	13	13	30.5	62.072	58183	107890	214490
A0A178VPK8	THIC	AXX17_At2g25890		tr|A0A178VPK8|A0A178VPK8_ARATH;sp|O82392|THIC_ARATH;tr|A0A7G2E9Z9|A0A7G2E9Z9_ARATH;tr|A0A5S9X2E9|A0A5S9X2E9_ARATH;tr|A0A1P8B279|A0A1P8B279_ARATH	tr|A0A178VPK8|A0A178VPK8_ARATH THIC OS=Arabidopsis thaliana OX=3702 GN=AXX17_At2g25890 PE=3 SV=1;sp|O82392|THIC_ARATH Phosphomethylpyrimidine synthase, chloroplastic OS=Arabidopsis thaliana OX=3702 GN=THIC PE=1 SV=1;tr|A0A7G2E9Z9|A0A7G2E9Z9_ARATH (thale cr	5	11	11	11	23.3	72.004	60360	109230	93886
A0A178USI0	40S ribosomal protein S28	AXX17_At3g09790		tr|A0A178USI0|A0A178USI0_ARATH;sp|Q9SR73|RS281_ARATH;tr|A0A654F6U3|A0A654F6U3_ARATH;tr|A0A7G2F5D7|A0A7G2F5D7_ARATH;tr|A0A7G2EJP7|A0A7G2EJP7_ARATH	tr|A0A178USI0|A0A178USI0_ARATH 40S ribosomal protein S28 OS=Arabidopsis thaliana OX=3702 GN=AXX17_At3g09790 PE=3 SV=1;sp|Q9SR73|RS281_ARATH 40S ribosomal protein S28-1 OS=Arabidopsis thaliana OX=3702 GN=RPS28B PE=3 SV=1;tr|A0A654F6U3|A0A654F6U3_ARATH 40S r	5	1	1	1	18.8	7.3705	61459	119580	98687
Q0WUV8	Elongation factor Tu	At4g02930	FUNCTION: This protein promotes the GTP-dependent binding of aminoacyl-tRNA to the A-site of ribosomes during protein biosynthesis. {ECO:0000256|RuleBase:RU000325}.	tr|Q0WUV8|Q0WUV8_ARATH;tr|A0A654FLH5|A0A654FLH5_ARATH;tr|A0A5S9XPD4|A0A5S9XPD4_ARATH;tr|A0A178V004|A0A178V004_ARATH;sp|Q9ZT91|EFTM_ARATH;tr|A0A7G2EVT1|A0A7G2EVT1_ARATH	tr|Q0WUV8|Q0WUV8_ARATH Elongation factor Tu OS=Arabidopsis thaliana OX=3702 GN=At4g02930 PE=2 SV=1;tr|A0A654FLH5|A0A654FLH5_ARATH Elongation factor Tu OS=Arabidopsis thaliana OX=3702 GN=AN1_LOCUS17093 PE=3 SV=1;tr|A0A5S9XPD4|A0A5S9XPD4_ARATH Elongation fac	6	7	6	6	20.7	49.409	61922	92064	101670
A0A5S9YIL5	Mitochondrial outer membrane protein porin 2-like	AN1_LOCUS27091		tr|A0A5S9YIL5|A0A5S9YIL5_ARATH;tr|A0A178UUR9|A0A178UUR9_ARATH;sp|Q9FJX3|VDAC2_ARATH;tr|A0A2H1ZE94|A0A2H1ZE94_ARATH;tr|A0A7G2FKP9|A0A7G2FKP9_ARATH;tr|F4K3R8|F4K3R8_ARATH	tr|A0A5S9YIL5|A0A5S9YIL5_ARATH Mitochondrial outer membrane protein porin 2-like OS=Arabidopsis thaliana OX=3702 GN=AN1_LOCUS27091 PE=3 SV=1;tr|A0A178UUR9|A0A178UUR9_ARATH VDAC2 OS=Arabidopsis thaliana OX=3702 GN=AXX17_At5g67610 PE=3 SV=1;sp|Q9FJX3|VDAC2_A	6	13	13	13	57.2	29.594	62281	162770	149860
F4JG94	Thioredoxin superfamily protein	ATHM2		tr|F4JG94|F4JG94_ARATH;tr|A0A7G2EZV8|A0A7G2EZV8_ARATH;tr|A0A654FLK3|A0A654FLK3_ARATH;tr|A0A5S9XPK2|A0A5S9XPK2_ARATH;tr|A0A178V0B8|A0A178V0B8_ARATH;sp|Q9SEU8|TRXM2_ARATH	tr|F4JG94|F4JG94_ARATH Thioredoxin superfamily protein OS=Arabidopsis thaliana OX=3702 GN=ATHM2 PE=1 SV=1;tr|A0A7G2EZV8|A0A7G2EZV8_ARATH (thale cress) hypothetical protein OS=Arabidopsis thaliana OX=3702 GN=AT9943_LOCUS14752 PE=4 SV=1;tr|A0A654FLK3|A0A654F	6	6	6	6	87.5	7.9261	63101	59806	70211
Q8L9C4	Very-long-chain 3-oxoacyl-CoA reductase 1	KCR1	FUNCTION: Beta-ketoacyl-coenzyme A reductase required for the elongation of fatty acids precursors of sphingolipids, triacylglycerols, cuticular waxes and suberin. Responsible for the first reduction step in very long-chain fatty acids (VLCFAs) synthesis. Decreased expression of KCR1 (RNAi) leads to plants with fused vegetative and reproductive organs, and abnormal trichome, epidermal cell and ro…	sp|Q8L9C4|KCR1_ARATH;tr|A0A178WQ61|A0A178WQ61_ARATH;tr|A0A7G2E0P0|A0A7G2E0P0_ARATH	sp|Q8L9C4|KCR1_ARATH Very-long-chain 3-oxoacyl-CoA reductase 1 OS=Arabidopsis thaliana OX=3702 GN=KCR1 PE=1 SV=1;tr|A0A178WQ61|A0A178WQ61_ARATH YBR159 OS=Arabidopsis thaliana OX=3702 GN=AXX17_At1g61690 PE=3 SV=1;tr|A0A7G2E0P0|A0A7G2E0P0_ARATH (thale cress)	3	7	7	7	27	35.761	63297	77225	37702
A0A7G2E947	Glycine cleavage system P protein	AT9943_LOCUS7716		tr|A0A7G2E947|A0A7G2E947_ARATH;tr|A0A654EW90|A0A654EW90_ARATH;tr|A0A5S9X1G5|A0A5S9X1G5_ARATH;tr|A0A178W2X1|A0A178W2X1_ARATH;sp|O80988|GCSP2_ARATH	tr|A0A7G2E947|A0A7G2E947_ARATH Glycine cleavage system P protein OS=Arabidopsis thaliana OX=3702 GN=AT9943_LOCUS7716 PE=3 SV=1;tr|A0A654EW90|A0A654EW90_ARATH Glycine cleavage system P protein OS=Arabidopsis thaliana OX=3702 GN=AN1_LOCUS9001 PE=3 SV=1;tr|A0	5	10	10	1	13.7	112.89	67443	96405	84378
A0A7G2ERR1	(thale cress) hypothetical protein	AT9943_LOCUS13734		tr|A0A7G2ERR1|A0A7G2ERR1_ARATH;tr|Q5EAH9|Q5EAH9_ARATH;tr|A0A654FH00|A0A654FH00_ARATH;tr|A0A5S9XLC6|A0A5S9XLC6_ARATH;tr|A0A384KQH0|A0A384KQH0_ARATH;tr|Q8L722|Q8L722_ARATH;tr|Q9M048|Q9M048_ARATH	tr|A0A7G2ERR1|A0A7G2ERR1_ARATH (thale cress) hypothetical protein OS=Arabidopsis thaliana OX=3702 GN=AT9943_LOCUS13734 PE=4 SV=1;tr|Q5EAH9|Q5EAH9_ARATH At3g55760 OS=Arabidopsis thaliana OX=3702 GN=AT3G55760 PE=1 SV=1;tr|A0A654FH00|A0A654FH00_ARATH Uncharac	7	14	14	14	33.6	64.853	67858	57158	52748
A0A654ENF4	3-oxoacyl-[acyl-carrier-protein] reductase	AN1_LOCUS2585		tr|A0A654ENF4|A0A654ENF4_ARATH;tr|A0A5S9VUL7|A0A5S9VUL7_ARATH;tr|A0A178WA88|A0A178WA88_ARATH;sp|P33207|FABG_ARATH;tr|A0A178W5V8|A0A178W5V8_ARATH;tr|A0A178WEC6|A0A178WEC6_ARATH	tr|A0A654ENF4|A0A654ENF4_ARATH 3-oxoacyl-[acyl-carrier-protein] reductase OS=Arabidopsis thaliana OX=3702 GN=AN1_LOCUS2585 PE=3 SV=1;tr|A0A5S9VUL7|A0A5S9VUL7_ARATH 3-oxoacyl-[acyl-carrier-protein] reductase OS=Arabidopsis thaliana OX=3702 GN=C24_LOCUS2491	6	5	5	5	22.3	33.548	67983	85927	127370
A0A178VVV5	(thale cress) hypothetical protein	AXX17_At2g16340		tr|A0A178VVV5|A0A178VVV5_ARATH;sp|Q9SKT0|THF1_ARATH	tr|A0A178VVV5|A0A178VVV5_ARATH (thale cress) hypothetical protein OS=Arabidopsis thaliana OX=3702 GN=AXX17_At2g16340 PE=3 SV=1;sp|Q9SKT0|THF1_ARATH Protein THYLAKOID FORMATION 1, chloroplastic OS=Arabidopsis thaliana OX=3702 GN=THF1 PE=1 SV=1	2	7	7	7	29	33.795	70520	128170	62452
A0A178W4Q5	Glyceraldehyde-3-phosphate dehydrogenase	AXX17_At1g13910		tr|A0A178W4Q5|A0A178W4Q5_ARATH;sp|Q9FX54|G3PC2_ARATH;tr|C0Z2I0|C0Z2I0_ARATH;tr|F4HQT1|F4HQT1_ARATH;tr|Q56WJ4|Q56WJ4_ARATH	tr|A0A178W4Q5|A0A178W4Q5_ARATH Glyceraldehyde-3-phosphate dehydrogenase OS=Arabidopsis thaliana OX=3702 GN=AXX17_At1g13910 PE=3 SV=1;sp|Q9FX54|G3PC2_ARATH Glyceraldehyde-3-phosphate dehydrogenase GAPC2, cytosolic OS=Arabidopsis thaliana OX=3702 GN=GAPC2 PE	5	21	2	2	75.4	36.913	73637	65681	62563
A0A654FE46	4-coumarate--CoA ligase	AN1_LOCUS15244		tr|A0A654FE46|A0A654FE46_ARATH;tr|A0A178V7A3|A0A178V7A3_ARATH;sp|Q9SMT7|4CLLA_ARATH;tr|A0A7G2EVT8|A0A7G2EVT8_ARATH	tr|A0A654FE46|A0A654FE46_ARATH 4-coumarate--CoA ligase OS=Arabidopsis thaliana OX=3702 GN=AN1_LOCUS15244 PE=3 SV=1;tr|A0A178V7A3|A0A178V7A3_ARATH AAE3 OS=Arabidopsis thaliana OX=3702 GN=AXX17_At3g43140 PE=3 SV=1;sp|Q9SMT7|4CLLA_ARATH Oxalate--CoA ligase OS	4	7	7	7	15.4	55.574	73741	40895	64791
A0A654G2G0	Glucose-1-phosphate adenylyltransferase	AN1_LOCUS22714	FUNCTION: This protein plays a role in synthesis of starch. It catalyzes the synthesis of the activated glycosyl donor, ADP-glucose from Glc-1-P and ATP. {ECO:0000256|RuleBase:RU362093}.	tr|A0A654G2G0|A0A654G2G0_ARATH;tr|A0A178UL90|A0A178UL90_ARATH;sp|P55229|GLGL1_ARATH;tr|A0A7G2FAR9|A0A7G2FAR9_ARATH;tr|A0A5S9W3A4|A0A5S9W3A4_ARATH;tr|A0A178W595|A0A178W595_ARATH;sp|P55230|GLGL2_ARATH;tr|A0A7G2F639|A0A7G2F639_ARATH;tr|A0A178US50|A0A178US50_ARATH;sp|P55231|GLGL3_ARATH;tr|A0A654FWW3|A0A654FWW3_ARATH;tr|B9DGF8|B9DGF8_ARATH;tr|A0A384KNK6|A0A384KNK6_ARATH;sp|Q9SIK1|GLGL4_ARATH;tr|A0A7G2…	tr|A0A654G2G0|A0A654G2G0_ARATH Glucose-1-phosphate adenylyltransferase OS=Arabidopsis thaliana OX=3702 GN=AN1_LOCUS22714 PE=3 SV=1;tr|A0A178UL90|A0A178UL90_ARATH Glucose-1-phosphate adenylyltransferase OS=Arabidopsis thaliana OX=3702 GN=AXX17_At5g19100 PE=	15	6	6	6	14.2	57.715	74214	67022	85040
Q9LV28	Receptor for activated C kinase 1C	RACK1C	FUNCTION: Minor component of the RACK1 regulatory proteins that play a role in multiple signal transduction pathways. Involved in multiple hormone responses and developmental processes (PubMed:18947417). MAPK cascade scaffolding protein involved in the protease IV and ArgC signaling pathway but not the flg22 pathway (PubMed:25731164). {ECO:0000269|PubMed:18947417, ECO:0000269|PubMed:25731164}.	sp|Q9LV28|GPLPC_ARATH;tr|A0A178V9J1|A0A178V9J1_ARATH;tr|A0A7G2EQV0|A0A7G2EQV0_ARATH	sp|Q9LV28|GPLPC_ARATH Receptor for activated C kinase 1C OS=Arabidopsis thaliana OX=3702 GN=RACK1C PE=1 SV=1;tr|A0A178V9J1|A0A178V9J1_ARATH RACK1C_AT OS=Arabidopsis thaliana OX=3702 GN=AXX17_At3g19190 PE=3 SV=1;tr|A0A7G2EQV0|A0A7G2EQV0_ARATH (thale cress)	3	12	10	4	52.1	35.827	74854	197640	189560
A0A178W212	(thale cress) hypothetical protein	AXX17_At2g31190		tr|A0A178W212|A0A178W212_ARATH;sp|F4IHY7|PTA12_ARATH	tr|A0A178W212|A0A178W212_ARATH (thale cress) hypothetical protein OS=Arabidopsis thaliana OX=3702 GN=AXX17_At2g31190 PE=4 SV=1;sp|F4IHY7|PTA12_ARATH Protein PLASTID TRANSCRIPTIONALLY ACTIVE 12, chloroplastic OS=Arabidopsis thaliana OX=3702 GN=PTAC12 PE=1 S	2	3	3	3	8.3	60.895	75458	54126	116960
Q9SW21	Acyl carrier protein 4, chloroplastic	ACP4	FUNCTION: Carrier of the growing fatty acid chain in fatty acid biosynthesis that plays a major role in the biosynthesis of fatty acids in leaves. Required for the biosynthesis of chloroplast photosynthetic membrane lipids such as monogalactosyldiacylglycerol, digalactosyldiacylglycerol and phosphatidylglycerol. Is essential for the biosynthesis of the cuticular wax and cutin polymers in leaves, …	sp|Q9SW21|ACP4_ARATH;tr|A0A178UXL3|A0A178UXL3_ARATH;tr|F4JRT7|F4JRT7_ARATH	sp|Q9SW21|ACP4_ARATH Acyl carrier protein 4, chloroplastic OS=Arabidopsis thaliana OX=3702 GN=ACP4 PE=2 SV=1;tr|A0A178UXL3|A0A178UXL3_ARATH Acyl carrier protein OS=Arabidopsis thaliana OX=3702 GN=AXX17_At4g28960 PE=3 SV=1;tr|F4JRT7|F4JRT7_ARATH Acyl carrie	3	1	1	1	11.7	14.544	77264	105070	82477
A0A5S9XX37	threonine synthase	AN1_LOCUS19776		tr|A0A5S9XX37|A0A5S9XX37_ARATH;sp|Q9S7B5|THRC1_ARATH;tr|A0A178V4G4|A0A178V4G4_ARATH;tr|A0A7G2E2E6|A0A7G2E2E6_ARATH;tr|A0A7G2E281|A0A7G2E281_ARATH;tr|A0A178WMN0|A0A178WMN0_ARATH;sp|Q9SSP5|THRC2_ARATH	tr|A0A5S9XX37|A0A5S9XX37_ARATH threonine synthase OS=Arabidopsis thaliana OX=3702 GN=AN1_LOCUS19776 PE=3 SV=1;sp|Q9S7B5|THRC1_ARATH Threonine synthase 1, chloroplastic OS=Arabidopsis thaliana OX=3702 GN=TS1 PE=1 SV=1;tr|A0A178V4G4|A0A178V4G4_ARATH threonin	7	6	6	6	17.1	57.776	77904	49442	99269
A0A654FX53	Phospho-2-dehydro-3-deoxyheptonate aldolase	AN1_LOCUS20867		tr|A0A654FX53|A0A654FX53_ARATH;tr|A0A178UXE4|A0A178UXE4_ARATH;sp|P29976|AROF_ARATH	tr|A0A654FX53|A0A654FX53_ARATH Phospho-2-dehydro-3-deoxyheptonate aldolase OS=Arabidopsis thaliana OX=3702 GN=AN1_LOCUS20867 PE=3 SV=1;tr|A0A178UXE4|A0A178UXE4_ARATH Phospho-2-dehydro-3-deoxyheptonate aldolase OS=Arabidopsis thaliana OX=3702 GN=AXX17_At4g4	3	14	14	12	31	57.917	78035	132290	228770
A0A654ETC9	Chlorophyll a-b binding protein, chloroplastic	AN1_LOCUS7538	FUNCTION: The light-harvesting complex (LHC) functions as a light receptor, it captures and delivers excitation energy to photosystems with which it is closely associated. {ECO:0000256|RuleBase:RU363080}.	tr|A0A654ETC9|A0A654ETC9_ARATH;tr|A0A178W1X5|A0A178W1X5_ARATH;tr|A0A178VT95|A0A178VT95_ARATH;sp|Q9SHR7|CB21_ARATH;sp|Q9S7J7|CB22_ARATH;tr|A0A7G2ENY2|A0A7G2ENY2_ARATH;tr|A0A178VHN7|A0A178VHN7_ARATH;sp|Q9XF87|CB24_ARATH;tr|A0A1I9LMB4|A0A1I9LMB4_ARATH;tr|A0A1P8AZ91|A0A1P8AZ91_ARATH;tr|A0A7G2EQ63|A0A7G2EQ63_ARATH	tr|A0A654ETC9|A0A654ETC9_ARATH Chlorophyll a-b binding protein, chloroplastic OS=Arabidopsis thaliana OX=3702 GN=AN1_LOCUS7538 PE=3 SV=1;tr|A0A178W1X5|A0A178W1X5_ARATH Chlorophyll a-b binding protein, chloroplastic OS=Arabidopsis thaliana OX=3702 GN=AXX17_	11	7	4	4	32.5	28.62	79164	79652	74355
Q94F49	Probable histone H2A.5	At5g27670	FUNCTION: Core component of nucleosome. Nucleosomes wrap and compact DNA into chromatin, limiting DNA accessibility to the cellular machineries which require DNA as a template. Histones thereby play a central role in transcription regulation, DNA repair, DNA replication and chromosomal stability. DNA accessibility is regulated via a complex set of post-translational modifications of histones, als…	sp|Q94F49|H2A5_ARATH;tr|A0A178UFF2|A0A178UFF2_ARATH;tr|Q8GUH3|Q8GUH3_ARATH;tr|A0A654GCL9|A0A654GCL9_ARATH;sp|Q9FJE8|H2A7_ARATH;tr|A0A178UHR5|A0A178UHR5_ARATH;sp|O04848|H2AXA_ARATH;tr|A0A7G2E4M4|A0A7G2E4M4_ARATH;tr|A0A178WEZ4|A0A178WEZ4_ARATH;tr|A0A178W8H7|A0A178W8H7_ARATH;sp|Q9S9K7|H2AXB_ARATH;tr|A0A178UKH5|A0A178UKH5_ARATH;tr|A0A178UIB7|A0A178UIB7_ARATH;tr|A0A178WNI4|A0A178WNI4_ARATH;tr|A0A178VA…	sp|Q94F49|H2A5_ARATH Probable histone H2A.5 OS=Arabidopsis thaliana OX=3702 GN=At5g27670 PE=1 SV=1;tr|A0A178UFF2|A0A178UFF2_ARATH Histone H2A OS=Arabidopsis thaliana OX=3702 GN=AXX17_At5g27630 PE=3 SV=1;tr|Q8GUH3|Q8GUH3_ARATH Histone H2A OS=Arabidopsis tha	23	2	2	1	14	15.908	80644	91430	108910
A0A178UYX1	Serine hydroxymethyltransferase	AXX17_At4g43250	FUNCTION: Interconversion of serine and glycine. {ECO:0000256|RuleBase:RU000585}.	tr|A0A178UYX1|A0A178UYX1_ARATH;sp|Q9SZJ5|GLYM1_ARATH;tr|A0A654FWH3|A0A654FWH3_ARATH;tr|A0A7G2F5L6|A0A7G2F5L6_ARATH;tr|A0A5S9Y7G7|A0A5S9Y7G7_ARATH;tr|A0A178UER6|A0A178UER6_ARATH;sp|Q94C74|GLYM2_ARATH	tr|A0A178UYX1|A0A178UYX1_ARATH Serine hydroxymethyltransferase OS=Arabidopsis thaliana OX=3702 GN=AXX17_At4g43250 PE=3 SV=1;sp|Q9SZJ5|GLYM1_ARATH Serine hydroxymethyltransferase 1, mitochondrial OS=Arabidopsis thaliana OX=3702 GN=SHM1 PE=1 SV=1;tr|A0A654FW	7	16	16	16	39.3	57.4	82328	40223	20201
A0A178UU76	PGR5-LIKE A	AXX17_At4g26570		tr|A0A178UU76|A0A178UU76_ARATH;sp|Q8H112|PGL1A_ARATH;tr|A0A2H1ZEN5|A0A2H1ZEN5_ARATH;tr|A0A7G2EZY6|A0A7G2EZY6_ARATH	tr|A0A178UU76|A0A178UU76_ARATH PGR5-LIKE A OS=Arabidopsis thaliana OX=3702 GN=AXX17_At4g26570 PE=4 SV=1;sp|Q8H112|PGL1A_ARATH PGR5-like protein 1A, chloroplastic OS=Arabidopsis thaliana OX=3702 GN=PGRL1A PE=1 SV=1;tr|A0A2H1ZEN5|A0A2H1ZEN5_ARATH PGR5-LIKE A	4	10	10	9	34.9	35.721	82532	78885	67188
A0A178U6W0	BXL1	AXX17_At5g48140		tr|A0A178U6W0|A0A178U6W0_ARATH;sp|Q9FGY1|BXL1_ARATH;tr|A0A7G2FEU1|A0A7G2FEU1_ARATH;tr|Q0WL73|Q0WL73_ARATH;tr|Q0WQK4|Q0WQK4_ARATH	tr|A0A178U6W0|A0A178U6W0_ARATH BXL1 OS=Arabidopsis thaliana OX=3702 GN=AXX17_At5g48140 PE=4 SV=1;sp|Q9FGY1|BXL1_ARATH Beta-D-xylosidase 1 OS=Arabidopsis thaliana OX=3702 GN=BXL1 PE=1 SV=1;tr|A0A7G2FEU1|A0A7G2FEU1_ARATH (thale cress) hypothetical protein OS	5	12	12	12	21.3	83.407	84538	61368	89950
A0A178UPY9	(thale cress) hypothetical protein	AXX17_At5g45040		tr|A0A178UPY9|A0A178UPY9_ARATH;sp|Q9LS25|PP420_ARATH	tr|A0A178UPY9|A0A178UPY9_ARATH (thale cress) hypothetical protein OS=Arabidopsis thaliana OX=3702 GN=AXX17_At5g45040 PE=4 SV=1;sp|Q9LS25|PP420_ARATH Pentatricopeptide repeat-containing protein At5g46580, chloroplastic OS=Arabidopsis thaliana OX=3702 GN=At5	2	24	24	24	41.1	80.879	84892	296480	299680
A0A178UTQ9	Tubulin alpha chain	AXX17_At5g19690	FUNCTION: Tubulin is the major constituent of microtubules. It binds two moles of GTP, one at an exchangeable site on the beta chain and one at a non-exchangeable site on the alpha chain. {ECO:0000256|RuleBase:RU000352}.	tr|A0A178UTQ9|A0A178UTQ9_ARATH;sp|Q56WH1|TBA3_ARATH;sp|B9DHQ0|TBA5_ARATH;tr|A0A178UGA1|A0A178UGA1_ARATH	tr|A0A178UTQ9|A0A178UTQ9_ARATH Tubulin alpha chain OS=Arabidopsis thaliana OX=3702 GN=AXX17_At5g19690 PE=3 SV=1;sp|Q56WH1|TBA3_ARATH Tubulin alpha-3 chain OS=Arabidopsis thaliana OX=3702 GN=TUBA3 PE=1 SV=2;sp|B9DHQ0|TBA5_ARATH Tubulin alpha-5 chain OS=Arab	4	14	6	4	42.9	49.654	86529	145840	187660
A8MQR4	60S acidic ribosomal protein P0	At3g09200	FUNCTION: Ribosomal protein P0 is the functional equivalent of E.coli protein L10. {ECO:0000256|PIRNR:PIRNR039087}.	tr|A8MQR4|A8MQR4_ARATH;tr|A0A178VHF3|A0A178VHF3_ARATH;sp|Q42112|RLA02_ARATH;tr|A0A178VZ87|A0A178VZ87_ARATH;sp|O04204|RLA01_ARATH;tr|A0A5S9XBM8|A0A5S9XBM8_ARATH;tr|A0A178V4X3|A0A178V4X3_ARATH;sp|P57691|RLA03_ARATH	tr|A8MQR4|A8MQR4_ARATH 60S acidic ribosomal protein P0 OS=Arabidopsis thaliana OX=3702 GN=At3g09200 PE=1 SV=1;tr|A0A178VHF3|A0A178VHF3_ARATH 60S acidic ribosomal protein P0 OS=Arabidopsis thaliana OX=3702 GN=AXX17_At3g08820 PE=3 SV=1;sp|Q42112|RLA02_ARATH	8	6	6	6	27.9	30.618	87870	100000	126670
A0A7G2F4Y1	(thale cress) hypothetical protein	AT9943_LOCUS18280		tr|A0A7G2F4Y1|A0A7G2F4Y1_ARATH;tr|A0A5S9Y233|A0A5S9Y233_ARATH;tr|A0A178UNU3|A0A178UNU3_ARATH;sp|Q9ZNZ7|GLTB1_ARATH;tr|Q540F4|Q540F4_ARATH;tr|A0A178VVG3|A0A178VVG3_ARATH;sp|Q9T0P4|GLTB2_ARATH;tr|Q0WW25|Q0WW25_ARATH	tr|A0A7G2F4Y1|A0A7G2F4Y1_ARATH (thale cress) hypothetical protein OS=Arabidopsis thaliana OX=3702 GN=AT9943_LOCUS18280 PE=3 SV=1;tr|A0A5S9Y233|A0A5S9Y233_ARATH Glutamine amidotransferase type-2 domain-containing protein OS=Arabidopsis thaliana OX=3702 GN=C	8	15	15	15	12	175.79	88178	177580	190660
A0A514YJW6	50S ribosomal protein L16, chloroplastic	rpl16		tr|A0A514YJW6|A0A514YJW6_ARATH;sp|P56793|RK16_ARATH;tr|A0A1B1W4X4|A0A1B1W4X4_ARATH;tr|A0A8F5V8K3|A0A8F5V8K3_ARATH;tr|A0A178VPV2|A0A178VPV2_ARATH;tr|A0A654EYL5|A0A654EYL5_ARATH;sp|Q84WZ8|RM16L_ARATH;tr|A0A5S9X248|A0A5S9X248_ARATH	tr|A0A514YJW6|A0A514YJW6_ARATH 50S ribosomal protein L16, chloroplastic OS=Arabidopsis thaliana OX=3702 GN=rpl16 PE=3 SV=1;sp|P56793|RK16_ARATH 50S ribosomal protein L16, chloroplastic OS=Arabidopsis thaliana OX=3702 GN=rpl16 PE=3 SV=1;tr|A0A1B1W4X4|A0A1B1	8	4	4	4	42.2	15.294	88867	9024.6	86929
A0A7G2FM12	ribulose-phosphate 3-epimerase	AT9943_LOCUS22770		tr|A0A7G2FM12|A0A7G2FM12_ARATH;tr|A0A178UPG9|A0A178UPG9_ARATH;sp|Q9SAU2|RPE_ARATH	tr|A0A7G2FM12|A0A7G2FM12_ARATH ribulose-phosphate 3-epimerase OS=Arabidopsis thaliana OX=3702 GN=AT9943_LOCUS22770 PE=3 SV=1;tr|A0A178UPG9|A0A178UPG9_ARATH ribulose-phosphate 3-epimerase OS=Arabidopsis thaliana OX=3702 GN=AXX17_At5g60890 PE=3 SV=1;sp|Q9SAU	3	4	4	4	29.7	26.52	89284	85844	84814
Q9SUQ9	AT4g23680/F9D16_150	At4g23680		tr|Q9SUQ9|Q9SUQ9_ARATH;tr|A0A178V4S8|A0A178V4S8_ARATH;tr|A0A7G2F4X8|A0A7G2F4X8_ARATH;tr|A0A384LD71|A0A384LD71_ARATH;sp|Q9ZVF2|ML329_ARATH;sp|Q9ZVF3|ML328_ARATH;tr|A0A178VYY4|A0A178VYY4_ARATH;tr|C0SV41|C0SV41_ARATH;tr|Q39132|Q39132_ARATH;tr|Q8LDJ8|Q8LDJ8_ARATH;tr|A0A384LE60|A0A384LE60_ARATH;tr|A0A654EF52|A0A654EF52_ARATH;tr|A0A178W9B3|A0A178W9B3_ARATH;tr|C0Z255|C0Z255_ARATH;tr|Q39133|Q39133_ARATH;…	tr|Q9SUQ9|Q9SUQ9_ARATH AT4g23680/F9D16_150 OS=Arabidopsis thaliana OX=3702 GN=At4g23680 PE=1 SV=1;tr|A0A178V4S8|A0A178V4S8_ARATH Bet_v_1 domain-containing protein OS=Arabidopsis thaliana OX=3702 GN=At4g23680 PE=4 SV=1;tr|A0A7G2F4X8|A0A7G2F4X8_ARATH (thale	30	5	5	5	37.1	17.473	89390	89310	113500
A0A178VC46	60S ribosomal protein L38	AXX17_At3g53960		tr|A0A178VC46|A0A178VC46_ARATH;sp|O22860|RL38_ARATH;tr|A0A654FJA3|A0A654FJA3_ARATH;tr|A0A654F1I5|A0A654F1I5_ARATH;tr|A0A5S9X6M2|A0A5S9X6M2_ARATH;tr|A0A7G2ESH5|A0A7G2ESH5_ARATH	tr|A0A178VC46|A0A178VC46_ARATH 60S ribosomal protein L38 OS=Arabidopsis thaliana OX=3702 GN=AXX17_At3g53960 PE=3 SV=1;sp|O22860|RL38_ARATH 60S ribosomal protein L38 OS=Arabidopsis thaliana OX=3702 GN=RPL38B PE=3 SV=1;tr|A0A654FJA3|A0A654FJA3_ARATH 60S ribo	6	3	3	3	44.9	8.1216	90853	129550	118680
Q9SXJ6	ATP-dependent Clp protease proteolytic subunit 3, chloroplastic	CLPP3	FUNCTION: Cleaves peptides in various proteins in a process that requires ATP hydrolysis. Has a chymotrypsin-like activity. Plays a major role in the degradation of misfolded proteins (By similarity). In the absence of CLPP3, modified ClpPR core(s) could be formed, albeit at strongly reduced levels (PubMed:23548781). {ECO:0000250, ECO:0000269|PubMed:23548781}.	sp|Q9SXJ6|CLPP3_ARATH;tr|A0A178WG76|A0A178WG76_ARATH;tr|A0A7G2E4J1|A0A7G2E4J1_ARATH	sp|Q9SXJ6|CLPP3_ARATH ATP-dependent Clp protease proteolytic subunit 3, chloroplastic OS=Arabidopsis thaliana OX=3702 GN=CLPP3 PE=1 SV=1;tr|A0A178WG76|A0A178WG76_ARATH ATP-dependent Clp protease proteolytic subunit OS=Arabidopsis thaliana OX=3702 GN=AXX17_	3	3	3	3	16.8	33.925	91056	94576	98682
A0A178VF24	(thale cress) hypothetical protein	AXX17_At3g44090		tr|A0A178VF24|A0A178VF24_ARATH;sp|P51414|RL261_ARATH	tr|A0A178VF24|A0A178VF24_ARATH (thale cress) hypothetical protein OS=Arabidopsis thaliana OX=3702 GN=AXX17_At3g44090 PE=3 SV=1;sp|P51414|RL261_ARATH 60S ribosomal protein L26-1 OS=Arabidopsis thaliana OX=3702 GN=RPL26A PE=2 SV=2	2	5	5	5	25.3	16.944	91659	116780	170090
A0A178USY3	RAB1C	AXX17_At4g20590		tr|A0A178USY3|A0A178USY3_ARATH;tr|A0A178UEE0|A0A178UEE0_ARATH;sp|Q9SEH3|RAD2C_ARATH;sp|Q9FPJ4|RAD2B_ARATH;tr|A0A654FQG3|A0A654FQG3_ARATH;tr|A0A7G2F3C7|A0A7G2F3C7_ARATH;tr|A0A178WIV4|A0A178WIV4_ARATH;sp|P28188|RAD2A_ARATH	tr|A0A178USY3|A0A178USY3_ARATH RAB1C OS=Arabidopsis thaliana OX=3702 GN=AXX17_At4g20590 PE=4 SV=1;tr|A0A178UEE0|A0A178UEE0_ARATH (thale cress) hypothetical protein OS=Arabidopsis thaliana OX=3702 GN=AXX17_At5g45690 PE=4 SV=1;sp|Q9SEH3|RAD2C_ARATH Ras-relat	8	4	3	3	26.7	22.318	92135	10916	111880
A0A178VE16	(thale cress) hypothetical protein	AXX17_At3g00320		tr|A0A178VE16|A0A178VE16_ARATH;sp|Q9SRH5|VDAC1_ARATH;tr|Q8LA84|Q8LA84_ARATH;tr|Q7M1W9|Q7M1W9_ARATH	tr|A0A178VE16|A0A178VE16_ARATH (thale cress) hypothetical protein OS=Arabidopsis thaliana OX=3702 GN=AXX17_At3g00320 PE=3 SV=1;sp|Q9SRH5|VDAC1_ARATH Mitochondrial outer membrane protein porin 1 OS=Arabidopsis thaliana OX=3702 GN=VDAC1 PE=1 SV=3;tr|Q8LA84|Q	4	9	8	8	45.3	29.425	93814	87109	108330
Q9LT39	Leucine-rich repeat (LRR) family protein	At3g20820		tr|Q9LT39|Q9LT39_ARATH;tr|A0A384KGL0|A0A384KGL0_ARATH;tr|A0A7G2EPA0|A0A7G2EPA0_ARATH;tr|A0A654F948|A0A654F948_ARATH	tr|Q9LT39|Q9LT39_ARATH Leucine-rich repeat (LRR) family protein OS=Arabidopsis thaliana OX=3702 GN=At3g20820 PE=1 SV=1;tr|A0A384KGL0|A0A384KGL0_ARATH LRRNT_2 domain-containing protein OS=Arabidopsis thaliana OX=3702 GN=AXX17_At3g22210 PE=4 SV=1;tr|A0A7G2EP	4	6	6	6	23	39.862	95141	128070	156750
A0A178V453	(thale cress) hypothetical protein	AXX17_At4g21240		tr|A0A178V453|A0A178V453_ARATH;sp|P49211|RL321_ARATH	tr|A0A178V453|A0A178V453_ARATH (thale cress) hypothetical protein OS=Arabidopsis thaliana OX=3702 GN=AXX17_At4g21240 PE=3 SV=1;sp|P49211|RL321_ARATH 60S ribosomal protein L32-1 OS=Arabidopsis thaliana OX=3702 GN=RPL32A PE=2 SV=2	2	6	6	3	48.1	15.503	96992	257210	375970
A0A178V742	ATP citrate synthase	AXX17_At3g06470		tr|A0A178V742|A0A178V742_ARATH;sp|Q9C522|ACLB1_ARATH;tr|A0A7G2EG38|A0A7G2EG38_ARATH;tr|Q570J1|Q570J1_ARATH	tr|A0A178V742|A0A178V742_ARATH ATP citrate synthase OS=Arabidopsis thaliana OX=3702 GN=AXX17_At3g06470 PE=4 SV=1;sp|Q9C522|ACLB1_ARATH ATP-citrate synthase beta chain protein 1 OS=Arabidopsis thaliana OX=3702 GN=ACLB-1 PE=2 SV=1;tr|A0A7G2EG38|A0A7G2EG38_AR	4	15	15	4	34	65.813	97521	124940	87104
A0A654EUX5	RRM domain-containing protein	AN1_LOCUS8545		tr|A0A654EUX5|A0A654EUX5_ARATH;sp|Q03250|RBG7_ARATH;tr|A0A178VQY8|A0A178VQY8_ARATH;tr|C0Z2N6|C0Z2N6_ARATH;tr|F4IHK9|F4IHK9_ARATH;tr|A0A7G2EA45|A0A7G2EA45_ARATH;tr|C0Z387|C0Z387_ARATH;tr|A0A178VP50|A0A178VP50_ARATH	tr|A0A654EUX5|A0A654EUX5_ARATH RRM domain-containing protein OS=Arabidopsis thaliana OX=3702 GN=AN1_LOCUS8545 PE=4 SV=1;sp|Q03250|RBG7_ARATH Glycine-rich RNA-binding protein 7 OS=Arabidopsis thaliana OX=3702 GN=RBG7 PE=1 SV=1;tr|A0A178VQY8|A0A178VQY8_ARATH	8	6	6	5	47.7	16.89	99674	112310	119510
Q29Q26	Ankyrin repeat domain-containing protein 2B	AKR2B	FUNCTION: Exhibits chaperone activity toward chloroplast outer envelope membrane, mitochondrion outer membrane, endoplasmic reticulum membrane and peroxisomal proteins, by recruiting specific proteins containing a single transmembrane associated with an AKR2A-binding sequence (ABS) and subsequently binding glycolipids (e.g. monogalactosyldiacylglycerol (MGDG) and phosphatidylglycerol (PG)) presen…	sp|Q29Q26|AKR2B_ARATH;tr|A0A5S9WYY9|A0A5S9WYY9_ARATH;tr|A0A178VMK7|A0A178VMK7_ARATH	sp|Q29Q26|AKR2B_ARATH Ankyrin repeat domain-containing protein 2B OS=Arabidopsis thaliana OX=3702 GN=AKR2B PE=1 SV=1;tr|A0A5S9WYY9|A0A5S9WYY9_ARATH (thale cress) hypothetical protein OS=Arabidopsis thaliana OX=3702 GN=AN1_LOCUS8093 PE=4 SV=1;tr|A0A178VMK7|	3	6	4	4	21.5	36.899	100160	155120	36400
A0A178UVY8	(thale cress) hypothetical protein	AXX17_At4g20390		tr|A0A178UVY8|A0A178UVY8_ARATH;sp|Q41975|TIP22_ARATH	tr|A0A178UVY8|A0A178UVY8_ARATH (thale cress) hypothetical protein OS=Arabidopsis thaliana OX=3702 GN=AXX17_At4g20390 PE=3 SV=1;sp|Q41975|TIP22_ARATH Probable aquaporin TIP2-2 OS=Arabidopsis thaliana OX=3702 GN=TIP2-2 PE=1 SV=2	2	1	1	1	6.4	25.08	100790	94045	82694
A0A5S9YFF0	Lycopene epsilon cyclase, chloroplastic	C24_LOCUS25814		tr|A0A5S9YFF0|A0A5S9YFF0_ARATH;tr|A0A178ULD5|A0A178ULD5_ARATH;sp|Q38932|LCYE_ARATH;tr|A0A7G2FN17|A0A7G2FN17_ARATH;tr|A0A654GBT0|A0A654GBT0_ARATH	tr|A0A5S9YFF0|A0A5S9YFF0_ARATH Lycopene epsilon cyclase, chloroplastic OS=Arabidopsis thaliana OX=3702 GN=C24_LOCUS25814 PE=3 SV=1;tr|A0A178ULD5|A0A178ULD5_ARATH LUT2 OS=Arabidopsis thaliana OX=3702 GN=AXX17_At5g56250 PE=3 SV=1;sp|Q38932|LCYE_ARATH Lycopen	5	12	12	12	33.4	58.46	101530	71356	4528.2
Q9LHQ4	AT3g20680/F3H11_7	AT3G20680		tr|Q9LHQ4|Q9LHQ4_ARATH;tr|A0A384KMG1|A0A384KMG1_ARATH	tr|Q9LHQ4|Q9LHQ4_ARATH AT3g20680/F3H11_7 OS=Arabidopsis thaliana OX=3702 GN=AT3G20680 PE=1 SV=1;tr|A0A384KMG1|A0A384KMG1_ARATH (thale cress) hypothetical protein OS=Arabidopsis thaliana OX=3702 GN=At3g20680 PE=4 SV=1	2	12	12	12	39.9	37.436	101740	176980	209140
Q9LTR8	At5g57040	MHM17.18		tr|Q9LTR8|Q9LTR8_ARATH;tr|A0A178UPB9|A0A178UPB9_ARATH;tr|A0A178UPH0|A0A178UPH0_ARATH;tr|A0A7G2FGT7|A0A7G2FGT7_ARATH	tr|Q9LTR8|Q9LTR8_ARATH At5g57040 OS=Arabidopsis thaliana OX=3702 GN=MHM17.18 PE=1 SV=1;tr|A0A178UPB9|A0A178UPB9_ARATH VOC domain-containing protein OS=Arabidopsis thaliana OX=3702 GN=AXX17_At5g56270 PE=4 SV=1;tr|A0A178UPH0|A0A178UPH0_ARATH VOC domain-conta	4	5	5	5	34.5	22.247	103310	108500	114010
Q9SHI1	Translation initiation factor IF-2, chloroplastic	At1g17220	FUNCTION: One of the essential components for the initiation of protein synthesis. Protects formylmethionyl-tRNA from spontaneous hydrolysis and promotes its binding to the 30S ribosomal subunits. Also involved in the hydrolysis of GTP during the formation of the 70S ribosomal complex (By similarity). {ECO:0000250}.	sp|Q9SHI1|IF2C_ARATH;tr|A0A654EAL5|A0A654EAL5_ARATH;tr|A0A178WBD9|A0A178WBD9_ARATH	sp|Q9SHI1|IF2C_ARATH Translation initiation factor IF-2, chloroplastic OS=Arabidopsis thaliana OX=3702 GN=At1g17220 PE=2 SV=2;tr|A0A654EAL5|A0A654EAL5_ARATH (thale cress) hypothetical protein OS=Arabidopsis thaliana OX=3702 GN=AN1_LOCUS1856 PE=3 SV=1;tr|A0	3	14	14	14	17.6	109.75	103540	115440	283350
A0A7G2EAA0	(thale cress) hypothetical protein	AT9943_LOCUS6574		tr|A0A7G2EAA0|A0A7G2EAA0_ARATH;tr|A0A5S9WXW8|A0A5S9WXW8_ARATH;tr|A0A178VQX2|A0A178VQX2_ARATH;tr|Q9SKI0|Q9SKI0_ARATH;tr|A0A654ESF6|A0A654ESF6_ARATH	tr|A0A7G2EAA0|A0A7G2EAA0_ARATH (thale cress) hypothetical protein OS=Arabidopsis thaliana OX=3702 GN=AT9943_LOCUS6574 PE=3 SV=1;tr|A0A5S9WXW8|A0A5S9WXW8_ARATH AAI domain-containing protein OS=Arabidopsis thaliana OX=3702 GN=At2g10940 PE=3 SV=1;tr|A0A178VQX	5	4	4	4	32.9	15.057	103600	127450	136390
A0A178UNB4	(thale cress) hypothetical protein	AXX17_At5g02130		tr|A0A178UNB4|A0A178UNB4_ARATH;sp|P49201|RS232_ARATH;tr|A0A178VJU6|A0A178VJU6_ARATH;tr|Q1H5G2|Q1H5G2_ARATH;tr|A0A5S9XAH5|A0A5S9XAH5_ARATH;sp|Q9SF35|RS231_ARATH;tr|A0A654F5J0|A0A654F5J0_ARATH	tr|A0A178UNB4|A0A178UNB4_ARATH (thale cress) hypothetical protein OS=Arabidopsis thaliana OX=3702 GN=AXX17_At5g02130 PE=3 SV=1;sp|P49201|RS232_ARATH 40S ribosomal protein S23-2 OS=Arabidopsis thaliana OX=3702 GN=RPS23B PE=2 SV=2;tr|A0A178VJU6|A0A178VJU6_AR	7	5	5	5	40.8	15.735	105070	113820	89086
A0A654FKX4	CAAD domain-containing protein	AN1_LOCUS16897		tr|A0A654FKX4|A0A654FKX4_ARATH;tr|A0A178UVW5|A0A178UVW5_ARATH;sp|O04616|CUT1A_ARATH;tr|B3H429|B3H429_ARATH	tr|A0A654FKX4|A0A654FKX4_ARATH CAAD domain-containing protein OS=Arabidopsis thaliana OX=3702 GN=AN1_LOCUS16897 PE=4 SV=1;tr|A0A178UVW5|A0A178UVW5_ARATH (thale cress) hypothetical protein OS=Arabidopsis thaliana OX=3702 GN=AXX17_At4g01490 PE=4 SV=1;sp|O046	4	5	5	5	18.9	17.711	105450	102750	40875
A0A178UPN0	(thale cress) hypothetical protein	AXX17_At5g33710		tr|A0A178UPN0|A0A178UPN0_ARATH;sp|P0DKC4|PGP1B_ARATH;sp|P0DKC3|PGP1A_ARATH;tr|A0A654G5Q1|A0A654G5Q1_ARATH;tr|A0A1P8BHG5|A0A1P8BHG5_ARATH;tr|A0A178UDX7|A0A178UDX7_ARATH;sp|Q8GWU0|PGP2_ARATH;tr|A0A7G2FED0|A0A7G2FED0_ARATH;tr|A0A654G984|A0A654G984_ARATH	tr|A0A178UPN0|A0A178UPN0_ARATH (thale cress) hypothetical protein OS=Arabidopsis thaliana OX=3702 GN=AXX17_At5g33710 PE=4 SV=1;sp|P0DKC4|PGP1B_ARATH Phosphoglycolate phosphatase 1B, chloroplastic OS=Arabidopsis thaliana OX=3702 GN=PGLP1B PE=1 SV=1;sp|P0DKC	9	12	12	12	45.3	39.761	105530	285680	178320
A0A178UQ77	GTP-binding nuclear protein	AXX17_At5g19970	FUNCTION: GTP-binding protein involved in nucleocytoplasmic transport. Required for the import of protein into the nucleus and also for RNA export. Involved in chromatin condensation and control of cell cycle. {ECO:0000256|RuleBase:RU363057}.	tr|A0A178UQ77|A0A178UQ77_ARATH;tr|A0A178UD71|A0A178UD71_ARATH;tr|A0A178UC18|A0A178UC18_ARATH;sp|Q8H156|RAN3_ARATH;sp|P41917|RAN2_ARATH;sp|P41916|RAN1_ARATH;tr|A0A654GBD5|A0A654GBD5_ARATH;tr|A0A5S9Y6M6|A0A5S9Y6M6_ARATH	tr|A0A178UQ77|A0A178UQ77_ARATH GTP-binding nuclear protein OS=Arabidopsis thaliana OX=3702 GN=AXX17_At5g19970 PE=3 SV=1;tr|A0A178UD71|A0A178UD71_ARATH GTP-binding nuclear protein OS=Arabidopsis thaliana OX=3702 GN=AXX17_At5g54320 PE=3 SV=1;tr|A0A178UC18|A0	8	11	1	1	56.6	25.062	107750	132670	146440
A0A5S9WMR2	Protein DCL, chloroplastic	C24_LOCUS3705		tr|A0A5S9WMR2|A0A5S9WMR2_ARATH;tr|A0A178WH60|A0A178WH60_ARATH;sp|Q9C642|DCL_ARATH;tr|F4HRD2|F4HRD2_ARATH;tr|A0A7G2E2E0|A0A7G2E2E0_ARATH	tr|A0A5S9WMR2|A0A5S9WMR2_ARATH Protein DCL, chloroplastic OS=Arabidopsis thaliana OX=3702 GN=C24_LOCUS3705 PE=4 SV=1;tr|A0A178WH60|A0A178WH60_ARATH Protein DCL, chloroplastic OS=Arabidopsis thaliana OX=3702 GN=AXX17_At1g40940 PE=4 SV=1;sp|Q9C642|DCL_ARATH	5	7	7	7	32.9	25.474	108080	67381	25645
A0A654FEK4	malate dehydrogenase	AN1_LOCUS15088		tr|A0A654FEK4|A0A654FEK4_ARATH;tr|A0A178VF16|A0A178VF16_ARATH;sp|Q9SN86|MDHP_ARATH;tr|B9DI56|B9DI56_ARATH;tr|A8MQK3|A8MQK3_ARATH;tr|A0A7G2EQA6|A0A7G2EQA6_ARATH;tr|A0A654EJR6|A0A654EJR6_ARATH;tr|A0A5S9XCF2|A0A5S9XCF2_ARATH;tr|A0A5S9WP88|A0A5S9WP88_ARATH;tr|A0A178WFE8|A0A178WFE8_ARATH;tr|A0A178VBJ9|A0A178VBJ9_ARATH;sp|Q9ZP06|MDHM1_ARATH;sp|Q9LKA3|MDHM2_ARATH	tr|A0A654FEK4|A0A654FEK4_ARATH malate dehydrogenase OS=Arabidopsis thaliana OX=3702 GN=AN1_LOCUS15088 PE=3 SV=1;tr|A0A178VF16|A0A178VF16_ARATH malate dehydrogenase OS=Arabidopsis thaliana OX=3702 GN=AXX17_At3g41510 PE=3 SV=1;sp|Q9SN86|MDHP_ARATH Malate deh	13	10	10	10	35.2	42.405	109270	69663	98314
A0A654G6Z8	6-phosphogluconate dehydrogenase, decarboxylating	AN1_LOCUS24345	FUNCTION: Catalyzes the oxidative decarboxylation of 6-phosphogluconate to ribulose 5-phosphate and CO(2), with concomitant reduction of NADP to NADPH. {ECO:0000256|PIRNR:PIRNR000109}.	tr|A0A654G6Z8|A0A654G6Z8_ARATH;tr|A0A178UQL8|A0A178UQL8_ARATH;sp|Q9FFR3|6PGD3_ARATH;tr|A0A5S9Y9Z1|A0A5S9Y9Z1_ARATH	tr|A0A654G6Z8|A0A654G6Z8_ARATH 6-phosphogluconate dehydrogenase, decarboxylating OS=Arabidopsis thaliana OX=3702 GN=AN1_LOCUS24345 PE=3 SV=1;tr|A0A178UQL8|A0A178UQL8_ARATH 6-phosphogluconate dehydrogenase, decarboxylating OS=Arabidopsis thaliana OX=3702 GN	4	11	11	3	28.1	53.331	110110	122470	103140
A0A1P8AWY1	High chlorophyll fluorescence phenotype 173	HCF173		tr|A0A1P8AWY1|A0A1P8AWY1_ARATH;tr|A0A7G2DTQ6|A0A7G2DTQ6_ARATH;tr|A0A178WDD3|A0A178WDD3_ARATH;sp|Q8W4D6|HC173_ARATH;tr|Q9FWQ6|Q9FWQ6_ARATH;tr|A0A1P8AWU9|A0A1P8AWU9_ARATH	tr|A0A1P8AWY1|A0A1P8AWY1_ARATH High chlorophyll fluorescence phenotype 173 OS=Arabidopsis thaliana OX=3702 GN=HCF173 PE=1 SV=1;tr|A0A7G2DTQ6|A0A7G2DTQ6_ARATH (thale cress) hypothetical protein OS=Arabidopsis thaliana OX=3702 GN=AT9943_LOCUS1439 PE=4 SV=1;t	6	18	18	18	42	61.83	110380	28733	26932
A0A1R7T3A0	Protein kinase superfamily protein	At5g16810		tr|A0A1R7T3A0|A0A1R7T3A0_ARATH;tr|Q8GWD0|Q8GWD0_ARATH;tr|A0A5S9Y731|A0A5S9Y731_ARATH;tr|A0A178U9S3|A0A178U9S3_ARATH;tr|A0A178UAA2|A0A178UAA2_ARATH;tr|Q9LFD7|Q9LFD7_ARATH	tr|A0A1R7T3A0|A0A1R7T3A0_ARATH Protein kinase superfamily protein OS=Arabidopsis thaliana OX=3702 GN=At5g16810 PE=1 SV=1;tr|Q8GWD0|Q8GWD0_ARATH Protein kinase superfamily protein OS=Arabidopsis thaliana OX=3702 GN=At5g16810/F5E19_150 PE=1 SV=1;tr|A0A5S9Y73	6	4	4	4	12.4	45.545	113210	122150	37476
A0A178US36	40S ribosomal protein S24	At5g28060		tr|A0A178US36|A0A178US36_ARATH;sp|Q8LC83|RS242_ARATH	tr|A0A178US36|A0A178US36_ARATH 40S ribosomal protein S24 OS=Arabidopsis thaliana OX=3702 GN=At5g28060 PE=3 SV=1;sp|Q8LC83|RS242_ARATH 40S ribosomal protein S24-2 OS=Arabidopsis thaliana OX=3702 GN=RPS24B PE=2 SV=2	2	4	2	2	27.1	15.389	113350	112960	171000
A0A654FQP4	Starch synthase 4, chloroplastic/amyloplastic	AN1_LOCUS18536		tr|A0A654FQP4|A0A654FQP4_ARATH;tr|A0A068FPX2|A0A068FPX2_ARATH;sp|Q0WVX5|SSY4_ARATH;tr|A0A7G2F5D0|A0A7G2F5D0_ARATH;tr|A0A178V2U8|A0A178V2U8_ARATH	tr|A0A654FQP4|A0A654FQP4_ARATH Starch synthase 4, chloroplastic/amyloplastic OS=Arabidopsis thaliana OX=3702 GN=AN1_LOCUS18536 PE=3 SV=1;tr|A0A068FPX2|A0A068FPX2_ARATH Glycosyltransferase (Fragment) OS=Arabidopsis thaliana OX=3702 GN=AT4G18240 PE=2 SV=1;sp	5	8	8	8	8.9	117.75	115520	149290	139600
A0A654E8W2	Starch synthase 3, chloroplastic/amyloplastic	AN1_LOCUS1274		tr|A0A654E8W2|A0A654E8W2_ARATH;sp|F4IAG2|SSY3_ARATH;tr|F4IAG1|F4IAG1_ARATH;tr|A0A178W4M9|A0A178W4M9_ARATH;tr|A0A7G2DS34|A0A7G2DS34_ARATH;tr|A0A5S9TWT2|A0A5S9TWT2_ARATH	tr|A0A654E8W2|A0A654E8W2_ARATH Starch synthase 3, chloroplastic/amyloplastic OS=Arabidopsis thaliana OX=3702 GN=AN1_LOCUS1274 PE=3 SV=1;sp|F4IAG2|SSY3_ARATH Starch synthase 3, chloroplastic/amyloplastic OS=Arabidopsis thaliana OX=3702 GN=SS3 PE=1 SV=1;tr|F	6	13	13	13	18.8	116.55	115990	101960	69670
A0A5S9WPV4	RRM domain-containing protein	C24_LOCUS5525		tr|A0A5S9WPV4|A0A5S9WPV4_ARATH;tr|A0A654EMX5|A0A654EMX5_ARATH	tr|A0A5S9WPV4|A0A5S9WPV4_ARATH RRM domain-containing protein OS=Arabidopsis thaliana OX=3702 GN=C24_LOCUS5525 PE=4 SV=1;tr|A0A654EMX5|A0A654EMX5_ARATH RRM domain-containing protein OS=Arabidopsis thaliana OX=3702 GN=AN1_LOCUS5636 PE=4 SV=1	2	1	1	1	3.2	37.544	117330	103420	111790
P46283	Sedoheptulose-1,7-bisphosphatase, chloroplastic	At3g55800		sp|P46283|S17P_ARATH;tr|A0A178VLD1|A0A178VLD1_ARATH	sp|P46283|S17P_ARATH Sedoheptulose-1,7-bisphosphatase, chloroplastic OS=Arabidopsis thaliana OX=3702 GN=At3g55800 PE=2 SV=1;tr|A0A178VLD1|A0A178VLD1_ARATH (thale cress) hypothetical protein OS=Arabidopsis thaliana OX=3702 GN=AXX17_At3g50430 PE=3 SV=1	2	11	11	11	33.3	42.414	117770	288400	296660
Q56ZI2	Patellin-2	PATL2	FUNCTION: Carrier protein that may be involved in membrane-trafficking events associated with cell plate formation during cytokinesis. Binds to some hydrophobic molecules such as phosphoinositides and promotes their transfer between the different cellular sites (By similarity). {ECO:0000250}.	sp|Q56ZI2|PATL2_ARATH;tr|A0A1P8ANK1|A0A1P8ANK1_ARATH;tr|A0A5S9VLD8|A0A5S9VLD8_ARATH;tr|A0A178WBS6|A0A178WBS6_ARATH;tr|C0Z3B2|C0Z3B2_ARATH;tr|A0A7G2DY91|A0A7G2DY91_ARATH	sp|Q56ZI2|PATL2_ARATH Patellin-2 OS=Arabidopsis thaliana OX=3702 GN=PATL2 PE=1 SV=2;tr|A0A1P8ANK1|A0A1P8ANK1_ARATH PATELLIN 2 OS=Arabidopsis thaliana OX=3702 GN=PATL2 PE=1 SV=1;tr|A0A5S9VLD8|A0A5S9VLD8_ARATH Patellin-3-like OS=Arabidopsis thaliana OX=3702	6	20	20	18	38.1	76.007	118100	110350	117880
A0A384L5D6	VIPP1	At1g65260		tr|A0A384L5D6|A0A384L5D6_ARATH;tr|A0A178W0D3|A0A178W0D3_ARATH;tr|A0A654EMV2|A0A654EMV2_ARATH;sp|O80796|VIPP1_ARATH;tr|A0A7G2E3F7|A0A7G2E3F7_ARATH;tr|A0A5S9WS51|A0A5S9WS51_ARATH;tr|Q0WWH3|Q0WWH3_ARATH;tr|Q0WPJ1|Q0WPJ1_ARATH;tr|A0A7G2E6I0|A0A7G2E6I0_ARATH	tr|A0A384L5D6|A0A384L5D6_ARATH VIPP1 OS=Arabidopsis thaliana OX=3702 GN=At1g65260 PE=3 SV=1;tr|A0A178W0D3|A0A178W0D3_ARATH Plastid transcriptionally active 4 OS=Arabidopsis thaliana OX=3702 GN=PTAC4 PE=1 SV=1;tr|A0A654EMV2|A0A654EMV2_ARATH Membrane-associa	9	15	15	15	63.3	28.912	118960	193530	162010
A0A7G2EIR5	(thale cress) hypothetical protein	AT9943_LOCUS8903		tr|A0A7G2EIR5|A0A7G2EIR5_ARATH;tr|A0A178VZ30|A0A178VZ30_ARATH;sp|Q9ZV07|PIP26_ARATH;tr|A0A1P8AZD1|A0A1P8AZD1_ARATH	tr|A0A7G2EIR5|A0A7G2EIR5_ARATH (thale cress) hypothetical protein OS=Arabidopsis thaliana OX=3702 GN=AT9943_LOCUS8903 PE=3 SV=1;tr|A0A178VZ30|A0A178VZ30_ARATH PIP2E OS=Arabidopsis thaliana OX=3702 GN=AXX17_At2g35930 PE=3 SV=1;sp|Q9ZV07|PIP26_ARATH Probable	4	2	2	2	7.7	29.523	119850	139330	136760
P10796	Ribulose bisphosphate carboxylase small subunit 1B, chloroplastic	RBCS-1B	FUNCTION: RuBisCO catalyzes two reactions: the carboxylation of D-ribulose 1,5-bisphosphate, the primary event in carbon dioxide fixation, as well as the oxidative fragmentation of the pentose substrate. Both reactions occur simultaneously and in competition at the same active site (By similarity). {ECO:0000250}.	sp|P10796|RBS1B_ARATH;tr|A0A5S9YBC0|A0A5S9YBC0_ARATH;tr|A0A178UQA8|A0A178UQA8_ARATH	sp|P10796|RBS1B_ARATH Ribulose bisphosphate carboxylase small subunit 1B, chloroplastic OS=Arabidopsis thaliana OX=3702 GN=RBCS-1B PE=1 SV=1;tr|A0A5S9YBC0|A0A5S9YBC0_ARATH Ribulose bisphosphate carboxylase small subunit, chloroplastic OS=Arabidopsis thalia	3	10	2	2	59.7	20.286	120290	152940	185100
Q2V3X4	Ribosomal protein L4/L1 family	At3g09630		tr|Q2V3X4|Q2V3X4_ARATH;tr|A0A178VDX8|A0A178VDX8_ARATH;sp|Q9SF40|RL4A_ARATH;tr|Q8LA93|Q8LA93_ARATH;tr|B9DHP1|B9DHP1_ARATH;tr|Q9C6F1|Q9C6F1_ARATH	tr|Q2V3X4|Q2V3X4_ARATH Ribosomal protein L4/L1 family OS=Arabidopsis thaliana OX=3702 GN=At3g09630 PE=1 SV=1;tr|A0A178VDX8|A0A178VDX8_ARATH (thale cress) hypothetical protein OS=Arabidopsis thaliana OX=3702 GN=AXX17_At3g09270 PE=3 SV=1;sp|Q9SF40|RL4A_ARATH	6	16	16	6	44.4	44.572	121080	162660	260650
A0A5S9XWS1	(thale cress) hypothetical protein	AN1_LOCUS19637		tr|A0A5S9XWS1|A0A5S9XWS1_ARATH;sp|Q96318|CRU3_ARATH;tr|A0A178V3Z1|A0A178V3Z1_ARATH;tr|A0A1P8B543|A0A1P8B543_ARATH;tr|F4JLA9|F4JLA9_ARATH	tr|A0A5S9XWS1|A0A5S9XWS1_ARATH (thale cress) hypothetical protein OS=Arabidopsis thaliana OX=3702 GN=AN1_LOCUS19637 PE=3 SV=1;sp|Q96318|CRU3_ARATH 12S seed storage protein CRC OS=Arabidopsis thaliana OX=3702 GN=CRC PE=1 SV=1;tr|A0A178V3Z1|A0A178V3Z1_ARATH	5	6	6	6	18.1	58.235	121640	241440	262070
A0A7G2FEC7	Probable alanine--tRNA ligase, chloroplastic	AT9943_LOCUS19812		tr|A0A7G2FEC7|A0A7G2FEC7_ARATH;tr|A0A178U9H3|A0A178U9H3_ARATH;sp|Q9FFC7|SYAP_ARATH;tr|A0A1P8BCC6|A0A1P8BCC6_ARATH	tr|A0A7G2FEC7|A0A7G2FEC7_ARATH Probable alanine--tRNA ligase, chloroplastic OS=Arabidopsis thaliana OX=3702 GN=AT9943_LOCUS19812 PE=3 SV=1;tr|A0A178U9H3|A0A178U9H3_ARATH Probable alanine--tRNA ligase, chloroplastic OS=Arabidopsis thaliana OX=3702 GN=AXX17_	4	17	17	17	22.9	101.79	122120	120770	191160
Q9XF88	Chlorophyll a-b binding protein CP29.2, chloroplastic	LHCB4.2	FUNCTION: The light-harvesting complex (LHC) functions as a light receptor, it captures and delivers excitation energy to photosystems with which it is closely associated.	sp|Q9XF88|CB4B_ARATH;tr|A0A178VFM4|A0A178VFM4_ARATH;tr|Q56ZC3|Q56ZC3_ARATH;tr|F4IGY6|F4IGY6_ARATH;tr|A0A178VTY4|A0A178VTY4_ARATH;sp|Q9S7W1|CB4C_ARATH;tr|A0A7G2EG64|A0A7G2EG64_ARATH	sp|Q9XF88|CB4B_ARATH Chlorophyll a-b binding protein CP29.2, chloroplastic OS=Arabidopsis thaliana OX=3702 GN=LHCB4.2 PE=1 SV=1;tr|A0A178VFM4|A0A178VFM4_ARATH Chlorophyll a-b binding protein, chloroplastic OS=Arabidopsis thaliana OX=3702 GN=AXX17_At3g08510	7	12	12	10	54	31.193	122570	109850	117850
A0A178UKF1	(thale cress) hypothetical protein	AXX17_At5g10900		tr|A0A178UKF1|A0A178UKF1_ARATH;sp|Q9LFN6|RH56_ARATH;sp|Q56XG6|RH15_ARATH;tr|A0A7G2FDU7|A0A7G2FDU7_ARATH;tr|F4JWF3|F4JWF3_ARATH;tr|F4JWF7|F4JWF7_ARATH;tr|F4JWF6|F4JWF6_ARATH;tr|A0A654G051|A0A654G051_ARATH;tr|A0A5S9Y3T4|A0A5S9Y3T4_ARATH;tr|A0A178UHG5|A0A178UHG5_ARATH;tr|A0A178UI50|A0A178UI50_ARATH;tr|C0Z397|C0Z397_ARATH	tr|A0A178UKF1|A0A178UKF1_ARATH (thale cress) hypothetical protein OS=Arabidopsis thaliana OX=3702 GN=AXX17_At5g10900 PE=4 SV=1;sp|Q9LFN6|RH56_ARATH DEAD-box ATP-dependent RNA helicase 56 OS=Arabidopsis thaliana OX=3702 GN=RH56 PE=1 SV=2;sp|Q56XG6|RH15_ARAT	12	4	4	4	11	48.337	123840	33775	13739
A0A1B1W4Y2	50S ribosomal protein L22, chloroplastic	rpl22	FUNCTION: The globular domain of the protein is located near the polypeptide exit tunnel on the outside of the subunit, while an extended beta-hairpin is found that lines the wall of the exit tunnel in the center of the 70S ribosome. {ECO:0000256|HAMAP-Rule:MF_01331, ECO:0000256|RuleBase:RU004009}.; FUNCTION: This protein binds specifically to 23S rRNA. {ECO:0000256|HAMAP-Rule:MF_01331, ECO:00002…	tr|A0A1B1W4Y2|A0A1B1W4Y2_ARATH;sp|P56795|RK22_ARATH	tr|A0A1B1W4Y2|A0A1B1W4Y2_ARATH 50S ribosomal protein L22, chloroplastic OS=Arabidopsis thaliana OX=3702 GN=rpl22 PE=3 SV=1;sp|P56795|RK22_ARATH 50S ribosomal protein L22, chloroplastic OS=Arabidopsis thaliana OX=3702 GN=rpl22 PE=3 SV=1	2	5	5	5	40	18.586	123960	168370	199390
A0A654FKC9	Ribosomal protein	AN1_LOCUS16741		tr|A0A654FKC9|A0A654FKC9_ARATH;tr|A0A178VJ02|A0A178VJ02_ARATH;sp|Q9LY66|RK1_ARATH;tr|F4J296|F4J296_ARATH	tr|A0A654FKC9|A0A654FKC9_ARATH Ribosomal protein OS=Arabidopsis thaliana OX=3702 GN=AN1_LOCUS16741 PE=3 SV=1;tr|A0A178VJ02|A0A178VJ02_ARATH Ribosomal protein OS=Arabidopsis thaliana OX=3702 GN=AXX17_At3g57760 PE=3 SV=1;sp|Q9LY66|RK1_ARATH 50S ribosomal pro	4	10	10	10	29.8	37.584	124910	96460	130780
F4I2Z0	Tetratricopeptide repeat (TPR)-like superfamily protein	At1g22700		tr|F4I2Z0|F4I2Z0_ARATH;tr|A0A178WFE2|A0A178WFE2_ARATH;sp|B9DHG0|PYG7_ARATH;tr|A0A178WFT4|A0A178WFT4_ARATH;tr|A0A178WHU7|A0A178WHU7_ARATH	tr|F4I2Z0|F4I2Z0_ARATH Tetratricopeptide repeat (TPR)-like superfamily protein OS=Arabidopsis thaliana OX=3702 GN=At1g22700 PE=1 SV=1;tr|A0A178WFE2|A0A178WFE2_ARATH (thale cress) hypothetical protein OS=Arabidopsis thaliana OX=3702 GN=At1g22700 PE=4 SV=1;s	5	10	10	10	55.9	23.811	125030	242380	289730
A0A178W354	ADP-ribosylation factor GTPase-activating protein	AXX17_At1g53950		tr|A0A178W354|A0A178W354_ARATH;tr|A0A1P8ATE8|A0A1P8ATE8_ARATH;tr|A0A5S9WN58|A0A5S9WN58_ARATH;sp|Q9C6C3|AGD2_ARATH;tr|A0A178W1H6|A0A178W1H6_ARATH;tr|A0A178W1L4|A0A178W1L4_ARATH;tr|A0A1P8ATB6|A0A1P8ATB6_ARATH;tr|A0A7G2DPY3|A0A7G2DPY3_ARATH;tr|A0A7G2DSA4|A0A7G2DSA4_ARATH;tr|A0A5S9TSZ4|A0A5S9TSZ4_ARATH;tr|A0A178WDZ0|A0A178WDZ0_ARATH;sp|Q9SMX5|AGD4_ARATH;tr|A0A7G2E1M4|A0A7G2E1M4_ARATH;tr|A0A1P8AMD8|A0…	tr|A0A178W354|A0A178W354_ARATH ADP-ribosylation factor GTPase-activating protein OS=Arabidopsis thaliana OX=3702 GN=AXX17_At1g53950 PE=4 SV=1;tr|A0A1P8ATE8|A0A1P8ATE8_ARATH ADP-ribosylation factor GTPase-activating protein OS=Arabidopsis thaliana OX=3702 G	14	2	2	2	4	59.546	125560	301880	326570
A0A178UMQ9	SVR3	AXX17_At5g13070		tr|A0A178UMQ9|A0A178UMQ9_ARATH;sp|F4K410|SVR3_ARATH;tr|F4K409|F4K409_ARATH;tr|A0A178UNX2|A0A178UNX2_ARATH;tr|A0A7G2FCC7|A0A7G2FCC7_ARATH;tr|A0A7G2FEC8|A0A7G2FEC8_ARATH	tr|A0A178UMQ9|A0A178UMQ9_ARATH SVR3 OS=Arabidopsis thaliana OX=3702 GN=AXX17_At5g13070 PE=4 SV=1;sp|F4K410|SVR3_ARATH Putative elongation factor TypA-like SVR3, chloroplastic OS=Arabidopsis thaliana OX=3702 GN=SVR3 PE=1 SV=1;tr|F4K409|F4K409_ARATH Elongati	6	14	14	14	29.5	74.314	126030	39715	166940
A0A7G2F7H7	(thale cress) hypothetical protein	AT9943_LOCUS16711		tr|A0A7G2F7H7|A0A7G2F7H7_ARATH;tr|A8MR49|A8MR49_ARATH;tr|Q0WRN2|Q0WRN2_ARATH;tr|A0A5S9YFS0|A0A5S9YFS0_ARATH;tr|A0A384LIW9|A0A384LIW9_ARATH;tr|A0A178VRI1|A0A178VRI1_ARATH;tr|A0A178UUH9|A0A178UUH9_ARATH;sp|Q9STR1|RL312_ARATH;sp|Q9SLL7|RL311_ARATH;sp|P51420|RL313_ARATH	tr|A0A7G2F7H7|A0A7G2F7H7_ARATH (thale cress) hypothetical protein OS=Arabidopsis thaliana OX=3702 GN=AT9943_LOCUS16711 PE=3 SV=1;tr|A8MR49|A8MR49_ARATH Ribosomal protein L31e family protein OS=Arabidopsis thaliana OX=3702 GN=MIK19.16 PE=1 SV=1;tr|Q0WRN2|Q0	10	1	1	1	9.9	9.3175	127800	111000	83433
A0A1B1W4T6	Photosystem I P700 chlorophyll a apoprotein A1	psaA	FUNCTION: PsaA and PsaB bind P700, the primary electron donor of photosystem I (PSI), as well as the electron acceptors A0, A1 and FX. PSI is a plastocyanin-ferredoxin oxidoreductase, converting photonic excitation into a charge separation, which transfers an electron from the donor P700 chlorophyll pair to the spectroscopically characterized acceptors A0, A1, FX, FA and FB in turn. Oxidized P700…	tr|A0A1B1W4T6|A0A1B1W4T6_ARATH;sp|P56766|PSAA_ARATH;tr|A0A178VY74|A0A178VY74_ARATH;tr|A0A8F5S1X0|A0A8F5S1X0_ARATH	tr|A0A1B1W4T6|A0A1B1W4T6_ARATH Photosystem I P700 chlorophyll a apoprotein A1 OS=Arabidopsis thaliana OX=3702 GN=psaA PE=3 SV=1;sp|P56766|PSAA_ARATH Photosystem I P700 chlorophyll a apoprotein A1 OS=Arabidopsis thaliana OX=3702 GN=psaA PE=1 SV=1;tr|A0A178V	4	14	14	14	16	83.23	129600	184190	27327
A0A178U7S3	Asparagine synthetase [glutamine-hydrolyzing]	AXX17_At5g64730		tr|A0A178U7S3|A0A178U7S3_ARATH;sp|Q9LV77|ASNS2_ARATH;tr|A0A654GF85|A0A654GF85_ARATH;tr|F4KGS3|F4KGS3_ARATH;tr|A0A178UAJ4|A0A178UAJ4_ARATH;sp|Q9LFU1|ASNS3_ARATH;tr|A0A7G2FCI8|A0A7G2FCI8_ARATH	tr|A0A178U7S3|A0A178U7S3_ARATH Asparagine synthetase [glutamine-hydrolyzing] OS=Arabidopsis thaliana OX=3702 GN=AXX17_At5g64730 PE=4 SV=1;sp|Q9LV77|ASNS2_ARATH Asparagine synthetase [glutamine-hydrolyzing] 2 OS=Arabidopsis thaliana OX=3702 GN=ASN2 PE=2 SV=	7	5	5	4	13.1	65.029	130260	274170	133100
F4JXD5	Actin depolymerizing factor 3	ADF3		tr|F4JXD5|F4JXD5_ARATH;tr|A0A178U8Q4|A0A178U8Q4_ARATH;sp|Q9ZSK4|ADF3_ARATH;tr|A0A654GCN1|A0A654GCN1_ARATH;tr|A0A7G2FJF5|A0A7G2FJF5_ARATH	tr|F4JXD5|F4JXD5_ARATH Actin depolymerizing factor 3 OS=Arabidopsis thaliana OX=3702 GN=ADF3 PE=1 SV=1;tr|A0A178U8Q4|A0A178U8Q4_ARATH ADF3 OS=Arabidopsis thaliana OX=3702 GN=AXX17_At5g59320 PE=3 SV=1;sp|Q9ZSK4|ADF3_ARATH Actin-depolymerizing factor 3 OS=Ar	5	4	4	3	50.8	14.124	130690	132130	128940
A0A178W0Z6	ATP synthase subunit gamma	At2g33040		tr|A0A178W0Z6|A0A178W0Z6_ARATH;tr|Q8L7F2|Q8L7F2_ARATH;tr|Q0WWB3|Q0WWB3_ARATH;tr|A0A654EZT0|A0A654EZT0_ARATH;sp|Q96250|ATPG3_ARATH	tr|A0A178W0Z6|A0A178W0Z6_ARATH ATP synthase subunit gamma OS=Arabidopsis thaliana OX=3702 GN=At2g33040 PE=3 SV=1;tr|Q8L7F2|Q8L7F2_ARATH Mitochondrial F1-ATPase, gamma subunit (ATP3_ARATH) OS=Arabidopsis thaliana OX=3702 GN=At2g33040 PE=2 SV=1;tr|Q0WWB3|Q0W	5	9	9	9	38.7	29.832	133010	223710	288290
O65686	30S ribosomal protein S16-1, chloroplastic	RPS16-1		sp|O65686|RS16A_ARATH;tr|A0A178UZA3|A0A178UZA3_ARATH;tr|A0A7G2F611|A0A7G2F611_ARATH	sp|O65686|RS16A_ARATH 30S ribosomal protein S16-1, chloroplastic OS=Arabidopsis thaliana OX=3702 GN=RPS16-1 PE=2 SV=1;tr|A0A178UZA3|A0A178UZA3_ARATH SSR16 OS=Arabidopsis thaliana OX=3702 GN=AXX17_At4g39620 PE=3 SV=1;tr|A0A7G2F611|A0A7G2F611_ARATH (thale cr	3	4	4	4	55.8	12.699	133140	166650	178070
P25818	Aquaporin TIP1-1	TIP1-1	FUNCTION: Water channel required to facilitate the transport of water, diffusion of amino acids and/or peptides from the vacuolar compartment to the cytoplasm. Does not promote glycerol permeability. May play a role in the control of cell turgor and cell expansion. Its function is impaired by Hg(2+). May be involved in a vesicle-based metabolite routing through or between pre-vacuolar compartment…	sp|P25818|TIP11_ARATH;tr|A0A654FA46|A0A654FA46_ARATH;tr|A0A178VQE3|A0A178VQE3_ARATH	sp|P25818|TIP11_ARATH Aquaporin TIP1-1 OS=Arabidopsis thaliana OX=3702 GN=TIP1-1 PE=1 SV=1;tr|A0A654FA46|A0A654FA46_ARATH (thale cress) hypothetical protein OS=Arabidopsis thaliana OX=3702 GN=AN1_LOCUS10136 PE=3 SV=1;tr|A0A178VQE3|A0A178VQE3_ARATH TIP1 OS=	3	2	2	2	6.8	25.619	134410	125360	149500
A0A178V3D8	SQD1	AXX17_At4g37850		tr|A0A178V3D8|A0A178V3D8_ARATH;tr|A0A654FVF1|A0A654FVF1_ARATH;sp|O48917|SQD1_ARATH;tr|B9DI06|B9DI06_ARATH;tr|A0A0B4UMN9|A0A0B4UMN9_ARATH	tr|A0A178V3D8|A0A178V3D8_ARATH SQD1 OS=Arabidopsis thaliana OX=3702 GN=AXX17_At4g37850 PE=4 SV=1;tr|A0A654FVF1|A0A654FVF1_ARATH (thale cress) hypothetical protein OS=Arabidopsis thaliana OX=3702 GN=AN1_LOCUS20125 PE=4 SV=1;sp|O48917|SQD1_ARATH UDP-sulfoqui	5	7	7	7	21.4	53.06	134970	169470	198920
A0A7G2F3R2	Xyloglucan endotransglucosylase/hydrolase	AT9943_LOCUS17792		tr|A0A7G2F3R2|A0A7G2F3R2_ARATH;tr|A0A178V2Q3|A0A178V2Q3_ARATH;sp|Q8LER3|XTH7_ARATH;tr|A0A5S9Y080|A0A5S9Y080_ARATH	tr|A0A7G2F3R2|A0A7G2F3R2_ARATH Xyloglucan endotransglucosylase/hydrolase OS=Arabidopsis thaliana OX=3702 GN=AT9943_LOCUS17792 PE=3 SV=1;tr|A0A178V2Q3|A0A178V2Q3_ARATH Xyloglucan endotransglucosylase/hydrolase OS=Arabidopsis thaliana OX=3702 GN=AXX17_At4g43	4	10	10	10	52.5	30.047	135430	241850	131220
A0A178VIZ0	PIP1A	AXX17_At3g55710		tr|A0A178VIZ0|A0A178VIZ0_ARATH;sp|P61837|PIP11_ARATH;tr|Q56YP6|Q56YP6_ARATH;tr|A0A178VEH6|A0A178VEH6_ARATH;tr|A0A5S9XKZ5|A0A5S9XKZ5_ARATH;sp|Q9SV31|PIP25_ARATH	tr|A0A178VIZ0|A0A178VIZ0_ARATH PIP1A OS=Arabidopsis thaliana OX=3702 GN=AXX17_At3g55710 PE=3 SV=1;sp|P61837|PIP11_ARATH Aquaporin PIP1-1 OS=Arabidopsis thaliana OX=3702 GN=PIP1-1 PE=1 SV=1	6	6	2	1	21	30.688	136420	229310	401960
Q9STF2	Protein PLASTID TRANSCRIPTIONALLY ACTIVE 16, chloroplastic	PTAC16	FUNCTION: Probably involved in the regulation of plastid gene expression. {ECO:0000305}.	sp|Q9STF2|PTA16_ARATH;tr|A0A654FDF6|A0A654FDF6_ARATH;tr|A0A178VDZ1|A0A178VDZ1_ARATH	sp|Q9STF2|PTA16_ARATH Protein PLASTID TRANSCRIPTIONALLY ACTIVE 16, chloroplastic OS=Arabidopsis thaliana OX=3702 GN=PTAC16 PE=1 SV=1;tr|A0A654FDF6|A0A654FDF6_ARATH (thale cress) hypothetical protein OS=Arabidopsis thaliana OX=3702 GN=AN1_LOCUS15011 PE=4 SV	3	27	27	27	56.9	54.358	137430	566320	233110
Q8L953	40S ribosomal protein S27-3	RPS27D		sp|Q8L953|RS273_ARATH;tr|A0A178UDN6|A0A178UDN6_ARATH	sp|Q8L953|RS273_ARATH 40S ribosomal protein S27-3 OS=Arabidopsis thaliana OX=3702 GN=RPS27D PE=2 SV=2;tr|A0A178UDN6|A0A178UDN6_ARATH 40S ribosomal protein S27 OS=Arabidopsis thaliana OX=3702 GN=AXX17_At5g46440 PE=3 SV=1	2	3	2	2	45.2	9.49	138400	103670	113230
A0A178WDS8	(thale cress) hypothetical protein	AXX17_At1g33710		tr|A0A178WDS8|A0A178WDS8_ARATH;sp|Q9MAP3|RK11_ARATH;tr|A0A654EGJ2|A0A654EGJ2_ARATH;tr|Q9LE94|Q9LE94_ARATH	tr|A0A178WDS8|A0A178WDS8_ARATH (thale cress) hypothetical protein OS=Arabidopsis thaliana OX=3702 GN=AXX17_At1g33710 PE=3 SV=1;sp|Q9MAP3|RK11_ARATH 50S ribosomal protein L11, chloroplastic OS=Arabidopsis thaliana OX=3702 GN=RPL11 PE=2 SV=1;tr|A0A654EGJ2|A0	4	4	4	4	20.3	23.148	139900	133530	104550
A0A7G2E3G5	(thale cress) hypothetical protein	AT9943_LOCUS4921		tr|A0A7G2E3G5|A0A7G2E3G5_ARATH;tr|F4JTR2|F4JTR2_ARATH;tr|A0A178UUZ3|A0A178UUZ3_ARATH;sp|Q8GUK6|PIS2_ARATH;tr|A0A5S9WSN1|A0A5S9WSN1_ARATH;tr|A0A178WC27|A0A178WC27_ARATH;sp|Q8LBA6|PIS1_ARATH	tr|A0A7G2E3G5|A0A7G2E3G5_ARATH (thale cress) hypothetical protein OS=Arabidopsis thaliana OX=3702 GN=AT9943_LOCUS4921 PE=3 SV=1	7	13	13	2	26.8	69.88	140390	185570	163700
A0A654E7A9	Ribosomal protein L19	AN1_LOCUS313		tr|A0A654E7A9|A0A654E7A9_ARATH;sp|Q9SRX2|RL191_ARATH;tr|Q8W101|Q8W101_ARATH;tr|A0A178WAH0|A0A178WAH0_ARATH;tr|A0A178UUL5|A0A178UUL5_ARATH;sp|P49693|RL193_ARATH	tr|A0A654E7A9|A0A654E7A9_ARATH Ribosomal protein L19 OS=Arabidopsis thaliana OX=3702 GN=AN1_LOCUS313 PE=3 SV=1;sp|Q9SRX2|RL191_ARATH 60S ribosomal protein L19-1 OS=Arabidopsis thaliana OX=3702 GN=RPL19A PE=2 SV=1;tr|Q8W101|Q8W101_ARATH Ribosomal protein L1	6	3	3	3	24.3	24.606	141310	130070	123630
A0A1B1W4X5	30S ribosomal protein S19, chloroplastic	rps19	FUNCTION: Protein S19 forms a complex with S13 that binds strongly to the 16S ribosomal RNA. {ECO:0000256|HAMAP-Rule:MF_00531}.	tr|A0A1B1W4X5|A0A1B1W4X5_ARATH;sp|P56808|RR19_ARATH	tr|A0A1B1W4X5|A0A1B1W4X5_ARATH 30S ribosomal protein S19, chloroplastic OS=Arabidopsis thaliana OX=3702 GN=rps19 PE=3 SV=1;sp|P56808|RR19_ARATH 30S ribosomal protein S19, chloroplastic OS=Arabidopsis thaliana OX=3702 GN=rps19 PE=3 SV=1	2	3	3	3	48.9	10.608	141480	165290	159800
F4HU93	L-ascorbate peroxidase	APX1		tr|F4HU93|F4HU93_ARATH;tr|A0A178W5I1|A0A178W5I1_ARATH;sp|Q05431|APX1_ARATH;tr|C0Z2H6|C0Z2H6_ARATH	tr|F4HU93|F4HU93_ARATH L-ascorbate peroxidase OS=Arabidopsis thaliana OX=3702 GN=APX1 PE=1 SV=1;tr|A0A178W5I1|A0A178W5I1_ARATH L-ascorbate peroxidase OS=Arabidopsis thaliana OX=3702 GN=AXX17_At1g07590 PE=3 SV=1;sp|Q05431|APX1_ARATH L-ascorbate peroxidase 1	4	10	10	9	53.4	27.52	141990	176170	229210
P56759	ATP synthase subunit b, chloroplastic	atpF	FUNCTION: F(1)F(0) ATP synthase produces ATP from ADP in the presence of a proton or sodium gradient. F-type ATPases consist of two structural domains, F(1) containing the extramembraneous catalytic core and F(0) containing the membrane proton channel, linked together by a central stalk and a peripheral stalk. During catalysis, ATP synthesis in the catalytic domain of F(1) is coupled via a rotary…	sp|P56759|ATPF_ARATH;tr|A0A514YJ21|A0A514YJ21_ARATH;tr|A0A8F5Z9Q2|A0A8F5Z9Q2_ARATH	sp|P56759|ATPF_ARATH ATP synthase subunit b, chloroplastic OS=Arabidopsis thaliana OX=3702 GN=atpF PE=3 SV=1;tr|A0A514YJ21|A0A514YJ21_ARATH ATP synthase subunit b, chloroplastic OS=Arabidopsis thaliana OX=3702 GN=atpF PE=3 SV=1	3	9	9	9	55.4	21.057	142460	62989	197410
A0A7G2FEU3	Ribulose bisphosphate carboxylase small subunit, chloroplastic	RBCS		tr|A0A7G2FEU3|A0A7G2FEU3_ARATH	tr|A0A7G2FEU3|A0A7G2FEU3_ARATH Ribulose bisphosphate carboxylase small subunit, chloroplastic OS=Arabidopsis thaliana OX=3702 GN=RBCS PE=3 SV=1	1	11	1	0	60.2	20.272	142930	143000	91259
A0A7G2DRX4	Pyruvate dehydrogenase E1 component subunit alpha	AT9943_LOCUS7		tr|A0A7G2DRX4|A0A7G2DRX4_ARATH;tr|Q8W592|Q8W592_ARATH;tr|A0A5S9S0V1|A0A5S9S0V1_ARATH;tr|A0A178W030|A0A178W030_ARATH;tr|F4HQH8|F4HQH8_ARATH;tr|A0A1P8APK3|A0A1P8APK3_ARATH;tr|A0A5S9RZM7|A0A5S9RZM7_ARATH;tr|A0A178W8A7|A0A178W8A7_ARATH;sp|O24457|ODPA3_ARATH	tr|A0A7G2DRX4|A0A7G2DRX4_ARATH Pyruvate dehydrogenase E1 component subunit alpha OS=Arabidopsis thaliana OX=3702 GN=AT9943_LOCUS7 PE=3 SV=1;tr|Q8W592|Q8W592_ARATH At1g01080/T25K16_7 OS=Arabidopsis thaliana OX=3702 GN=At1g01080 PE=1 SV=1;tr|A0A5S9S0V1|A0A5S	9	7	7	7	10.4	91.329	142990	148420	109110
A0A7G2EF58	(thale cress) hypothetical protein	AT9943_LOCUS9862		tr|A0A7G2EF58|A0A7G2EF58_ARATH;tr|A0A178VB37|A0A178VB37_ARATH;sp|Q9SGA6|RS191_ARATH	tr|A0A7G2EF58|A0A7G2EF58_ARATH (thale cress) hypothetical protein OS=Arabidopsis thaliana OX=3702 GN=AT9943_LOCUS9862 PE=3 SV=1;tr|A0A178VB37|A0A178VB37_ARATH 40S ribosomal protein S19-3 OS=Arabidopsis thaliana OX=3702 GN=AXX17_At3g01250 PE=3 SV=1;sp|Q9SGA	3	7	7	2	50.7	15.07	144850	176930	383070
A0A5S9XQK2	14_3_3 domain-containing protein	C24_LOCUS17398		tr|A0A5S9XQK2|A0A5S9XQK2_ARATH;sp|P42643|14331_ARATH;tr|A0A178UZ53|A0A178UZ53_ARATH;tr|A0A7G2F1J8|A0A7G2F1J8_ARATH;tr|F4JJ94|F4JJ94_ARATH;tr|A0A178V1F3|A0A178V1F3_ARATH;tr|A0A7G2E3W0|A0A7G2E3W0_ARATH;tr|A0A654ERJ3|A0A654ERJ3_ARATH;tr|A0A178WBI7|A0A178WBI7_ARATH;sp|Q01525|14332_ARATH	tr|A0A5S9XQK2|A0A5S9XQK2_ARATH 14_3_3 domain-containing protein OS=Arabidopsis thaliana OX=3702 GN=C24_LOCUS17398 PE=3 SV=1;sp|P42643|14331_ARATH 14-3-3-like protein GF14 chi OS=Arabidopsis thaliana OX=3702 GN=GRF1 PE=1 SV=3;tr|A0A178UZ53|A0A178UZ53_ARATH	10	11	10	5	52.4	29.931	149580	159180	222780
Q9T0A4	NAD(P)H-quinone oxidoreductase subunit S, chloroplastic	ndhS	FUNCTION: NDH shuttles electrons from NAD(P)H:plastoquinone, via FMN and iron-sulfur (Fe-S) centers, to quinones in the photosynthetic chain and possibly in a chloroplast respiratory chain. The immediate electron acceptor for the enzyme in this species is believed to be plastoquinone. Couples the redox reaction to proton translocation, and thus conserves the redox energy in a proton gradient (Pro…	sp|Q9T0A4|NDHS_ARATH;tr|A0A178V0R5|A0A178V0R5_ARATH;tr|A0A7G2F0D7|A0A7G2F0D7_ARATH	sp|Q9T0A4|NDHS_ARATH NAD(P)H-quinone oxidoreductase subunit S, chloroplastic OS=Arabidopsis thaliana OX=3702 GN=ndhS PE=1 SV=1;tr|A0A178V0R5|A0A178V0R5_ARATH NdhS OS=Arabidopsis thaliana OX=3702 GN=AXX17_At4g27660 PE=4 SV=1;tr|A0A7G2F0D7|A0A7G2F0D7_ARATH (	3	11	11	11	51.6	27.726	151690	335800	314180
A0A7G2EJX0	phosphoenolpyruvate carboxylase	AT9943_LOCUS9249		tr|A0A7G2EJX0|A0A7G2EJX0_ARATH;tr|A0A178VV64|A0A178VV64_ARATH;sp|Q5GM68|CAPP2_ARATH;tr|A0A5S9X6E1|A0A5S9X6E1_ARATH;tr|A5YWW9|A5YWW9_ARATH	tr|A0A7G2EJX0|A0A7G2EJX0_ARATH phosphoenolpyruvate carboxylase OS=Arabidopsis thaliana OX=3702 GN=AT9943_LOCUS9249 PE=3 SV=1;tr|A0A178VV64|A0A178VV64_ARATH phosphoenolpyruvate carboxylase OS=Arabidopsis thaliana OX=3702 GN=AXX17_At2g39980 PE=3 SV=1;sp|Q5GM	5	21	21	16	24.2	138.76	152350	161790	177030
A0A178WHK1	CDSP32	AXX17_At1g70530		tr|A0A178WHK1|A0A178WHK1_ARATH;sp|Q9SGS4|CDSP_ARATH;tr|A0A5S9WUT8|A0A5S9WUT8_ARATH;tr|A0A7G2E3A6|A0A7G2E3A6_ARATH	tr|A0A178WHK1|A0A178WHK1_ARATH CDSP32 OS=Arabidopsis thaliana OX=3702 GN=AXX17_At1g70530 PE=4 SV=1;sp|Q9SGS4|CDSP_ARATH Thioredoxin-like protein CDSP32, chloroplastic OS=Arabidopsis thaliana OX=3702 GN=CDSP32 PE=1 SV=1;tr|A0A5S9WUT8|A0A5S9WUT8_ARATH Thiore	4	5	5	5	21.2	33.684	152630	161180	160990
A0A7G2EBL5	CpSecY	AT9943_LOCUS7067		tr|A0A7G2EBL5|A0A7G2EBL5_ARATH;tr|A0A654EVJ3|A0A654EVJ3_ARATH;tr|A0A178VZD7|A0A178VZD7_ARATH;sp|Q38885|SCY1_ARATH	tr|A0A7G2EBL5|A0A7G2EBL5_ARATH CpSecY OS=Arabidopsis thaliana OX=3702 GN=AT9943_LOCUS7067 PE=3 SV=1;tr|A0A654EVJ3|A0A654EVJ3_ARATH CpSecY OS=Arabidopsis thaliana OX=3702 GN=AN1_LOCUS8231 PE=3 SV=1;tr|A0A178VZD7|A0A178VZD7_ARATH CpSecY OS=Arabidopsis thalia	4	10	10	10	22.5	59.513	154140	181500	190870
A0A654G245	Zinc finger protein VAR3, chloroplastic	AN1_LOCUS22559		tr|A0A654G245|A0A654G245_ARATH;tr|A0A5S9Y7C5|A0A5S9Y7C5_ARATH;tr|A0A178URH6|A0A178URH6_ARATH;sp|Q8S9K3|VAR3_ARATH	tr|A0A654G245|A0A654G245_ARATH Zinc finger protein VAR3, chloroplastic OS=Arabidopsis thaliana OX=3702 GN=AN1_LOCUS22559 PE=4 SV=1;tr|A0A5S9Y7C5|A0A5S9Y7C5_ARATH Zinc finger protein VAR3, chloroplastic OS=Arabidopsis thaliana OX=3702 GN=C24_LOCUS22448 PE=4	4	1	1	1	2	85.956	155810	156710	156750
A0A8F5GFR7	Photosystem II CP43 reaction center protein	psbC		tr|A0A8F5GFR7|A0A8F5GFR7_ARATH;tr|A0A1B1W4T4|A0A1B1W4T4_ARATH;sp|P56778|PSBC_ARATH;tr|A0A8F5P3B9|A0A8F5P3B9_ARATH;tr|A0A8F5V7C9|A0A8F5V7C9_ARATH;tr|Q8HT11|Q8HT11_ARATH	tr|A0A8F5GFR7|A0A8F5GFR7_ARATH Photosystem II CP43 reaction center protein OS=Arabidopsis thaliana OX=3702 GN=psbC PE=3 SV=1;tr|A0A1B1W4T4|A0A1B1W4T4_ARATH Photosystem II CP43 reaction center protein OS=Arabidopsis thaliana OX=3702 GN=psbC PE=3 SV=1;sp|P56	6	11	11	11	29.7	50.302	155940	354660	362540
A0A178UVE7	(thale cress) hypothetical protein	AXX17_At4g38520		tr|A0A178UVE7|A0A178UVE7_ARATH;sp|Q93ZN9|DAPAT_ARATH	tr|A0A178UVE7|A0A178UVE7_ARATH (thale cress) hypothetical protein OS=Arabidopsis thaliana OX=3702 GN=AXX17_At4g38520 PE=3 SV=1;sp|Q93ZN9|DAPAT_ARATH LL-diaminopimelate aminotransferase, chloroplastic OS=Arabidopsis thaliana OX=3702 GN=DAP PE=1 SV=1	2	13	13	13	36.2	50.396	156020	193300	276470
B9DI38	AT1G05190 protein (Fragment)	At1g05190		tr|B9DI38|B9DI38_ARATH;tr|A0A178W979|A0A178W979_ARATH;sp|O23049|RK6_ARATH	tr|B9DI38|B9DI38_ARATH AT1G05190 protein (Fragment) OS=Arabidopsis thaliana OX=3702 GN=At1g05190 PE=2 SV=1;tr|A0A178W979|A0A178W979_ARATH (thale cress) hypothetical protein OS=Arabidopsis thaliana OX=3702 GN=AXX17_At1g04580 PE=3 SV=1;sp|O23049|RK6_ARATH 50	3	10	10	10	54	22.205	156350	88229	147290
P52410	3-oxoacyl-[acyl-carrier-protein] synthase I, chloroplastic	KAS1	FUNCTION: Catalyzes the condensation reaction of fatty acid synthesis by the addition to an acyl acceptor of two carbons from malonyl-ACP. Specific for elongation from C-10 to unsaturated C-16 and C-18 fatty acids (By similarity). {ECO:0000250}.	sp|P52410|KASC1_ARATH;tr|A0A178UMH0|A0A178UMH0_ARATH;tr|F4KHF4|F4KHF4_ARATH	sp|P52410|KASC1_ARATH 3-oxoacyl-[acyl-carrier-protein] synthase I, chloroplastic OS=Arabidopsis thaliana OX=3702 GN=KAS1 PE=1 SV=2;tr|A0A178UMH0|A0A178UMH0_ARATH beta-ketoacyl-[acyl-carrier-protein] synthase I OS=Arabidopsis thaliana OX=3702 GN=AXX17_At5g4	3	8	8	8	28.1	50.413	156880	178860	174080
A0A654F7V9	TCTP domain-containing protein	AN1_LOCUS13052		tr|A0A654F7V9|A0A654F7V9_ARATH;tr|A0A178VCS9|A0A178VCS9_ARATH;sp|P31265|TCTP1_ARATH	tr|A0A654F7V9|A0A654F7V9_ARATH TCTP domain-containing protein OS=Arabidopsis thaliana OX=3702 GN=AN1_LOCUS13052 PE=3 SV=1;tr|A0A178VCS9|A0A178VCS9_ARATH (thale cress) hypothetical protein OS=Arabidopsis thaliana OX=3702 GN=AXX17_At3g17520 PE=3 SV=1;sp|P312	3	5	5	5	34.5	18.91	160330	242140	259710
B3H4S6	Dicarboxylate transporter 1	DiT1		tr|B3H4S6|B3H4S6_ARATH;tr|A0A178UA33|A0A178UA33_ARATH;sp|Q9LXV3|DIT1_ARATH	tr|B3H4S6|B3H4S6_ARATH Dicarboxylate transporter 1 OS=Arabidopsis thaliana OX=3702 GN=DiT1 PE=1 SV=1;tr|A0A178UA33|A0A178UA33_ARATH (thale cress) hypothetical protein OS=Arabidopsis thaliana OX=3702 GN=AXX17_At5g12290 PE=3 SV=1;sp|Q9LXV3|DIT1_ARATH Dicarbo	3	4	4	4	9	59.026	161740	133720	141240
Q9LPW0	Glyceraldehyde-3-phosphate dehydrogenase GAPA2, chloroplastic	GAPA2	FUNCTION: Involved in the photosynthetic reductive pentose phosphate pathway (Calvin-Benson cycle). Catalyzes the reduction of 1,3-diphosphoglycerate by NADPH (By similarity). {ECO:0000250}.	sp|Q9LPW0|G3PA2_ARATH;tr|A0A178WA64|A0A178WA64_ARATH;tr|A0A1P8APR6|A0A1P8APR6_ARATH	sp|Q9LPW0|G3PA2_ARATH Glyceraldehyde-3-phosphate dehydrogenase GAPA2, chloroplastic OS=Arabidopsis thaliana OX=3702 GN=GAPA2 PE=2 SV=1;tr|A0A178WA64|A0A178WA64_ARATH Glyceraldehyde-3-phosphate dehydrogenase OS=Arabidopsis thaliana OX=3702 GN=AXX17_At1g1334	3	17	4	3	45.9	42.846	164670	152220	235330
A0A178WCW7	Glycerol-3-phosphate acyltransferase, chloroplastic	AXX17_At1g32940	FUNCTION: Esterifies acyl-group from acyl-ACP to the sn-1 position of glycerol-3-phosphate. The enzyme from chilling-resistant plants discriminates against non-fluid palmitic acid and selects oleic acid whereas the enzyme from sensitive plants accepts both fatty acids. {ECO:0000256|PIRNR:PIRNR000431}.	tr|A0A178WCW7|A0A178WCW7_ARATH;sp|Q43307|PLSB_ARATH;tr|A0A5S9WKV1|A0A5S9WKV1_ARATH;tr|C0Z249|C0Z249_ARATH	tr|A0A178WCW7|A0A178WCW7_ARATH Glycerol-3-phosphate acyltransferase, chloroplastic OS=Arabidopsis thaliana OX=3702 GN=AXX17_At1g32940 PE=3 SV=1;sp|Q43307|PLSB_ARATH Glycerol-3-phosphate acyltransferase, chloroplastic OS=Arabidopsis thaliana OX=3702 GN=ATS1	4	9	9	9	29.4	50.448	164920	201380	189930
B9DFH4	fumarate hydratase	At2g47510		tr|B9DFH4|B9DFH4_ARATH;tr|A0A178VMD4|A0A178VMD4_ARATH;sp|P93033|FUM1_ARATH;tr|A0A654F412|A0A654F412_ARATH;tr|A0A654GAT9|A0A654GAT9_ARATH	tr|B9DFH4|B9DFH4_ARATH fumarate hydratase OS=Arabidopsis thaliana OX=3702 GN=At2g47510 PE=2 SV=1;tr|A0A178VMD4|A0A178VMD4_ARATH fumarate hydratase OS=Arabidopsis thaliana OX=3702 GN=AXX17_At2g45300 PE=3 SV=1;sp|P93033|FUM1_ARATH Fumarate hydratase 1, mitoc	5	3	3	3	9.8	53.072	166800	159970	173980
Q9XH75	Sec-independent protein translocase protein TATB, chloroplastic	TATB	FUNCTION: Part of the twin-arginine translocation (Tat) system that transports large folded proteins containing a characteristic twin-arginine motif in their signal peptide across the thylakoid membrane. Involved in delta pH-dependent protein transport required for chloroplast development, especially thylakoid membrane formation. TATC and TATB mediate precursor recognition, whereas TATA facilitat…	sp|Q9XH75|TATB_ARATH;tr|A0A5S9YDB1|A0A5S9YDB1_ARATH;tr|A0A178UGR2|A0A178UGR2_ARATH	sp|Q9XH75|TATB_ARATH Sec-independent protein translocase protein TATB, chloroplastic OS=Arabidopsis thaliana OX=3702 GN=TATB PE=1 SV=1;tr|A0A5S9YDB1|A0A5S9YDB1_ARATH Sec-independent protein translocase protein TATB, chloroplastic OS=Arabidopsis thaliana OX	3	7	7	7	32.7	28.231	167290	170500	158370
B3H725	4-hydroxy-3-methylbut-2-enyl diphosphate synthase	HDS		tr|B3H725|B3H725_ARATH;tr|A0A5S9YFV0|A0A5S9YFV0_ARATH;tr|A0A178UN53|A0A178UN53_ARATH;sp|F4K0E8|ISPG_ARATH	tr|B3H725|B3H725_ARATH 4-hydroxy-3-methylbut-2-enyl diphosphate synthase OS=Arabidopsis thaliana OX=3702 GN=HDS PE=1 SV=1;tr|A0A5S9YFV0|A0A5S9YFV0_ARATH 4-hydroxy-3-methylbut-2-en-1-yl diphosphate synthase (Ferredoxin), chloroplastic OS=Arabidopsis thalian	4	11	11	11	18.5	80.421	169170	46927	211430
A0A7G2E075	(thale cress) hypothetical protein	AT9943_LOCUS3690		tr|A0A7G2E075|A0A7G2E075_ARATH;tr|Q0WWU6|Q0WWU6_ARATH;tr|A0A384L3S5|A0A384L3S5_ARATH;tr|A0A178WML3|A0A178WML3_ARATH;sp|Q9SUI7|PSAH1_ARATH;sp|Q9SUI6|PSAH2_ARATH	tr|A0A7G2E075|A0A7G2E075_ARATH (thale cress) hypothetical protein OS=Arabidopsis thaliana OX=3702 GN=AT9943_LOCUS3690 PE=3 SV=1;tr|Q0WWU6|Q0WWU6_ARATH At3g16140 OS=Arabidopsis thaliana OX=3702 GN=At3g16140 PE=2 SV=1;tr|A0A384L3S5|A0A384L3S5_ARATH (thale cr	6	2	2	2	34.1	13.859	169280	166390	140220
Q7G923	60S ribosomal protein L27A; 71521-71081	F24J13.17		tr|Q7G923|Q7G923_ARATH;tr|A0A384KVB6|A0A384KVB6_ARATH;tr|A0A178WNT6|A0A178WNT6_ARATH;sp|Q9LR33|R27A2_ARATH;sp|P49637|R27A3_ARATH	tr|Q7G923|Q7G923_ARATH 60S ribosomal protein L27A; 71521-71081 OS=Arabidopsis thaliana OX=3702 GN=F24J13.17 PE=3 SV=1;tr|A0A384KVB6|A0A384KVB6_ARATH (thale cress) hypothetical protein OS=Arabidopsis thaliana OX=3702 GN=AXX17_At1g64770 PE=3 SV=1;tr|A0A178WN	5	5	5	5	37.7	16.455	169610	185210	177040
A0A654FL84	Co-chaperone protein p23	At4g02450		tr|A0A654FL84|A0A654FL84_ARATH;tr|F4JHJ0|F4JHJ0_ARATH;sp|Q8L7U4|P23A_ARATH;tr|A0A5S9XP99|A0A5S9XP99_ARATH;tr|A0A178UZE3|A0A178UZE3_ARATH	tr|A0A654FL84|A0A654FL84_ARATH Co-chaperone protein p23 OS=Arabidopsis thaliana OX=3702 GN=At4g02450 PE=3 SV=1;tr|F4JHJ0|F4JHJ0_ARATH Co-chaperone protein p23 OS=Arabidopsis thaliana OX=3702 GN=At4g02450 PE=1 SV=1;sp|Q8L7U4|P23A_ARATH Co-chaperone protein	5	11	11	11	38.7	25.225	170850	250200	214340
A0A1B1W4T3	30S ribosomal protein S2, chloroplastic	rps2		tr|A0A1B1W4T3|A0A1B1W4T3_ARATH;sp|P56797|RR2_ARATH;tr|A0A7G2FND8|A0A7G2FND8_ARATH;tr|A0A8F5V9H1|A0A8F5V9H1_ARATH	tr|A0A1B1W4T3|A0A1B1W4T3_ARATH 30S ribosomal protein S2, chloroplastic OS=Arabidopsis thaliana OX=3702 GN=rps2 PE=3 SV=1;sp|P56797|RR2_ARATH 30S ribosomal protein S2, chloroplastic OS=Arabidopsis thaliana OX=3702 GN=rps2 PE=3 SV=1;tr|A0A7G2FND8|A0A7G2FND8_	4	7	7	7	31.8	26.904	171360	175630	219650
Q0WUI8	Tryptophan synthase	At5g54810		tr|Q0WUI8|Q0WUI8_ARATH;tr|A0A654GB78|A0A654GB78_ARATH;sp|P14671|TRPB1_ARATH;tr|A0A178UE41|A0A178UE41_ARATH;tr|A0A178UWY6|A0A178UWY6_ARATH;tr|A0A178UYD0|A0A178UYD0_ARATH;tr|Q0WS13|Q0WS13_ARATH;tr|A0A5S9XWY6|A0A5S9XWY6_ARATH;sp|P25269|TRBP2_ARATH;tr|A0A7G2F3Y4|A0A7G2F3Y4_ARATH;tr|A0A654FT68|A0A654FT68_ARATH;tr|A0A654FTB8|A0A654FTB8_ARATH;tr|Q56YC7|Q56YC7_ARATH	tr|Q0WUI8|Q0WUI8_ARATH Tryptophan synthase OS=Arabidopsis thaliana OX=3702 GN=At5g54810 PE=2 SV=1;tr|A0A654GB78|A0A654GB78_ARATH Tryptophan synthase OS=Arabidopsis thaliana OX=3702 GN=AN1_LOCUS25753 PE=3 SV=1;sp|P14671|TRPB1_ARATH Tryptophan synthase beta	13	9	9	9	23.8	50.925	171640	293990	159150
A0A178VV73	60S ribosomal protein L7a	AXX17_At2g45400	FUNCTION: Component of the ribosome. {ECO:0000256|RuleBase:RU367042}.	tr|A0A178VV73|A0A178VV73_ARATH;sp|P49692|RL7A1_ARATH;tr|A0A5S9X840|A0A5S9X840_ARATH;tr|Q570Q7|Q570Q7_ARATH	tr|A0A178VV73|A0A178VV73_ARATH 60S ribosomal protein L7a OS=Arabidopsis thaliana OX=3702 GN=AXX17_At2g45400 PE=3 SV=1;sp|P49692|RL7A1_ARATH 60S ribosomal protein L7a-1 OS=Arabidopsis thaliana OX=3702 GN=RPL7AA PE=2 SV=2;tr|A0A5S9X840|A0A5S9X840_ARATH 60S r	4	11	11	2	38.9	29.129	173400	515890	158840
Q9AST9	Ribulose bisphosphate carboxylase/oxygenase activase, chloroplastic	At1g73110/F3N23_39		tr|Q9AST9|Q9AST9_ARATH;tr|A0A5S9WTY3|A0A5S9WTY3_ARATH;tr|A0A654ENJ7|A0A654ENJ7_ARATH;tr|A0A1P8ATD8|A0A1P8ATD8_ARATH;tr|Q9SSL5|Q9SSL5_ARATH;tr|A0A178WFW2|A0A178WFW2_ARATH;tr|C0Z2A6|C0Z2A6_ARATH;tr|Q9SSL6|Q9SSL6_ARATH;tr|A0A178W8Q0|A0A178W8Q0_ARATH	tr|Q9AST9|Q9AST9_ARATH Ribulose bisphosphate carboxylase/oxygenase activase, chloroplastic OS=Arabidopsis thaliana OX=3702 GN=At1g73110/F3N23_39 PE=1 SV=1;tr|A0A5S9WTY3|A0A5S9WTY3_ARATH Ribulose bisphosphate carboxylase/oxygenase activase, chloroplastic OS	9	7	7	7	19	48.325	173740	172770	198570
A0A5S9Y8D8	Glucose-6-phosphate 1-dehydrogenase	C24_LOCUS23613	FUNCTION: Catalyzes the rate-limiting step of the oxidative pentose-phosphate pathway, which represents a route for the dissimilation of carbohydrates besides glycolysis. {ECO:0000256|RuleBase:RU362120}.	tr|A0A5S9Y8D8|A0A5S9Y8D8_ARATH;tr|A0A654G5D7|A0A654G5D7_ARATH;sp|Q43727|G6PD1_ARATH;tr|A0A178UEB2|A0A178UEB2_ARATH;tr|A0A7G2FEC3|A0A7G2FEC3_ARATH;tr|Q56WK7|Q56WK7_ARATH;tr|A0A178UCB6|A0A178UCB6_ARATH	tr|A0A5S9Y8D8|A0A5S9Y8D8_ARATH Glucose-6-phosphate 1-dehydrogenase OS=Arabidopsis thaliana OX=3702 GN=C24_LOCUS23613 PE=3 SV=1;tr|A0A654G5D7|A0A654G5D7_ARATH Glucose-6-phosphate 1-dehydrogenase OS=Arabidopsis thaliana OX=3702 GN=AN1_LOCUS23765 PE=3 SV=1;sp	7	11	9	9	21.9	65.359	173760	178590	293620
A0A7G2EP20	(thale cress) hypothetical protein	AT9943_LOCUS10675		tr|A0A7G2EP20|A0A7G2EP20_ARATH;tr|A0A178V7W6|A0A178V7W6_ARATH;sp|Q9SRK6|R37A1_ARATH;sp|Q8RXU5|R37A2_ARATH;tr|A0A178VIE4|A0A178VIE4_ARATH;tr|A0A5S9XCB4|A0A5S9XCB4_ARATH;tr|A0A654FB78|A0A654FB78_ARATH	tr|A0A7G2EP20|A0A7G2EP20_ARATH (thale cress) hypothetical protein OS=Arabidopsis thaliana OX=3702 GN=AT9943_LOCUS10675 PE=3 SV=1;tr|A0A178V7W6|A0A178V7W6_ARATH (thale cress) hypothetical protein OS=Arabidopsis thaliana OX=3702 GN=AXX17_At3g54640 PE=3 SV=1;	7	2	2	2	26.1	10.333	174670	170370	127810
A0A7G2EHZ0	6,7-dimethyl-8-ribityllumazine synthase	AT9943_LOCUS9382		tr|A0A7G2EHZ0|A0A7G2EHZ0_ARATH;tr|A0A178VP65|A0A178VP65_ARATH;sp|O80575|RISB_ARATH	tr|A0A7G2EHZ0|A0A7G2EHZ0_ARATH 6,7-dimethyl-8-ribityllumazine synthase OS=Arabidopsis thaliana OX=3702 GN=AT9943_LOCUS9382 PE=3 SV=1;tr|A0A178VP65|A0A178VP65_ARATH 6,7-dimethyl-8-ribityllumazine synthase OS=Arabidopsis thaliana OX=3702 GN=AXX17_At2g41590 P	3	4	4	4	19.1	22.336	175660	140100	176380
A0A1I9LRA3	TRAF-like family protein	At3g20370		tr|A0A1I9LRA3|A0A1I9LRA3_ARATH;tr|Q9LTQ5|Q9LTQ5_ARATH;tr|A0A384KW99|A0A384KW99_ARATH	tr|A0A1I9LRA3|A0A1I9LRA3_ARATH TRAF-like family protein OS=Arabidopsis thaliana OX=3702 GN=At3g20370 PE=1 SV=1;tr|Q9LTQ5|Q9LTQ5_ARATH AT3g20370/MQC12_13 OS=Arabidopsis thaliana OX=3702 GN=At3g20370 PE=1 SV=1;tr|A0A384KW99|A0A384KW99_ARATH TRAF-like family	3	6	6	6	21.3	41.105	177250	381030	409910
Q41188	Cold shock protein 2	CSP2	FUNCTION: Chaperone that binds to RNA, single- (ssDNA) and double-stranded (dsDNA) DNA, and unwinds nucleic acid duplex. Accelerates seed germination and seedling growth under cold stress, and contributes to enhancement of cold and freezing tolerance. Regulates flowering transition, and flower and seed development. Promotes seed germination under salt stress. May regulate respiratory oxygen uptak…	sp|Q41188|CSP2_ARATH;tr|A0A178UYV3|A0A178UYV3_ARATH;tr|A0A7G2F489|A0A7G2F489_ARATH	sp|Q41188|CSP2_ARATH Cold shock protein 2 OS=Arabidopsis thaliana OX=3702 GN=CSP2 PE=1 SV=1;tr|A0A178UYV3|A0A178UYV3_ARATH GRP2 OS=Arabidopsis thaliana OX=3702 GN=AXX17_At4g44020 PE=4 SV=1;tr|A0A7G2F489|A0A7G2F489_ARATH (thale cress) hypothetical protein O	3	2	2	2	22.7	19.153	178980	191690	147360
Q8GW20	Uncharacterized protein At5g03900, chloroplastic	At5g03900		sp|Q8GW20|Y5390_ARATH;tr|A0A097PND6|A0A097PND6_ARATH;tr|A0A178UB65|A0A178UB65_ARATH;tr|A0A5S9Y1Q8|A0A5S9Y1Q8_ARATH;tr|B0LQ56|B0LQ56_ARATH	sp|Q8GW20|Y5390_ARATH Uncharacterized protein At5g03900, chloroplastic OS=Arabidopsis thaliana OX=3702 GN=At5g03900 PE=2 SV=2;tr|A0A097PND6|A0A097PND6_ARATH Iron-sulfur cluster biosynthesis family protein (Fragment) OS=Arabidopsis thaliana OX=3702 PE=2 SV=	5	14	14	14	31.9	59.5	179790	123290	245330
A0A7G2DUK7	2-isopropylmalate synthase	AT9943_LOCUS1599		tr|A0A7G2DUK7|A0A7G2DUK7_ARATH;tr|A0A654EBQ9|A0A654EBQ9_ARATH;tr|A0A178WDC7|A0A178WDC7_ARATH;sp|Q9LPR4|LEU11_ARATH;tr|A0A7G2E4X4|A0A7G2E4X4_ARATH;tr|A0A178WEK1|A0A178WEK1_ARATH;sp|Q9C550|LEU12_ARATH;tr|A0A1P8AV04|A0A1P8AV04_ARATH;tr|A0A1P8AUZ8|A0A1P8AUZ8_ARATH;tr|B9DI07|B9DI07_ARATH	tr|A0A7G2DUK7|A0A7G2DUK7_ARATH 2-isopropylmalate synthase OS=Arabidopsis thaliana OX=3702 GN=AT9943_LOCUS1599 PE=3 SV=1;tr|A0A654EBQ9|A0A654EBQ9_ARATH 2-isopropylmalate synthase OS=Arabidopsis thaliana OX=3702 GN=AN1_LOCUS1984 PE=3 SV=1;tr|A0A178WDC7|A0A17	10	9	9	9	22.3	68.665	181890	152700	186070
A0A654ETR6	(thale cress) hypothetical protein	AN1_LOCUS7603		tr|A0A654ETR6|A0A654ETR6_ARATH;tr|A0A178VTH6|A0A178VTH6_ARATH;sp|Q9SLA8|FABI_ARATH	tr|A0A654ETR6|A0A654ETR6_ARATH (thale cress) hypothetical protein OS=Arabidopsis thaliana OX=3702 GN=AN1_LOCUS7603 PE=3 SV=1;tr|A0A178VTH6|A0A178VTH6_ARATH MOD1 OS=Arabidopsis thaliana OX=3702 GN=AXX17_At2g05030 PE=3 SV=1;sp|Q9SLA8|FABI_ARATH Enoyl-[acyl-c	3	4	4	4	14.6	41.213	183230	193970	218890
A0A178V785	ATP-dependent Clp protease proteolytic subunit	AXX17_At4g20110		tr|A0A178V785|A0A178V785_ARATH;sp|Q8LB10|CLPR4_ARATH	tr|A0A178V785|A0A178V785_ARATH ATP-dependent Clp protease proteolytic subunit OS=Arabidopsis thaliana OX=3702 GN=AXX17_At4g20110 PE=3 SV=1;sp|Q8LB10|CLPR4_ARATH ATP-dependent Clp protease proteolytic subunit-related protein 4, chloroplastic OS=Arabidopsis	2	4	4	4	17.7	33.44	184030	213330	231580
A0A178VVS2	(thale cress) hypothetical protein	AXX17_At2g41670		tr|A0A178VVS2|A0A178VVS2_ARATH;sp|P60039|RL73_ARATH;tr|F4IT48|F4IT48_ARATH;tr|A0A5S9X6W7|A0A5S9X6W7_ARATH;tr|Q0WM13|Q0WM13_ARATH	tr|A0A178VVS2|A0A178VVS2_ARATH (thale cress) hypothetical protein OS=Arabidopsis thaliana OX=3702 GN=AXX17_At2g41670 PE=3 SV=1;sp|P60039|RL73_ARATH 60S ribosomal protein L7-3 OS=Arabidopsis thaliana OX=3702 GN=RPL7C PE=2 SV=1;tr|F4IT48|F4IT48_ARATH Ribosom	5	10	6	3	40.9	27.939	184320	223220	237710
A0A178W6P6	PfkB domain-containing protein	AXX17_At1g60160		tr|A0A178W6P6|A0A178W6P6_ARATH;tr|A0A5S9WST3|A0A5S9WST3_ARATH;sp|Q9C524|SCRK6_ARATH;tr|A0A7G2E348|A0A7G2E348_ARATH;tr|A0A654EMZ5|A0A654EMZ5_ARATH	tr|A0A178W6P6|A0A178W6P6_ARATH PfkB domain-containing protein OS=Arabidopsis thaliana OX=3702 GN=AXX17_At1g60160 PE=3 SV=1;tr|A0A5S9WST3|A0A5S9WST3_ARATH PfkB domain-containing protein OS=Arabidopsis thaliana OX=3702 GN=C24_LOCUS5542 PE=3 SV=1;sp|Q9C524|SC	5	6	6	6	19.4	41.247	184330	145950	140610
Q94K48	ARM repeat superfamily protein	At3g62530		tr|Q94K48|Q94K48_ARATH;tr|A0A654FK65|A0A654FK65_ARATH;tr|A0A5S9XN23|A0A5S9XN23_ARATH;tr|Q9LZN7|Q9LZN7_ARATH;tr|A0A178VJL9|A0A178VJL9_ARATH;tr|Q0WMY2|Q0WMY2_ARATH	tr|Q94K48|Q94K48_ARATH ARM repeat superfamily protein OS=Arabidopsis thaliana OX=3702 GN=At3g62530 PE=1 SV=1;tr|A0A654FK65|A0A654FK65_ARATH HEAT repeat domain-containing protein OS=Arabidopsis thaliana OX=3702 GN=AN1_LOCUS16632 PE=4 SV=1;tr|A0A5S9XN23|A0A5	6	8	8	8	42.5	24.503	185690	175520	258990
A0A654FPS4	Dihydrolipoyl dehydrogenase	AN1_LOCUS18301		tr|A0A654FPS4|A0A654FPS4_ARATH;sp|F4JLP5|PLPD2_ARATH;tr|A0A178V7V2|A0A178V7V2_ARATH;tr|A0A7G2F2X0|A0A7G2F2X0_ARATH	tr|A0A654FPS4|A0A654FPS4_ARATH Dihydrolipoyl dehydrogenase OS=Arabidopsis thaliana OX=3702 GN=AN1_LOCUS18301 PE=3 SV=1;sp|F4JLP5|PLPD2_ARATH Dihydrolipoyl dehydrogenase 2, chloroplastic OS=Arabidopsis thaliana OX=3702 GN=LPD2 PE=2 SV=2;tr|A0A178V7V2|A0A178	4	9	3	3	22	60.107	186830	152830	179000
A0A654F988	S5 DRBM domain-containing protein	AN1_LOCUS9818		tr|A0A654F988|A0A654F988_ARATH;tr|A0A178VN84|A0A178VN84_ARATH;sp|P93014|RR5_ARATH;tr|C0Z229|C0Z229_ARATH;tr|Q56ZQ4|Q56ZQ4_ARATH	tr|A0A654F988|A0A654F988_ARATH S5 DRBM domain-containing protein OS=Arabidopsis thaliana OX=3702 GN=AN1_LOCUS9818 PE=3 SV=1;tr|A0A178VN84|A0A178VN84_ARATH (thale cress) hypothetical protein OS=Arabidopsis thaliana OX=3702 GN=At2g33800 PE=3 SV=1;sp|P93014|R	5	8	8	8	26.7	32.645	188680	634830	330780
A0A5S9X928	ribose-5-phosphate isomerase	AT9943_LOCUS10121		tr|A0A5S9X928|A0A5S9X928_ARATH;tr|A0A178V804|A0A178V804_ARATH;sp|Q9S726|RPI3_ARATH	tr|A0A5S9X928|A0A5S9X928_ARATH ribose-5-phosphate isomerase OS=Arabidopsis thaliana OX=3702 GN=AT9943_LOCUS10121 PE=3 SV=1;tr|A0A178V804|A0A178V804_ARATH ribose-5-phosphate isomerase OS=Arabidopsis thaliana OX=3702 GN=AXX17_At3g04260 PE=3 SV=1;sp|Q9S726|RP	3	6	6	6	39.5	29.318	197050	271900	304930
Q9M9W1	60S ribosomal protein L22-2	RPL22B		sp|Q9M9W1|RL222_ARATH;tr|A0A178VBH7|A0A178VBH7_ARATH;tr|A0A5S9X9F6|A0A5S9X9F6_ARATH	sp|Q9M9W1|RL222_ARATH 60S ribosomal protein L22-2 OS=Arabidopsis thaliana OX=3702 GN=RPL22B PE=2 SV=1;tr|A0A178VBH7|A0A178VBH7_ARATH (thale cress) hypothetical protein OS=Arabidopsis thaliana OX=3702 GN=AXX17_At3g05130 PE=3 SV=1;tr|A0A5S9X9F6|A0A5S9X9F6_AR	3	6	6	2	49.2	14.018	199160	212870	177620
A0A219HYB6	Glucose-6-phosphate/phosphate translocator-like protein	APE2		tr|A0A219HYB6|A0A219HYB6_ARATH;tr|A0A219HZH3|A0A219HZH3_ARATH;tr|A0A5S9YBI1|A0A5S9YBI1_ARATH;tr|A0A178UCH2|A0A178UCH2_ARATH;sp|Q9ZSR7|TPT_ARATH;tr|A0A654G8G1|A0A654G8G1_ARATH;tr|A0A219I0W9|A0A219I0W9_ARATH	tr|A0A219HYB6|A0A219HYB6_ARATH Glucose-6-phosphate/phosphate translocator-like protein OS=Arabidopsis thaliana OX=3702 GN=APE2 PE=1 SV=1;tr|A0A219HZH3|A0A219HZH3_ARATH Glucose-6-phosphate/phosphate translocator-like protein OS=Arabidopsis thaliana OX=3702	7	2	2	2	8.4	32.71	199250	178060	192470
A0A178VD94	Aquaporin TIP2-1-like	AXX17_At3g17060		tr|A0A178VD94|A0A178VD94_ARATH;tr|C0Z2I4|C0Z2I4_ARATH;tr|A0A5S9XCT4|A0A5S9XCT4_ARATH;sp|Q41951|TIP21_ARATH	tr|A0A178VD94|A0A178VD94_ARATH Aquaporin TIP2-1-like OS=Arabidopsis thaliana OX=3702 GN=AXX17_At3g17060 PE=3 SV=1;tr|C0Z2I4|C0Z2I4_ARATH AT3G16240 protein OS=Arabidopsis thaliana OX=3702 GN=At3g16240 PE=2 SV=1;tr|A0A5S9XCT4|A0A5S9XCT4_ARATH (thale cress) h	4	1	1	1	12.5	14.889	205280	269310	336130
Q01474	GTP-binding protein SAR1B	SAR1B	FUNCTION: Involved in transport from the endoplasmic reticulum to the Golgi apparatus. {ECO:0000250}.	sp|Q01474|SAR1B_ARATH;tr|A0A178WM97|A0A178WM97_ARATH;tr|A0A7G2E1A3|A0A7G2E1A3_ARATH	sp|Q01474|SAR1B_ARATH GTP-binding protein SAR1B OS=Arabidopsis thaliana OX=3702 GN=SAR1B PE=1 SV=1;tr|A0A178WM97|A0A178WM97_ARATH SAR1B OS=Arabidopsis thaliana OX=3702 GN=AXX17_At1g51020 PE=3 SV=1;tr|A0A7G2E1A3|A0A7G2E1A3_ARATH (thale cress) hypothetical p	3	9	9	2	56.5	21.986	205460	196660	190150
A0A7G2EEE2	(thale cress) hypothetical protein	AT9943_LOCUS8728		tr|A0A7G2EEE2|A0A7G2EEE2_ARATH;tr|A0A5S9X597|A0A5S9X597_ARATH;sp|Q9ZUU4|CP29B_ARATH;tr|A0A178VQM2|A0A178VQM2_ARATH	tr|A0A7G2EEE2|A0A7G2EEE2_ARATH (thale cress) hypothetical protein OS=Arabidopsis thaliana OX=3702 GN=AT9943_LOCUS8728 PE=4 SV=1;tr|A0A5S9X597|A0A5S9X597_ARATH 29 kDa ribonucleoprotein A, chloroplastic OS=Arabidopsis thaliana OX=3702 GN=AN1_LOCUS10181 PE=4	4	6	6	4	27.3	30.746	206640	294360	418610
A0A5S9TW43	Arogenate dehydratase	At1g11790		tr|A0A5S9TW43|A0A5S9TW43_ARATH;tr|A0A178W336|A0A178W336_ARATH;sp|Q9SA96|AROD1_ARATH	tr|A0A5S9TW43|A0A5S9TW43_ARATH Arogenate dehydratase OS=Arabidopsis thaliana OX=3702 GN=At1g11790 PE=4 SV=1;tr|A0A178W336|A0A178W336_ARATH Arogenate dehydratase OS=Arabidopsis thaliana OX=3702 GN=AXX17_At1g12160 PE=4 SV=1;sp|Q9SA96|AROD1_ARATH Arogenate de	3	10	7	7	38.5	41.128	207750	185540	192800
B3LF87	At1g30230			tr|B3LF87|B3LF87_ARATH;sp|P48006|EF1D1_ARATH;tr|A0A654EFT3|A0A654EFT3_ARATH;tr|A0A5S9WDQ1|A0A5S9WDQ1_ARATH;tr|A0A7G2E0D9|A0A7G2E0D9_ARATH;tr|A8MRC4|A8MRC4_ARATH;tr|A0A178UCD6|A0A178UCD6_ARATH	tr|B3LF87|B3LF87_ARATH At1g30230 OS=Arabidopsis thaliana OX=3702 PE=2 SV=1;sp|P48006|EF1D1_ARATH Elongation factor 1-delta 1 OS=Arabidopsis thaliana OX=3702 GN=At1g30230 PE=1 SV=2;tr|A0A654EFT3|A0A654EFT3_ARATH EF1_GNE domain-containing protein OS=Arabidop	7	4	4	4	26.8	25.132	207880	129540	147050
A0A654FUD5	(thale cress) hypothetical protein	AN1_LOCUS19892		tr|A0A654FUD5|A0A654FUD5_ARATH;sp|Q8RX72|AMPL3_ARATH;tr|A0A178V6Z1|A0A178V6Z1_ARATH;tr|A0A1P8B582|A0A1P8B582_ARATH;tr|C0Z3D6|C0Z3D6_ARATH	tr|A0A654FUD5|A0A654FUD5_ARATH (thale cress) hypothetical protein OS=Arabidopsis thaliana OX=3702 GN=AN1_LOCUS19892 PE=3 SV=1;sp|Q8RX72|AMPL3_ARATH Leucine aminopeptidase 3, chloroplastic OS=Arabidopsis thaliana OX=3702 GN=LAP3 PE=2 SV=1;tr|A0A178V6Z1|A0A1	5	7	7	4	17.7	61.29	208040	546300	317130
A0A178V808	NADPH-protochlorophyllide oxidoreductase	AXX17_At4g31570	FUNCTION: Phototransformation of protochlorophyllide (Pchlide) to chlorophyllide (Chlide). {ECO:0000256|RuleBase:RU365001}.	tr|A0A178V808|A0A178V808_ARATH;sp|P21218|PORB_ARATH;tr|A0A7G2F6L8|A0A7G2F6L8_ARATH;tr|A0A5S9YDU5|A0A5S9YDU5_ARATH;tr|A0A178UR02|A0A178UR02_ARATH;sp|Q42536|PORA_ARATH;tr|Q570J8|Q570J8_ARATH	tr|A0A178V808|A0A178V808_ARATH NADPH-protochlorophyllide oxidoreductase OS=Arabidopsis thaliana OX=3702 GN=AXX17_At4g31570 PE=3 SV=1;sp|P21218|PORB_ARATH Protochlorophyllide reductase B, chloroplastic OS=Arabidopsis thaliana OX=3702 GN=PORB PE=1 SV=3;tr|A0	7	18	18	15	55.4	43.359	208940	12162	218630
Q9SUI9	ATP synthase gamma chain, chloroplast (Fragment)	atpC1		tr|Q9SUI9|Q9SUI9_ARATH;tr|A0A7G2EV18|A0A7G2EV18_ARATH;tr|A0A178USQ7|A0A178USQ7_ARATH;sp|Q01908|ATPG1_ARATH;tr|B9DI66|B9DI66_ARATH	tr|Q9SUI9|Q9SUI9_ARATH ATP synthase gamma chain, chloroplast (Fragment) OS=Arabidopsis thaliana OX=3702 GN=atpC1 PE=2 SV=1;tr|A0A7G2EV18|A0A7G2EV18_ARATH (thale cress) hypothetical protein OS=Arabidopsis thaliana OX=3702 GN=AT9943_LOCUS14843 PE=3 SV=1;tr|A	5	9	9	9	39.1	33.324	209740	324330	31822
Q93VT6	Ribosomal RNA small subunit methyltransferase J	MAH20.10		tr|Q93VT6|Q93VT6_ARATH;tr|A0A7G2F642|A0A7G2F642_ARATH;tr|Q8LCU2|Q8LCU2_ARATH;tr|A0A178UEU0|A0A178UEU0_ARATH;tr|Q9FNN4|Q9FNN4_ARATH	tr|Q93VT6|Q93VT6_ARATH Ribosomal RNA small subunit methyltransferase J OS=Arabidopsis thaliana OX=3702 GN=MAH20.10 PE=1 SV=1;tr|A0A7G2F642|A0A7G2F642_ARATH (thale cress) hypothetical protein OS=Arabidopsis thaliana OX=3702 GN=AT9943_LOCUS18672 PE=4 SV=1;tr	5	9	9	9	34.1	38.655	211880	140170	269990
Q8LAW5	Geranylgeranyl pyrophosphate synthase			tr|Q8LAW5|Q8LAW5_ARATH;tr|Q0WUL9|Q0WUL9_ARATH;tr|A0A384KAT6|A0A384KAT6_ARATH;sp|P34802|GGPP1_ARATH;tr|A0A7G2EDF2|A0A7G2EDF2_ARATH;tr|A0A654EVI2|A0A654EVI2_ARATH;tr|A0A5S9WZC6|A0A5S9WZC6_ARATH;tr|A0A178VQK1|A0A178VQK1_ARATH;sp|Q9ZU77|GGPP7_ARATH	tr|Q8LAW5|Q8LAW5_ARATH Geranylgeranyl pyrophosphate synthase OS=Arabidopsis thaliana OX=3702 PE=2 SV=1;tr|Q0WUL9|Q0WUL9_ARATH Geranylgeranyl pyrophosphate synthase OS=Arabidopsis thaliana OX=3702 GN=At4g36810 PE=2 SV=1;tr|A0A384KAT6|A0A384KAT6_ARATH (thale	9	5	5	5	13.5	40.321	212070	277400	234850
A0A654EDB7	(thale cress) hypothetical protein	AN1_LOCUS2801		tr|A0A654EDB7|A0A654EDB7_ARATH;tr|A0A178WJT1|A0A178WJT1_ARATH;sp|Q93VI3|RL171_ARATH	tr|A0A654EDB7|A0A654EDB7_ARATH (thale cress) hypothetical protein OS=Arabidopsis thaliana OX=3702 GN=AN1_LOCUS2801 PE=3 SV=1;tr|A0A178WJT1|A0A178WJT1_ARATH Ribosomal protein L22/L17 OS=Arabidopsis thaliana OX=3702 GN=AXX17_At1g27830 PE=3 SV=1;sp|Q93VI3|RL1	3	7	7	1	46.6	19.897	212500	255510	285470
A0A7G2DU31	Glyceraldehyde-3-phosphate dehydrogenase	AT9943_LOCUS1406		tr|A0A7G2DU31|A0A7G2DU31_ARATH;tr|A0A654EL52|A0A654EL52_ARATH;sp|Q5E924|G3PP2_ARATH;tr|A0A654EVJ1|A0A654EVJ1_ARATH;tr|A0A178WL08|A0A178WL08_ARATH;sp|Q9SAJ6|G3PP1_ARATH;tr|A0A7G2E8N1|A0A7G2E8N1_ARATH;tr|A0A178W311|A0A178W311_ARATH	tr|A0A7G2DU31|A0A7G2DU31_ARATH Glyceraldehyde-3-phosphate dehydrogenase OS=Arabidopsis thaliana OX=3702 GN=AT9943_LOCUS1406 PE=3 SV=1;tr|A0A654EL52|A0A654EL52_ARATH Glyceraldehyde-3-phosphate dehydrogenase OS=Arabidopsis thaliana OX=3702 GN=AN1_LOCUS1762 P	8	6	6	6	18.1	44.084	212510	292380	233170
A0A7G2F5E9	adenosine kinase	AT9943_LOCUS18202		tr|A0A7G2F5E9|A0A7G2F5E9_ARATH;tr|A0A178V9M1|A0A178V9M1_ARATH;sp|Q8LG77|IDH6_ARATH	tr|A0A7G2F5E9|A0A7G2F5E9_ARATH adenosine kinase OS=Arabidopsis thaliana OX=3702 GN=AT9943_LOCUS18202 PE=3 SV=1	3	8	8	0	15	76.406	216760	42728	182510
A0A7G2FIR7	(thale cress) hypothetical protein	AT9943_LOCUS21518		tr|A0A7G2FIR7|A0A7G2FIR7_ARATH;tr|A0A178UK13|A0A178UK13_ARATH;sp|Q8RXX5|RK192_ARATH	tr|A0A7G2FIR7|A0A7G2FIR7_ARATH (thale cress) hypothetical protein OS=Arabidopsis thaliana OX=3702 GN=AT9943_LOCUS21518 PE=3 SV=1;tr|A0A178UK13|A0A178UK13_ARATH 50S ribosomal protein L19, chloroplastic OS=Arabidopsis thaliana OX=3702 GN=AXX17_At5g45680 PE=3	3	4	4	2	19.4	24.109	217550	277780	284860
Q9LY74	2-methyl-6-phytyl-1,4-hydroquinone methyltransferase, chloroplastic	VTE3	FUNCTION: Involved in a key methylation step in both tocopherols (vitamin E) and plastoquinone synthesis. Catalyzes the conversion of 2-methyl-6-phytyl-1,4-hydroquinone (MPBQ) to 2,3-dimethyl-6-phytyl-1,4-hydroquinone (DMPQ, a substrate for tocopherol cyclase), and 2-methyl-6-solanyl-1,4-benzoquinone (MSBQ) to plastoquinone. {ECO:0000269|PubMed:14508009}.	sp|Q9LY74|BQMT_ARATH;tr|A0A178VHS6|A0A178VHS6_ARATH;tr|C0Z2G4|C0Z2G4_ARATH	sp|Q9LY74|BQMT_ARATH 2-methyl-6-phytyl-1,4-hydroquinone methyltransferase, chloroplastic OS=Arabidopsis thaliana OX=3702 GN=VTE3 PE=1 SV=1;tr|A0A178VHS6|A0A178VHS6_ARATH (thale cress) hypothetical protein OS=Arabidopsis thaliana OX=3702 GN=AXX17_At3g57680	3	12	12	12	45.3	37.926	218910	143530	232810
A0A5S9X5S0	Uroporphyrinogen decarboxylase	C24_LOCUS10373		tr|A0A5S9X5S0|A0A5S9X5S0_ARATH;tr|A0A178VZD6|A0A178VZD6_ARATH;sp|O22886|DCUP2_ARATH;tr|Q94C92|Q94C92_ARATH;tr|A0A7G2EIX8|A0A7G2EIX8_ARATH	tr|A0A5S9X5S0|A0A5S9X5S0_ARATH Uroporphyrinogen decarboxylase OS=Arabidopsis thaliana OX=3702 GN=C24_LOCUS10373 PE=3 SV=1;tr|A0A178VZD6|A0A178VZD6_ARATH Uroporphyrinogen decarboxylase OS=Arabidopsis thaliana OX=3702 GN=AXX17_At2g37600 PE=3 SV=1;sp|O22886|D	5	8	8	8	29.9	43.565	219890	187450	205200
A0A7G2F132	(thale cress) hypothetical protein	AT9943_LOCUS16821		tr|A0A7G2F132|A0A7G2F132_ARATH;tr|A0A178V1B5|A0A178V1B5_ARATH;sp|P15458|2SS2_ARATH;tr|C0Z2C8|C0Z2C8_ARATH;tr|A0A178UU13|A0A178UU13_ARATH	tr|A0A7G2F132|A0A7G2F132_ARATH (thale cress) hypothetical protein OS=Arabidopsis thaliana OX=3702 GN=AT9943_LOCUS16821 PE=3 SV=1;tr|A0A178V1B5|A0A178V1B5_ARATH SESA2 OS=Arabidopsis thaliana OX=3702 GN=AXX17_At4g31300 PE=3 SV=1;sp|P15458|2SS2_ARATH 2S seed	5	2	1	0	15.9	15.135	227130	215020	231770
P56794	50S ribosomal protein L20, chloroplastic	rpl20	FUNCTION: Binds directly to 23S ribosomal RNA and is necessary for the in vitro assembly process of the 50S ribosomal subunit. It is not involved in the protein synthesizing functions of that subunit (By similarity). {ECO:0000250}.	sp|P56794|RK20_ARATH;tr|A0A1B1W4W8|A0A1B1W4W8_ARATH;tr|A0A8F5V8J8|A0A8F5V8J8_ARATH	sp|P56794|RK20_ARATH 50S ribosomal protein L20, chloroplastic OS=Arabidopsis thaliana OX=3702 GN=rpl20 PE=3 SV=1;tr|A0A1B1W4W8|A0A1B1W4W8_ARATH 50S ribosomal protein L20, chloroplastic OS=Arabidopsis thaliana OX=3702 GN=rpl20 PE=3 SV=1	3	3	3	3	23.9	14.163	227660	247750	254610
G1C2R4	H(+)-transporting two-sector ATPase	atp8		tr|G1C2R4|G1C2R4_ARATH;tr|A0A654GFL0|A0A654GFL0_ARATH;sp|P93303|YMF19_ARATH;tr|A7KNE7|A7KNE7_ARATH	tr|G1C2R4|G1C2R4_ARATH H(+)-transporting two-sector ATPase OS=Arabidopsis thaliana OX=3702 GN=atp8 PE=1 SV=1;tr|A0A654GFL0|A0A654GFL0_ARATH H(+)-transporting two-sector ATPase OS=Arabidopsis thaliana OX=3702 GN=AN1_LOCUS27190 PE=3 SV=1;sp|P93303|YMF19_ARAT	4	7	7	7	36.7	18.211	229880	204260	152990
Q96292	Actin-2	ACT2	FUNCTION: Actins are highly conserved proteins that are involved in various types of cell motility and are ubiquitously expressed in all eukaryotic cells. Essential component of cell cytoskeleton; plays an important role in cytoplasmic streaming, cell shape determination, cell division, organelle movement and extension growth. This is considered as one of the vegetative actins.	sp|Q96292|ACT2_ARATH;tr|Q0WL95|Q0WL95_ARATH;tr|A0A384KW03|A0A384KW03_ARATH;sp|Q96293|ACT8_ARATH;tr|A0A178WDV5|A0A178WDV5_ARATH;tr|B9DHA3|B9DHA3_ARATH;tr|F4J8V9|F4J8V9_ARATH;tr|Q8LB94|Q8LB94_ARATH;tr|Q93ZL9|Q93ZL9_ARATH;tr|C0Z223|C0Z223_ARATH;tr|Q8GZK7|Q8GZK7_ARATH;tr|Q8GZJ5|Q8GZJ5_ARATH;tr|Q8GZK6|Q8GZK6_ARATH;tr|Q8GZK5|Q8GZK5_ARATH;tr|Q8GZK3|Q8GZK3_ARATH;tr|Q8GZJ4|Q8GZJ4_ARATH;tr|Q8GZJ9|Q8GZJ9_AR…	sp|Q96292|ACT2_ARATH Actin-2 OS=Arabidopsis thaliana OX=3702 GN=ACT2 PE=1 SV=1;tr|Q0WL95|Q0WL95_ARATH AT3G18780 protein OS=Arabidopsis thaliana OX=3702 GN=At3g18780 PE=1 SV=1;tr|A0A384KW03|A0A384KW03_ARATH (thale cress) hypothetical protein OS=Arabidopsis	44	15	9	6	58.1	41.876	233400	228300	560780
Q9SMX3	Mitochondrial outer membrane protein porin 3	VDAC3	FUNCTION: Forms a channel through the mitochondrial outer membrane that allows diffusion of small hydrophilic molecules. The channel adopts an open conformation at low or zero membrane potential and a closed conformation at potentials above 30-40 mV. The open state has a weak anion selectivity whereas the closed state is cation-selective (By similarity). {ECO:0000250}.	sp|Q9SMX3|VDAC3_ARATH;tr|A0A178U7L5|A0A178U7L5_ARATH;tr|A0A5S9Y483|A0A5S9Y483_ARATH;tr|A0A7G2F9U7|A0A7G2F9U7_ARATH	sp|Q9SMX3|VDAC3_ARATH Mitochondrial outer membrane protein porin 3 OS=Arabidopsis thaliana OX=3702 GN=VDAC3 PE=1 SV=3;tr|A0A178U7L5|A0A178U7L5_ARATH VDAC3 OS=Arabidopsis thaliana OX=3702 GN=AXX17_At5g14580 PE=3 SV=1;tr|A0A5S9Y483|A0A5S9Y483_ARATH Voltage-d	4	11	11	10	59.5	29.21	236340	228790	94355
A0A5S9WW91	Fructose-bisphosphate aldolase	C24_LOCUS7042		tr|A0A5S9WW91|A0A5S9WW91_ARATH;tr|A0A178VVW3|A0A178VVW3_ARATH;sp|Q9ZU52|ALFP3_ARATH	tr|A0A5S9WW91|A0A5S9WW91_ARATH Fructose-bisphosphate aldolase OS=Arabidopsis thaliana OX=3702 GN=C24_LOCUS7042 PE=3 SV=1;tr|A0A178VVW3|A0A178VVW3_ARATH Fructose-bisphosphate aldolase OS=Arabidopsis thaliana OX=3702 GN=AXX17_At2g00100 PE=3 SV=1;sp|Q9ZU52|AL	3	6	4	4	18.9	42.357	236980	365480	638400
Q5PNZ9	At1g22780	PFL		tr|Q5PNZ9|Q5PNZ9_ARATH;tr|A0A384KT69|A0A384KT69_ARATH;sp|P34788|RS18_ARATH;tr|A0A178W302|A0A178W302_ARATH;tr|A0A654FMU5|A0A654FMU5_ARATH;tr|A0A654ECD8|A0A654ECD8_ARATH	tr|Q5PNZ9|Q5PNZ9_ARATH At1g22780 OS=Arabidopsis thaliana OX=3702 GN=PFL PE=2 SV=1;tr|A0A384KT69|A0A384KT69_ARATH (thale cress) hypothetical protein OS=Arabidopsis thaliana OX=3702 GN=AXX17_At1g23910 PE=3 SV=1;sp|P34788|RS18_ARATH 40S ribosomal protein S18	6	5	5	5	41.4	17.545	238750	272260	215380
A0A7G2E1Y9	(thale cress) hypothetical protein	AT9943_LOCUS3179		tr|A0A7G2E1Y9|A0A7G2E1Y9_ARATH;tr|A0A178WCN8|A0A178WCN8_ARATH;sp|Q9XF91|PSBS_ARATH;tr|F4IEG8|F4IEG8_ARATH;tr|Q56ZF6|Q56ZF6_ARATH	tr|A0A7G2E1Y9|A0A7G2E1Y9_ARATH (thale cress) hypothetical protein OS=Arabidopsis thaliana OX=3702 GN=AT9943_LOCUS3179 PE=4 SV=1;tr|A0A178WCN8|A0A178WCN8_ARATH PSBS OS=Arabidopsis thaliana OX=3702 GN=AXX17_At1g40380 PE=4 SV=1;sp|Q9XF91|PSBS_ARATH Photosyste	5	16	16	16	58.1	28.035	240780	389930	225000
A8MS83	Ribosomal protein L23AB	RPL23AB		tr|A8MS83|A8MS83_ARATH;tr|A0A5S9XLS3|A0A5S9XLS3_ARATH;tr|A0A178VSK4|A0A178VSK4_ARATH;tr|A0A178VJM6|A0A178VJM6_ARATH;sp|Q9M3C3|R23A2_ARATH;sp|Q8LD46|R23A1_ARATH;tr|A0A654F1L6|A0A654F1L6_ARATH;tr|A0A7G2ETZ8|A0A7G2ETZ8_ARATH	tr|A8MS83|A8MS83_ARATH Ribosomal protein L23AB OS=Arabidopsis thaliana OX=3702 GN=RPL23AB PE=1 SV=1;tr|A0A5S9XLS3|A0A5S9XLS3_ARATH Ribosomal_L23eN domain-containing protein OS=Arabidopsis thaliana OX=3702 GN=AN1_LOCUS15901 PE=3 SV=1;tr|A0A178VSK4|A0A178VSK	8	8	8	8	44.6	16.744	241990	199190	212710
A0A7G2EE69	(thale cress) hypothetical protein	AT9943_LOCUS7394		tr|A0A7G2EE69|A0A7G2EE69_ARATH;tr|A0A654F074|A0A654F074_ARATH;tr|A0A5S9X0F7|A0A5S9X0F7_ARATH;sp|Q6NLQ7|RIBA2_ARATH	tr|A0A7G2EE69|A0A7G2EE69_ARATH (thale cress) hypothetical protein OS=Arabidopsis thaliana OX=3702 GN=AT9943_LOCUS7394 PE=3 SV=1;tr|A0A654F074|A0A654F074_ARATH GTP_cyclohydro2 domain-containing protein OS=Arabidopsis thaliana OX=3702 GN=AN1_LOCUS8623 PE=3 S	4	3	2	2	6.3	52.199	243240	250900	244190
A0A178VE56	60S ribosomal protein L27	AXX17_At3g23890		tr|A0A178VE56|A0A178VE56_ARATH;sp|Q8LCL3|RL272_ARATH;tr|A6QRC8|A6QRC8_ARATH;tr|A0A5S9X359|A0A5S9X359_ARATH;tr|A0A178VUK0|A0A178VUK0_ARATH;sp|Q9SKX8|RL271_ARATH	tr|A0A178VE56|A0A178VE56_ARATH 60S ribosomal protein L27 OS=Arabidopsis thaliana OX=3702 GN=AXX17_At3g23890 PE=3 SV=1;sp|Q8LCL3|RL272_ARATH 60S ribosomal protein L27-2 OS=Arabidopsis thaliana OX=3702 GN=RPL27B PE=2 SV=2	6	6	6	3	40.7	15.614	244000	377820	293950
A0A5S9XJ35	S1 motif domain-containing protein	C24_LOCUS15074		tr|A0A5S9XJ35|A0A5S9XJ35_ARATH;tr|A0A178VIV9|A0A178VIV9_ARATH;sp|F4JF21|PTA10_ARATH	tr|A0A5S9XJ35|A0A5S9XJ35_ARATH S1 motif domain-containing protein OS=Arabidopsis thaliana OX=3702 GN=C24_LOCUS15074 PE=4 SV=1;tr|A0A178VIV9|A0A178VIV9_ARATH (thale cress) hypothetical protein OS=Arabidopsis thaliana OX=3702 GN=AXX17_At3g42620 PE=4 SV=1;sp|	3	11	11	11	20.5	78.787	244610	228860	204890
A0A178WG49	50S ribosomal protein L31	AXX17_At1g69800		tr|A0A178WG49|A0A178WG49_ARATH;sp|Q9FWS4|RK31_ARATH	tr|A0A178WG49|A0A178WG49_ARATH 50S ribosomal protein L31 OS=Arabidopsis thaliana OX=3702 GN=AXX17_At1g69800 PE=3 SV=1;sp|Q9FWS4|RK31_ARATH 50S ribosomal protein L31, chloroplastic OS=Arabidopsis thaliana OX=3702 GN=RPL31 PE=2 SV=1	2	5	5	5	48.6	16.033	245720	226280	256640
A0A1I9LSG7	ribonuclease Z	TRZ4		tr|A0A1I9LSG7|A0A1I9LSG7_ARATH;tr|A0A7G2EIP9|A0A7G2EIP9_ARATH;tr|A0A178V7J3|A0A178V7J3_ARATH;sp|F4J1H7|RNZ4_ARATH;tr|A0A5S9XCM5|A0A5S9XCM5_ARATH;tr|A0A1I9LSG8|A0A1I9LSG8_ARATH;tr|A0A654F7R3|A0A654F7R3_ARATH	tr|A0A1I9LSG7|A0A1I9LSG7_ARATH ribonuclease Z OS=Arabidopsis thaliana OX=3702 GN=TRZ4 PE=1 SV=1;tr|A0A7G2EIP9|A0A7G2EIP9_ARATH ribonuclease Z OS=Arabidopsis thaliana OX=3702 GN=AT9943_LOCUS11203 PE=3 SV=1;tr|A0A178V7J3|A0A178V7J3_ARATH ribonuclease Z OS=Ar	7	13	13	12	23	89.282	246510	285030	193420
Q9M1C2	10 kDa chaperonin 1, chloroplastic	CPN10-1	FUNCTION: Functions as co-chaperone for protein folding in chloroplasts. {ECO:0000250|UniProtKB:O80504}.	sp|Q9M1C2|CH101_ARATH;tr|A0A178VCQ5|A0A178VCQ5_ARATH;tr|A0A5S9XMN2|A0A5S9XMN2_ARATH	sp|Q9M1C2|CH101_ARATH 10 kDa chaperonin 1, chloroplastic OS=Arabidopsis thaliana OX=3702 GN=CPN10-1 PE=2 SV=1;tr|A0A178VCQ5|A0A178VCQ5_ARATH (thale cress) hypothetical protein OS=Arabidopsis thaliana OX=3702 GN=AXX17_At3g54610 PE=3 SV=1	3	3	3	3	29	15.14	246670	322650	335290
A0A178WM19	Hop1	AXX17_At1g12670		tr|A0A178WM19|A0A178WM19_ARATH;sp|Q9LNB6|HSOP1_ARATH;tr|A0A5S9U0W1|A0A5S9U0W1_ARATH;tr|A0A178W9N5|A0A178W9N5_ARATH;tr|A0A654EM51|A0A654EM51_ARATH;tr|A0A5S9WS48|A0A5S9WS48_ARATH;sp|Q5XEP2|HSOP2_ARATH;tr|A0A7G2EXL1|A0A7G2EXL1_ARATH;tr|A0A5S9XRW0|A0A5S9XRW0_ARATH;tr|A0A178V564|A0A178V564_ARATH;sp|Q9STH1|HSOP3_ARATH;tr|A0A654FNV2|A0A654FNV2_ARATH	tr|A0A178WM19|A0A178WM19_ARATH Hop1 OS=Arabidopsis thaliana OX=3702 GN=AXX17_At1g12670 PE=4 SV=1;sp|Q9LNB6|HSOP1_ARATH Hsp70-Hsp90 organizing protein 1 OS=Arabidopsis thaliana OX=3702 GN=HOP1 PE=2 SV=1;tr|A0A5S9U0W1|A0A5S9U0W1_ARATH (thale cress) hypotheti	12	31	31	31	63.8	64.584	247690	163650	492160
A0A178VFW7	40S ribosomal protein S26	AXX17_At3g50970		tr|A0A178VFW7|A0A178VFW7_ARATH;sp|Q9LYK9|RS263_ARATH;tr|A0A5S9XN14|A0A5S9XN14_ARATH;tr|A0A7G2EX70|A0A7G2EX70_ARATH	tr|A0A178VFW7|A0A178VFW7_ARATH 40S ribosomal protein S26 OS=Arabidopsis thaliana OX=3702 GN=AXX17_At3g50970 PE=3 SV=1;sp|Q9LYK9|RS263_ARATH 40S ribosomal protein S26-3 OS=Arabidopsis thaliana OX=3702 GN=RPS26C PE=2 SV=1;tr|A0A5S9XN14|A0A5S9XN14_ARATH 40S r	4	5	5	2	48.5	14.628	248830	258770	8485.6
Q6NMA9	At5g45170	At5g45170		tr|Q6NMA9|Q6NMA9_ARATH;tr|Q9FKE8|Q9FKE8_ARATH;tr|A0A1P8BBQ8|A0A1P8BBQ8_ARATH;tr|A0A5S9YDG8|A0A5S9YDG8_ARATH;tr|A0A7G2FEI0|A0A7G2FEI0_ARATH;tr|A0A178UCH3|A0A178UCH3_ARATH	tr|Q6NMA9|Q6NMA9_ARATH At5g45170 OS=Arabidopsis thaliana OX=3702 GN=At5g45170 PE=1 SV=1;tr|Q9FKE8|Q9FKE8_ARATH PK_C domain-containing protein OS=Arabidopsis thaliana OX=3702 GN=At5g45170 PE=4 SV=1;tr|A0A1P8BBQ8|A0A1P8BBQ8_ARATH Haloacid dehalogenase-like h	6	10	10	10	37.4	40.741	250780	337210	458120
Q9SFH9	Delta-aminolevulinic acid dehydratase 1, chloroplastic	HEMB1	FUNCTION: Catalyzes an early step in the biosynthesis of tetrapyrroles. Binds two molecules of 5-aminolevulinate per subunit, each at a distinct site, and catalyzes their condensation to form porphobilinogen (By similarity). {ECO:0000250}.	sp|Q9SFH9|HEM21_ARATH;tr|A0A178WCT0|A0A178WCT0_ARATH;tr|A0A7G2E4M5|A0A7G2E4M5_ARATH	sp|Q9SFH9|HEM21_ARATH Delta-aminolevulinic acid dehydratase 1, chloroplastic OS=Arabidopsis thaliana OX=3702 GN=HEMB1 PE=2 SV=1;tr|A0A178WCT0|A0A178WCT0_ARATH Delta-aminolevulinic acid dehydratase OS=Arabidopsis thaliana OX=3702 GN=AXX17_At1g63860 PE=3 SV=	3	9	9	9	29.3	46.69	251380	284330	264380
A0A1P8B2A9	ARM repeat superfamily protein	MOR1		tr|A0A1P8B2A9|A0A1P8B2A9_ARATH;tr|A0A7G2EBJ0|A0A7G2EBJ0_ARATH;tr|A0A178VY11|A0A178VY11_ARATH;tr|A0A5S9X474|A0A5S9X474_ARATH;tr|A0A178VWV1|A0A178VWV1_ARATH;sp|Q94FN2|MOR1_ARATH	tr|A0A1P8B2A9|A0A1P8B2A9_ARATH ARM repeat superfamily protein OS=Arabidopsis thaliana OX=3702 GN=MOR1 PE=1 SV=1;tr|A0A7G2EBJ0|A0A7G2EBJ0_ARATH (thale cress) hypothetical protein OS=Arabidopsis thaliana OX=3702 GN=AT9943_LOCUS8579 PE=3 SV=1;tr|A0A178VY11|A0	6	1	1	1	0.9	205.26	255980	307600	2615700
Q6NR90	Histone H4	At1g07660	FUNCTION: Core component of nucleosome. Nucleosomes wrap and compact DNA into chromatin, limiting DNA accessibility to the cellular machineries which require DNA as a template. Histones thereby play a central role in transcription regulation, DNA repair, DNA replication and chromosomal stability. DNA accessibility is regulated via a complex set of post-translational modifications of histones, als…	tr|Q6NR90|Q6NR90_ARATH;tr|A0A384LKZ7|A0A384LKZ7_ARATH;sp|P59259|H4_ARATH;tr|A8MRV1|A8MRV1_ARATH;tr|A0A178VER3|A0A178VER3_ARATH	tr|Q6NR90|Q6NR90_ARATH Histone H4 OS=Arabidopsis thaliana OX=3702 GN=At1g07660 PE=2 SV=1;tr|A0A384LKZ7|A0A384LKZ7_ARATH Histone H4 OS=Arabidopsis thaliana OX=3702 GN=AXX17_At1g07310 PE=3 SV=1;sp|P59259|H4_ARATH Histone H4 OS=Arabidopsis thaliana OX=3702 GN	5	5	5	5	50.5	11.409	257600	254550	252850
F4KBV0	4a-hydroxytetrahydrobiopterin dehydratase	MWD22.5		tr|F4KBV0|F4KBV0_ARATH;tr|A0A178UCR6|A0A178UCR6_ARATH;sp|Q9LU63|ATP1_ARATH	tr|F4KBV0|F4KBV0_ARATH 4a-hydroxytetrahydrobiopterin dehydratase OS=Arabidopsis thaliana OX=3702 GN=MWD22.5 PE=1 SV=1;tr|A0A178UCR6|A0A178UCR6_ARATH 4a-hydroxytetrahydrobiopterin dehydratase OS=Arabidopsis thaliana OX=3702 GN=AXX17_At5g49900 PE=3 SV=1;sp|Q	3	5	5	5	47.7	20.908	263070	223540	232230
Q7FY22	AT4g28750	At4g28750		tr|Q7FY22|Q7FY22_ARATH;tr|Q9FDY5|Q9FDY5_ARATH;tr|Q8H127|Q8H127_ARATH;tr|A0A178V4E9|A0A178V4E9_ARATH;sp|Q9S831|PSAE1_ARATH;tr|C0Z2Z5|C0Z2Z5_ARATH;tr|Q9ST33|Q9ST33_ARATH	tr|Q7FY22|Q7FY22_ARATH AT4g28750 OS=Arabidopsis thaliana OX=3702 GN=At4g28750 PE=2 SV=1;tr|Q9FDY5|Q9FDY5_ARATH Putative photosystem I subunit PSI-E (Fragment) OS=Arabidopsis thaliana OX=3702 GN=At4g28750 PE=2 SV=2;tr|Q8H127|Q8H127_ARATH Putative photosyste	7	6	6	4	72.7	11.71	264280	74459	255430
B9DHP0	AT4G27090 protein	At4g27090		tr|B9DHP0|B9DHP0_ARATH;tr|A0A384KMY9|A0A384KMY9_ARATH;sp|Q9T043|RL142_ARATH;tr|A0A178UTG0|A0A178UTG0_ARATH;tr|A0A178UVK7|A0A178UVK7_ARATH	tr|B9DHP0|B9DHP0_ARATH AT4G27090 protein OS=Arabidopsis thaliana OX=3702 GN=At4g27090 PE=2 SV=1;tr|A0A384KMY9|A0A384KMY9_ARATH (thale cress) hypothetical protein OS=Arabidopsis thaliana OX=3702 GN=AXX17_At4g31240 PE=3 SV=1;sp|Q9T043|RL142_ARATH 60S ribosom	5	6	6	2	41	15.505	264880	466460	453670
A0A178W0L3	(thale cress) hypothetical protein	AXX17_At2g33320		tr|A0A178W0L3|A0A178W0L3_ARATH;sp|Q42347|RL241_ARATH;tr|A0A5S9XKB3|A0A5S9XKB3_ARATH;tr|A0A178V7Q9|A0A178V7Q9_ARATH;sp|P38666|RL242_ARATH;tr|A0A654FFC1|A0A654FFC1_ARATH;tr|C0Z2G1|C0Z2G1_ARATH;tr|A0A178V6R7|A0A178V6R7_ARATH	tr|A0A178W0L3|A0A178W0L3_ARATH (thale cress) hypothetical protein OS=Arabidopsis thaliana OX=3702 GN=AXX17_At2g33320 PE=3 SV=1;sp|Q42347|RL241_ARATH 60S ribosomal protein L24-1 OS=Arabidopsis thaliana OX=3702 GN=RPL24A PE=1 SV=2;tr|A0A5S9XKB3|A0A5S9XKB3_AR	8	4	4	4	20.1	18.85	265910	263520	283480
A0A7G2DUN1	(thale cress) hypothetical protein	AT9943_LOCUS1748		tr|A0A7G2DUN1|A0A7G2DUN1_ARATH;tr|A0A5S9V8W3|A0A5S9V8W3_ARATH;sp|Q9LNU4|PSD3A_ARATH;tr|A0A178WL99|A0A178WL99_ARATH;tr|Q93ZI2|Q93ZI2_ARATH;tr|A0A178W5R6|A0A178W5R6_ARATH	tr|A0A7G2DUN1|A0A7G2DUN1_ARATH (thale cress) hypothetical protein OS=Arabidopsis thaliana OX=3702 GN=AT9943_LOCUS1748 PE=3 SV=1;tr|A0A5S9V8W3|A0A5S9V8W3_ARATH PCI domain-containing protein OS=Arabidopsis thaliana OX=3702 GN=AN1_LOCUS2156 PE=3 SV=1;sp|Q9LNU	6	17	17	6	27.2	87.855	266280	119790	247860
Q9FZ76	60S ribosomal protein L6-1	RPL6A		sp|Q9FZ76|RL61_ARATH;tr|A0A5S9V1W7|A0A5S9V1W7_ARATH;tr|A0A178WM05|A0A178WM05_ARATH;tr|A0A7G2DX48|A0A7G2DX48_ARATH;tr|Q8L9N4|Q8L9N4_ARATH;tr|C0Z2S4|C0Z2S4_ARATH	sp|Q9FZ76|RL61_ARATH 60S ribosomal protein L6-1 OS=Arabidopsis thaliana OX=3702 GN=RPL6A PE=2 SV=1;tr|A0A5S9V1W7|A0A5S9V1W7_ARATH Ribosomal_L6e_N domain-containing protein OS=Arabidopsis thaliana OX=3702 GN=AN1_LOCUS1988 PE=3 SV=1;tr|A0A178WM05|A0A178WM05_	6	10	4	4	42.9	26.152	266360	215100	241860
A0A1P8BBK0	Superoxide dismutase	FSD2	FUNCTION: Destroys radicals which are normally produced within the cells and which are toxic to biological systems. {ECO:0000256|RuleBase:RU000414}.	tr|A0A1P8BBK0|A0A1P8BBK0_ARATH;tr|A0A1P8BBJ5|A0A1P8BBJ5_ARATH;tr|A0A5S9YE21|A0A5S9YE21_ARATH;tr|A0A178UQJ4|A0A178UQJ4_ARATH;sp|Q9LU64|SODF2_ARATH;tr|A0A1P8BBM1|A0A1P8BBM1_ARATH;tr|A0A7G2FF78|A0A7G2FF78_ARATH;tr|A0A5S9XNN9|A0A5S9XNN9_ARATH;tr|F4JHF1|F4JHF1_ARATH;tr|A0A654FKN3|A0A654FKN3_ARATH	tr|A0A1P8BBK0|A0A1P8BBK0_ARATH Superoxide dismutase OS=Arabidopsis thaliana OX=3702 GN=FSD2 PE=1 SV=1;tr|A0A1P8BBJ5|A0A1P8BBJ5_ARATH superoxide dismutase OS=Arabidopsis thaliana OX=3702 GN=FSD2 PE=1 SV=1;tr|A0A5S9YE21|A0A5S9YE21_ARATH superoxide dismutase	10	5	5	5	24.5	27.226	269840	297460	298110
A0A1B1W4U4	ATP synthase epsilon chain, chloroplastic	atpE	FUNCTION: Produces ATP from ADP in the presence of a proton gradient across the membrane. {ECO:0000256|HAMAP-Rule:MF_00530, ECO:0000256|RuleBase:RU003655}.	tr|A0A1B1W4U4|A0A1B1W4U4_ARATH;sp|P09468|ATPE_ARATH;tr|A0A8F5V7J1|A0A8F5V7J1_ARATH;tr|A0A8F5S2E9|A0A8F5S2E9_ARATH	tr|A0A1B1W4U4|A0A1B1W4U4_ARATH ATP synthase epsilon chain, chloroplastic OS=Arabidopsis thaliana OX=3702 GN=atpE PE=3 SV=1;sp|P09468|ATPE_ARATH ATP synthase epsilon chain, chloroplastic OS=Arabidopsis thaliana OX=3702 GN=atpE PE=1 SV=2	4	5	5	5	65.9	14.499	271990	369010	248730
A0A5S9XK18	Clustered mitochondria protein homolog	C24_LOCUS15462		tr|A0A5S9XK18|A0A5S9XK18_ARATH;tr|A0A654FF29|A0A654FF29_ARATH;tr|A0A178VKH1|A0A178VKH1_ARATH;sp|F4J5S1|CLU_ARATH;tr|F4J5R9|F4J5R9_ARATH;tr|F4J5S0|F4J5S0_ARATH	tr|A0A5S9XK18|A0A5S9XK18_ARATH Clustered mitochondria protein homolog OS=Arabidopsis thaliana OX=3702 GN=C24_LOCUS15462 PE=3 SV=1;tr|A0A654FF29|A0A654FF29_ARATH Clustered mitochondria protein homolog OS=Arabidopsis thaliana OX=3702 GN=AN1_LOCUS15579 PE=3 S	6	35	35	2	31.6	152.68	273910	353010	389760
A0A178UIU8	Mitochondrial dicarboxylate/tricarboxylate transporter DTC	AXX17_At5g19680		tr|A0A178UIU8|A0A178UIU8_ARATH;sp|Q9C5M0|DTC_ARATH;tr|A0A7G2F9X4|A0A7G2F9X4_ARATH;tr|Q0WLZ0|Q0WLZ0_ARATH	tr|A0A178UIU8|A0A178UIU8_ARATH Mitochondrial dicarboxylate/tricarboxylate transporter DTC OS=Arabidopsis thaliana OX=3702 GN=AXX17_At5g19680 PE=3 SV=1;sp|Q9C5M0|DTC_ARATH Mitochondrial dicarboxylate/tricarboxylate transporter DTC OS=Arabidopsis thaliana OX	4	10	10	10	47.7	31.912	274430	213830	186290
A0A178W817	geranylgeranyl diphosphate reductase	AXX17_At1g68850		tr|A0A178W817|A0A178W817_ARATH;sp|Q9CA67|CHLP_ARATH	tr|A0A178W817|A0A178W817_ARATH geranylgeranyl diphosphate reductase OS=Arabidopsis thaliana OX=3702 GN=AXX17_At1g68850 PE=3 SV=1;sp|Q9CA67|CHLP_ARATH Geranylgeranyl diphosphate reductase, chloroplastic OS=Arabidopsis thaliana OX=3702 GN=CHLP PE=1 SV=1	2	16	16	16	48.2	51.837	280510	334270	420640
A0A654G1P4	Clp R domain-containing protein	AN1_LOCUS22315		tr|A0A654G1P4|A0A654G1P4_ARATH;tr|A0A178UCZ3|A0A178UCZ3_ARATH;sp|Q9LF37|CLPB3_ARATH;tr|A0A654FP77|A0A654FP77_ARATH;tr|A0A178UYX9|A0A178UYX9_ARATH;tr|A0A5S9XU61|A0A5S9XU61_ARATH;sp|F4JVJ1|CLPB2_ARATH;tr|A0A7G2F472|A0A7G2F472_ARATH;tr|A0A384K8A9|A0A384K8A9_ARATH;tr|A0A178W7U9|A0A178W7U9_ARATH;tr|A0A654FP88|A0A654FP88_ARATH;tr|A0A5S9WUB5|A0A5S9WUB5_ARATH;sp|P42730|CLPB1_ARATH	tr|A0A654G1P4|A0A654G1P4_ARATH Clp R domain-containing protein OS=Arabidopsis thaliana OX=3702 GN=AN1_LOCUS22315 PE=3 SV=1;tr|A0A178UCZ3|A0A178UCZ3_ARATH (thale cress) hypothetical protein OS=Arabidopsis thaliana OX=3702 GN=AXX17_At5g14960 PE=3 SV=1;sp|Q9L	13	19	19	19	25.9	108.94	280870	102880	120680
A0A5S9WVV8	30S ribosomal protein S17, chloroplastic	C24_LOCUS6918		tr|A0A5S9WVV8|A0A5S9WVV8_ARATH;tr|A0A178WN81|A0A178WN81_ARATH;sp|P16180|RR17_ARATH	tr|A0A5S9WVV8|A0A5S9WVV8_ARATH 30S ribosomal protein S17, chloroplastic OS=Arabidopsis thaliana OX=3702 GN=C24_LOCUS6918 PE=3 SV=1;tr|A0A178WN81|A0A178WN81_ARATH 30S ribosomal protein S17, chloroplastic OS=Arabidopsis thaliana OX=3702 GN=AXX17_At1g74690 PE	3	4	4	4	28.2	16.255	282380	261580	316120
A0A654E907	ATP-dependent Clp protease proteolytic subunit	AN1_LOCUS1277		tr|A0A654E907|A0A654E907_ARATH;tr|A0A178WEL1|A0A178WEL1_ARATH;sp|Q9SAA2|CLPP6_ARATH;tr|F4IAG5|F4IAG5_ARATH;tr|A0A7G2DW39|A0A7G2DW39_ARATH	tr|A0A654E907|A0A654E907_ARATH ATP-dependent Clp protease proteolytic subunit OS=Arabidopsis thaliana OX=3702 GN=AN1_LOCUS1277 PE=3 SV=1;tr|A0A178WEL1|A0A178WEL1_ARATH ATP-dependent Clp protease proteolytic subunit OS=Arabidopsis thaliana OX=3702 GN=AXX17_	5	6	6	6	33.2	29.412	283950	245100	221790
O64688	Pyruvate dehydrogenase E1 component subunit beta-3, chloroplastic	E1-BETA-2	FUNCTION: The pyruvate dehydrogenase complex catalyzes the overall conversion of pyruvate to acetyl-CoA and CO(2). It contains multiple copies of three enzymatic components: pyruvate dehydrogenase (E1), dihydrolipoamide acetyltransferase (E2) and lipoamide dehydrogenase (E3) (By similarity). {ECO:0000250}.	sp|O64688|ODPB3_ARATH;tr|A0A178W125|A0A178W125_ARATH;tr|A0A7G2EFE5|A0A7G2EFE5_ARATH	sp|O64688|ODPB3_ARATH Pyruvate dehydrogenase E1 component subunit beta-3, chloroplastic OS=Arabidopsis thaliana OX=3702 GN=E1-BETA-2 PE=1 SV=1;tr|A0A178W125|A0A178W125_ARATH Pyruvate dehydrogenase E1 component subunit beta OS=Arabidopsis thaliana OX=3702 G	3	6	6	1	20.7	44.015	284120	180350	164650
A8MS75	Chlorophyll a-b binding protein, chloroplastic	LHCA1	FUNCTION: The light-harvesting complex (LHC) functions as a light receptor, it captures and delivers excitation energy to photosystems with which it is closely associated. {ECO:0000256|RuleBase:RU363080}.	tr|A8MS75|A8MS75_ARATH;tr|A0A178VBT7|A0A178VBT7_ARATH;sp|Q01667|CAB6_ARATH;tr|F4JE46|F4JE46_ARATH;tr|F4JE43|F4JE43_ARATH	tr|A8MS75|A8MS75_ARATH Chlorophyll a-b binding protein, chloroplastic OS=Arabidopsis thaliana OX=3702 GN=LHCA1 PE=1 SV=1;tr|A0A178VBT7|A0A178VBT7_ARATH Chlorophyll a-b binding protein, chloroplastic OS=Arabidopsis thaliana OX=3702 GN=AXX17_At3g49420 PE=3 S	5	5	5	5	24.4	23.262	286370	347430	286920
Q944A2	Alba DNA/RNA-binding protein	At1g20220		tr|Q944A2|Q944A2_ARATH;tr|Q9LNU5|Q9LNU5_ARATH;tr|A0A5S9VAX5|A0A5S9VAX5_ARATH;tr|A0A654EDD5|A0A654EDD5_ARATH;tr|Q8H7C6|Q8H7C6_ARATH	tr|Q944A2|Q944A2_ARATH Alba DNA/RNA-binding protein OS=Arabidopsis thaliana OX=3702 GN=At1g20220 PE=1 SV=1;tr|Q9LNU5|Q9LNU5_ARATH T20H2.2 protein OS=Arabidopsis thaliana OX=3702 GN=T20H2.2 PE=4 SV=1;tr|A0A5S9VAX5|A0A5S9VAX5_ARATH Alba domain-containing pro	5	7	4	4	26.7	33.763	287050	207190	215240
A0A178WGF2	Elongation factor 1-gamma 2	AXX17_At1g51760		tr|A0A178WGF2|A0A178WGF2_ARATH;sp|Q9FVT2|EF1G2_ARATH;tr|C0Z2J4|C0Z2J4_ARATH;tr|A0A5S9WS98|A0A5S9WS98_ARATH;tr|A0A654EP96|A0A654EP96_ARATH;tr|A0A7G2E1P2|A0A7G2E1P2_ARATH	tr|A0A178WGF2|A0A178WGF2_ARATH Elongation factor 1-gamma 2 OS=Arabidopsis thaliana OX=3702 GN=AXX17_At1g51760 PE=4 SV=1;sp|Q9FVT2|EF1G2_ARATH Probable elongation factor 1-gamma 2 OS=Arabidopsis thaliana OX=3702 GN=At1g57720 PE=1 SV=1;tr|C0Z2J4|C0Z2J4_ARATH	6	11	11	6	33.7	46.4	290830	248110	264020
Q9M201	Cytochrome P450 family protein	T8B10_250		tr|Q9M201|Q9M201_ARATH;tr|A0A7G2EZD3|A0A7G2EZD3_ARATH;tr|A0A654FJJ1|A0A654FJJ1_ARATH;tr|F4JBW0|F4JBW0_ARATH;tr|A0A178V7Q2|A0A178V7Q2_ARATH;tr|F4JBW2|F4JBW2_ARATH;tr|Q8GUK3|Q8GUK3_ARATH;tr|A0A5S9XMJ5|A0A5S9XMJ5_ARATH	tr|Q9M201|Q9M201_ARATH Cytochrome P450 family protein OS=Arabidopsis thaliana OX=3702 GN=T8B10_250 PE=1 SV=1;tr|A0A7G2EZD3|A0A7G2EZD3_ARATH (thale cress) hypothetical protein OS=Arabidopsis thaliana OX=3702 GN=AT9943_LOCUS14142 PE=4 SV=1;tr|A0A654FJJ1|A0A6	8	4	4	4	14.9	36.687	292400	313580	317220
A0A5S9XVD2	Stromal 70 kDa heat shock-related protein, chloroplastic	C24_LOCUS19069		tr|A0A5S9XVD2|A0A5S9XVD2_ARATH;tr|A0A178V345|A0A178V345_ARATH;sp|Q9STW6|HSP7F_ARATH	tr|A0A5S9XVD2|A0A5S9XVD2_ARATH Stromal 70 kDa heat shock-related protein, chloroplastic OS=Arabidopsis thaliana OX=3702 GN=C24_LOCUS19069 PE=3 SV=1;tr|A0A178V345|A0A178V345_ARATH (thale cress) hypothetical protein OS=Arabidopsis thaliana OX=3702 GN=AXX17_A	3	23	7	7	35.4	76.606	295080	384000	349440
Q8LD03	40S ribosomal protein S7-3	RPS7C		sp|Q8LD03|RS73_ARATH;tr|A0A178UHM5|A0A178UHM5_ARATH;tr|A0A654G1M2|A0A654G1M2_ARATH	sp|Q8LD03|RS73_ARATH 40S ribosomal protein S7-3 OS=Arabidopsis thaliana OX=3702 GN=RPS7C PE=1 SV=2;tr|A0A178UHM5|A0A178UHM5_ARATH 40S ribosomal protein S7 OS=Arabidopsis thaliana OX=3702 GN=AXX17_At5g15700 PE=3 SV=1;tr|A0A654G1M2|A0A654G1M2_ARATH 40S ribos	3	6	6	4	34.2	22.06	298150	219750	164010
A0A654EQA9	Ribosomal_L6e_N domain-containing protein	AN1_LOCUS6445		tr|A0A654EQA9|A0A654EQA9_ARATH;tr|A0A5S9WU73|A0A5S9WU73_ARATH;tr|A0A178W8L4|A0A178W8L4_ARATH;sp|Q9C9C6|RL62_ARATH;sp|Q9C9C5|RL63_ARATH;tr|A0A7G2E4G8|A0A7G2E4G8_ARATH;tr|A0A7G2E2Q5|A0A7G2E2Q5_ARATH	tr|A0A654EQA9|A0A654EQA9_ARATH Ribosomal_L6e_N domain-containing protein OS=Arabidopsis thaliana OX=3702 GN=AN1_LOCUS6445 PE=3 SV=1;tr|A0A5S9WU73|A0A5S9WU73_ARATH Ribosomal_L6e_N domain-containing protein OS=Arabidopsis thaliana OX=3702 GN=C24_LOCUS6336 PE	7	10	10	1	39.9	26.008	304670	350860	453530
A0A1I9LMY7	40S ribosomal protein S24	At3g04920		tr|A0A1I9LMY7|A0A1I9LMY7_ARATH;tr|A0A178VB55|A0A178VB55_ARATH;sp|Q9SS17|RS241_ARATH	tr|A0A1I9LMY7|A0A1I9LMY7_ARATH 40S ribosomal protein S24 OS=Arabidopsis thaliana OX=3702 GN=At3g04920 PE=1 SV=1;tr|A0A178VB55|A0A178VB55_ARATH 40S ribosomal protein S24 OS=Arabidopsis thaliana OX=3702 GN=AXX17_At3g04400 PE=3 SV=1;sp|Q9SS17|RS241_ARATH 40S	3	5	5	3	36.6	12.909	305390	319640	312140
A8MS28	Ribosomal L27e protein family	DL3545W		tr|A8MS28|A8MS28_ARATH;tr|A0A7G2F0E7|A0A7G2F0E7_ARATH;tr|Q0WRB8|Q0WRB8_ARATH;tr|A0A384KZP3|A0A384KZP3_ARATH;sp|P51419|RL273_ARATH	tr|A8MS28|A8MS28_ARATH Ribosomal L27e protein family OS=Arabidopsis thaliana OX=3702 GN=DL3545W PE=1 SV=1;tr|A0A7G2F0E7|A0A7G2F0E7_ARATH (thale cress) hypothetical protein OS=Arabidopsis thaliana OX=3702 GN=AT9943_LOCUS15638 PE=3 SV=1;tr|Q0WRB8|Q0WRB8_ARAT	5	5	2	2	38.9	15.035	306890	256520	254330
A0A178WK60	Chlorophyll a-b binding protein, chloroplastic	AXX17_At1g16590	FUNCTION: The light-harvesting complex (LHC) functions as a light receptor, it captures and delivers excitation energy to photosystems with which it is closely associated. {ECO:0000256|RuleBase:RU363080}.	tr|A0A178WK60|A0A178WK60_ARATH;tr|Q9XF90|Q9XF90_ARATH;tr|Q9LMQ2|Q9LMQ2_ARATH;tr|A0A654EA44|A0A654EA44_ARATH;tr|A0A5S9ULM2|A0A5S9ULM2_ARATH	tr|A0A178WK60|A0A178WK60_ARATH Chlorophyll a-b binding protein, chloroplastic OS=Arabidopsis thaliana OX=3702 GN=AXX17_At1g16590 PE=3 SV=1;tr|Q9XF90|Q9XF90_ARATH Chlorophyll a-b binding protein, chloroplastic OS=Arabidopsis thaliana OX=3702 GN=Lhcb6 PE=2 S	5	6	6	6	27	27.336	311540	331580	344360
A0A178WBL9	(thale cress) hypothetical protein	AXX17_At1g27300		tr|A0A178WBL9|A0A178WBL9_ARATH;sp|Q42351|RL341_ARATH;tr|A8MR50|A8MR50_ARATH;tr|A0A178W6Y8|A0A178W6Y8_ARATH;sp|Q9FE65|RL342_ARATH;tr|A0A7G2EU38|A0A7G2EU38_ARATH;tr|A0A5S9XGQ7|A0A5S9XGQ7_ARATH;tr|A0A178V7H9|A0A178V7H9_ARATH;sp|Q9LJW6|RL343_ARATH	tr|A0A178WBL9|A0A178WBL9_ARATH (thale cress) hypothetical protein OS=Arabidopsis thaliana OX=3702 GN=AXX17_At1g27300 PE=3 SV=1;sp|Q42351|RL341_ARATH 60S ribosomal protein L34-1 OS=Arabidopsis thaliana OX=3702 GN=RPL34A PE=2 SV=1;tr|A8MR50|A8MR50_ARATH Ribo	9	3	3	3	22.5	13.705	312080	369040	309590
O04310	Jacalin-related lectin 34	JAL34		sp|O04310|JAL34_ARATH;tr|A0A5S9XCX3|A0A5S9XCX3_ARATH;tr|A0A178VA31|A0A178VA31_ARATH;tr|A0A654FD41|A0A654FD41_ARATH;tr|A0A7G2EPP5|A0A7G2EPP5_ARATH	sp|O04310|JAL34_ARATH Jacalin-related lectin 34 OS=Arabidopsis thaliana OX=3702 GN=JAL34 PE=1 SV=1;tr|A0A5S9XCX3|A0A5S9XCX3_ARATH Jacalin-type lectin domain-containing protein OS=Arabidopsis thaliana OX=3702 GN=C24_LOCUS12863 PE=3 SV=1;tr|A0A178VA31|A0A178	5	8	8	8	15.5	72.473	314620	344960	372670
Q9LKR8	Rubisco accumulation factor 1.1, chloroplastic	RAF1.1	FUNCTION: Required for assembly or stability of RuBisCO. Acts at a postchaperonin step to fold and/or assemble the large subunit (rbcL) into RuBisCO. RAF1 binds first to a rbcL dimer (rbcL(2)), leading to a rbcL(8)-RAF1(4) complex formation. In the next step, RBCS displaces RAF1, thus resulting in holoenzyme formation. {ECO:0000250|UniProtKB:Q9SR19}.	sp|Q9LKR8|RAF1_ARATH;tr|A0A7G2FET8|A0A7G2FET8_ARATH;tr|A0A5S9YAA0|A0A5S9YAA0_ARATH;tr|A0A178UM58|A0A178UM58_ARATH	sp|Q9LKR8|RAF1_ARATH Rubisco accumulation factor 1.1, chloroplastic OS=Arabidopsis thaliana OX=3702 GN=RAF1.1 PE=1 SV=1;tr|A0A7G2FET8|A0A7G2FET8_ARATH (thale cress) hypothetical protein OS=Arabidopsis thaliana OX=3702 GN=AT9943_LOCUS20321 PE=4 SV=1;tr|A0A5	4	5	5	5	15.7	48.236	316970	403580	400810
A0A178VUP5	Xyloglucan endotransglucosylase/hydrolase	AXX17_At2g05630	FUNCTION: Catalyzes xyloglucan endohydrolysis (XEH) and/or endotransglycosylation (XET). Cleaves and religates xyloglucan polymers, an essential constituent of the primary cell wall, and thereby participates in cell wall construction of growing tissues. {ECO:0000256|RuleBase:RU361120}.	tr|A0A178VUP5|A0A178VUP5_ARATH;sp|Q39099|XTH4_ARATH;tr|B9DI24|B9DI24_ARATH;tr|A0A1P8B288|A0A1P8B288_ARATH;tr|Q67Z90|Q67Z90_ARATH;tr|A0A384L761|A0A384L761_ARATH;sp|Q9XIW1|XTH5_ARATH	tr|A0A178VUP5|A0A178VUP5_ARATH Xyloglucan endotransglucosylase/hydrolase OS=Arabidopsis thaliana OX=3702 GN=AXX17_At2g05630 PE=3 SV=1;sp|Q39099|XTH4_ARATH Xyloglucan endotransglucosylase/hydrolase protein 4 OS=Arabidopsis thaliana OX=3702 GN=XTH4 PE=1 SV=1	7	10	10	10	36.1	34.291	321650	345910	314330
A0A178VXF8	S-adenosylmethionine synthase	AXX17_At2g33610	FUNCTION: Catalyzes the formation of S-adenosylmethionine from methionine and ATP. {ECO:0000256|RuleBase:RU000541}.	tr|A0A178VXF8|A0A178VXF8_ARATH;sp|Q9SJL8|METK3_ARATH	tr|A0A178VXF8|A0A178VXF8_ARATH S-adenosylmethionine synthase OS=Arabidopsis thaliana OX=3702 GN=AXX17_At2g33610 PE=3 SV=1;sp|Q9SJL8|METK3_ARATH S-adenosylmethionine synthase 3 OS=Arabidopsis thaliana OX=3702 GN=METK3 PE=1 SV=1	2	17	11	9	65.1	42.497	323590	375180	402860
A0A8F5V8L5	Photosystem I iron-sulfur center	psaC		tr|A0A8F5V8L5|A0A8F5V8L5_ARATH;tr|A0A1B1W4Y4|A0A1B1W4Y4_ARATH;sp|P62090|PSAC_ARATH	tr|A0A8F5V8L5|A0A8F5V8L5_ARATH Photosystem I iron-sulfur center OS=Arabidopsis thaliana OX=3702 GN=psaC PE=3 SV=1;tr|A0A1B1W4Y4|A0A1B1W4Y4_ARATH Photosystem I iron-sulfur center OS=Arabidopsis thaliana OX=3702 GN=psaC PE=3 SV=1;sp|P62090|PSAC_ARATH Photosy	3	7	7	7	82.7	9.0384	323950	406130	448630
A0A178WIM4	(thale cress) hypothetical protein	AXX17_At1g71160		tr|A0A178WIM4|A0A178WIM4_ARATH;sp|Q8LAH7|OPR1_ARATH;tr|F4I403|F4I403_ARATH;tr|A0A178W9S3|A0A178W9S3_ARATH;sp|Q8GYB8|OPR2_ARATH	tr|A0A178WIM4|A0A178WIM4_ARATH (thale cress) hypothetical protein OS=Arabidopsis thaliana OX=3702 GN=AXX17_At1g71160 PE=3 SV=1;sp|Q8LAH7|OPR1_ARATH 12-oxophytodienoate reductase 1 OS=Arabidopsis thaliana OX=3702 GN=OPR1 PE=1 SV=2;tr|F4I403|F4I403_ARATH 12-	5	13	13	13	43.8	41.167	329370	339210	317770
A0A178V2T4	Aconitate hydratase	AXX17_At4g40960	FUNCTION: Catalyzes the isomerization of citrate to isocitrate via cis-aconitate. {ECO:0000256|RuleBase:RU361275}.	tr|A0A178V2T4|A0A178V2T4_ARATH;sp|Q42560|ACO1_ARATH;tr|B3H5Y0|B3H5Y0_ARATH;tr|A0A654FTK7|A0A654FTK7_ARATH;tr|A0A5S9XX38|A0A5S9XX38_ARATH;tr|A0A178UVE5|A0A178UVE5_ARATH;sp|Q94A28|ACO2M_ARATH	tr|A0A178V2T4|A0A178V2T4_ARATH Aconitate hydratase OS=Arabidopsis thaliana OX=3702 GN=AXX17_At4g40960 PE=3 SV=1;sp|Q42560|ACO1_ARATH Aconitate hydratase 1 OS=Arabidopsis thaliana OX=3702 GN=ACO1 PE=1 SV=2;tr|B3H5Y0|B3H5Y0_ARATH Aconitate hydratase OS=Arabi	7	5	2	2	7.3	98.151	329370	397860	381670
A0A1B1W4U6	30S ribosomal protein S4, chloroplastic	rps4	FUNCTION: One of the primary rRNA binding proteins, it binds directly to 16S rRNA where it nucleates assembly of the body of the 30S subunit. {ECO:0000256|HAMAP-Rule:MF_01306}.; FUNCTION: With S5 and S12 plays an important role in translational accuracy. {ECO:0000256|HAMAP-Rule:MF_01306}.	tr|A0A1B1W4U6|A0A1B1W4U6_ARATH;sp|P56799|RR4_ARATH;tr|A0A8F5V9B2|A0A8F5V9B2_ARATH;tr|A0A8F5S1P8|A0A8F5S1P8_ARATH	tr|A0A1B1W4U6|A0A1B1W4U6_ARATH 30S ribosomal protein S4, chloroplastic OS=Arabidopsis thaliana OX=3702 GN=rps4 PE=3 SV=1;sp|P56799|RR4_ARATH 30S ribosomal protein S4, chloroplastic OS=Arabidopsis thaliana OX=3702 GN=rps4 PE=3 SV=1;tr|A0A8F5V9B2|A0A8F5V9B2_	4	7	7	7	36.8	23.24	334540	330010	438040
A0A654FYA1	ACT domain-containing protein ACR	AN1_LOCUS21277		tr|A0A654FYA1|A0A654FYA1_ARATH;tr|A0A5S9Y1F1|A0A5S9Y1F1_ARATH;tr|A0A178UNY1|A0A178UNY1_ARATH;sp|Q9LZ23|ACR12_ARATH;tr|F4JXP5|F4JXP5_ARATH	tr|A0A654FYA1|A0A654FYA1_ARATH ACT domain-containing protein ACR OS=Arabidopsis thaliana OX=3702 GN=AN1_LOCUS21277 PE=4 SV=1;tr|A0A5S9Y1F1|A0A5S9Y1F1_ARATH ACT domain-containing protein ACR OS=Arabidopsis thaliana OX=3702 GN=C24_LOCUS21175 PE=4 SV=1;tr|A0A	5	9	9	9	31.6	33.302	336690	500510	463550
A0A5S9XBS2	Protein Iojap, chloroplastic	C24_LOCUS12454		tr|A0A5S9XBS2|A0A5S9XBS2_ARATH;tr|A0A178VAW6|A0A178VAW6_ARATH;sp|Q9LDY9|IOJAC_ARATH	tr|A0A5S9XBS2|A0A5S9XBS2_ARATH Protein Iojap, chloroplastic OS=Arabidopsis thaliana OX=3702 GN=C24_LOCUS12454 PE=3 SV=1;tr|A0A178VAW6|A0A178VAW6_ARATH (thale cress) hypothetical protein OS=Arabidopsis thaliana OX=3702 GN=AXX17_At3g13020 PE=3 SV=1;sp|Q9LDY9	3	6	6	6	30.7	26.421	337740	508880	651430
Q0WSS0	Uncharacterized protein At1g57860	At1g57860		tr|Q0WSS0|Q0WSS0_ARATH;tr|A0A384L8G9|A0A384L8G9_ARATH;tr|A0A178WPH9|A0A178WPH9_ARATH;tr|A0A178WMH8|A0A178WMH8_ARATH;sp|Q9FDZ9|RL212_ARATH;sp|Q43291|RL211_ARATH;tr|A0A7G2E1N6|A0A7G2E1N6_ARATH;tr|A0A654EJ56|A0A654EJ56_ARATH;tr|A0A178WGK5|A0A178WGK5_ARATH;tr|Q9SHE5|Q9SHE5_ARATH	tr|Q0WSS0|Q0WSS0_ARATH Uncharacterized protein At1g57860 OS=Arabidopsis thaliana OX=3702 GN=At1g57860 PE=2 SV=1;tr|A0A384L8G9|A0A384L8G9_ARATH (thale cress) hypothetical protein OS=Arabidopsis thaliana OX=3702 GN=AXX17_At1g51890 PE=3 SV=1;tr|A0A178WPH9|A0A	10	5	5	5	38.4	18.709	344150	326930	373410
Q9SD66	Thylakoid soluble phosphoprotein	F13I12.120		tr|Q9SD66|Q9SD66_ARATH;tr|A0A654FFE4|A0A654FFE4_ARATH;tr|A0A178V7E2|A0A178V7E2_ARATH;tr|Q94CB6|Q94CB6_ARATH	tr|Q9SD66|Q9SD66_ARATH Thylakoid soluble phosphoprotein OS=Arabidopsis thaliana OX=3702 GN=F13I12.120 PE=1 SV=1;tr|A0A654FFE4|A0A654FFE4_ARATH (thale cress) hypothetical protein OS=Arabidopsis thaliana OX=3702 GN=At3g47070 PE=4 SV=1;tr|A0A178V7E2|A0A178V7E	4	7	7	7	57	10.53	345780	372490	376770
A0A178WC68	Eukaryotic translation initiation factor 5A	AXX17_At1g27010		tr|A0A178WC68|A0A178WC68_ARATH;sp|Q93VP3|IF5A2_ARATH;tr|A0A7G2DWR9|A0A7G2DWR9_ARATH;tr|A0A178WD70|A0A178WD70_ARATH;tr|A0A178WBN7|A0A178WBN7_ARATH;sp|Q9XI91|IF5A1_ARATH	tr|A0A178WC68|A0A178WC68_ARATH Eukaryotic translation initiation factor 5A OS=Arabidopsis thaliana OX=3702 GN=AXX17_At1g27010 PE=3 SV=1;sp|Q93VP3|IF5A2_ARATH Eukaryotic translation initiation factor 5A-2 OS=Arabidopsis thaliana OX=3702 GN=ELF5A-2 PE=1 SV=1	6	9	9	6	62.9	17.14	349190	321430	701560
A0A178W7K0	Isocitrate dehydrogenase [NADP]	AXX17_At1g59590		tr|A0A178W7K0|A0A178W7K0_ARATH;sp|Q9SRZ6|ICDHC_ARATH;tr|A0A654EU45|A0A654EU45_ARATH;sp|Q9SLK0|ICDHX_ARATH;tr|A0A7G2E120|A0A7G2E120_ARATH;tr|A0A7G2E0U0|A0A7G2E0U0_ARATH;tr|Q56ZW5|Q56ZW5_ARATH;tr|A0A1P8ASL1|A0A1P8ASL1_ARATH;tr|A0A178WDA3|A0A178WDA3_ARATH;tr|Q0WT09|Q0WT09_ARATH	tr|A0A178W7K0|A0A178W7K0_ARATH Isocitrate dehydrogenase [NADP] OS=Arabidopsis thaliana OX=3702 GN=AXX17_At1g59590 PE=3 SV=1;sp|Q9SRZ6|ICDHC_ARATH Cytosolic isocitrate dehydrogenase [NADP] OS=Arabidopsis thaliana OX=3702 GN=CICDH PE=1 SV=1	10	20	20	17	50.5	45.746	353700	340390	513570
A0A654FE88	T-complex protein 1 subunit alpha	AN1_LOCUS13429		tr|A0A654FE88|A0A654FE88_ARATH;tr|A0A178VBD4|A0A178VBD4_ARATH;sp|P28769|TCPA_ARATH	tr|A0A654FE88|A0A654FE88_ARATH T-complex protein 1 subunit alpha OS=Arabidopsis thaliana OX=3702 GN=AN1_LOCUS13429 PE=3 SV=1;tr|A0A178VBD4|A0A178VBD4_ARATH T-complex protein 1 subunit alpha OS=Arabidopsis thaliana OX=3702 GN=AXX17_At3g21390 PE=3 SV=1;sp|P2	3	10	10	10	20.9	59.315	354390	17818	337810
A0A7G2EDV8	(thale cress) hypothetical protein	AT9943_LOCUS7275		tr|A0A7G2EDV8|A0A7G2EDV8_ARATH;tr|A0A654EUR9|A0A654EUR9_ARATH;tr|A0A178VU21|A0A178VU21_ARATH;sp|Q38896|CSP4_ARATH	tr|A0A7G2EDV8|A0A7G2EDV8_ARATH (thale cress) hypothetical protein OS=Arabidopsis thaliana OX=3702 GN=AT9943_LOCUS7275 PE=4 SV=1;tr|A0A654EUR9|A0A654EUR9_ARATH Glycine-rich protein 2-like OS=Arabidopsis thaliana OX=3702 GN=AN1_LOCUS8480 PE=4 SV=1;tr|A0A178V	4	2	2	2	31.6	12.142	355440	283190	275140
A0A178V8T7	Arogenate dehydratase	AXX17_At3g07630	FUNCTION: Converts the prephenate produced from the shikimate-chorismate pathway into phenylalanine. {ECO:0000256|RuleBase:RU363004}.	tr|A0A178V8T7|A0A178V8T7_ARATH;tr|A0A5S9XA20|A0A5S9XA20_ARATH;sp|Q9SSE7|AROD2_ARATH;tr|A0A7G2EKS9|A0A7G2EKS9_ARATH	tr|A0A178V8T7|A0A178V8T7_ARATH Arogenate dehydratase OS=Arabidopsis thaliana OX=3702 GN=AXX17_At3g07630 PE=4 SV=1;tr|A0A5S9XA20|A0A5S9XA20_ARATH Arogenate dehydratase OS=Arabidopsis thaliana OX=3702 GN=AN1_LOCUS12101 PE=4 SV=1;sp|Q9SSE7|AROD2_ARATH Arogena	4	12	12	9	38.8	41.902	356800	353490	472780
Q7XJ48	GUN4 mutant	GUN4		tr|Q7XJ48|Q7XJ48_ARATH;tr|A0A178VB84|A0A178VB84_ARATH;sp|Q9LX31|GUN4C_ARATH	tr|Q7XJ48|Q7XJ48_ARATH GUN4 mutant OS=Arabidopsis thaliana OX=3702 GN=GUN4 PE=4 SV=1;tr|A0A178VB84|A0A178VB84_ARATH (thale cress) hypothetical protein OS=Arabidopsis thaliana OX=3702 GN=AXX17_At3g53840 PE=4 SV=1;sp|Q9LX31|GUN4C_ARATH Tetrapyrrole-binding p	3	4	4	4	26.8	29.699	359660	322580	412050
F4J244	Cystathionine beta-lyase	CBL		tr|F4J244|F4J244_ARATH;tr|A0A1I9LQK7|A0A1I9LQK7_ARATH;tr|A0A1I9LQK6|A0A1I9LQK6_ARATH;tr|B9DGA0|B9DGA0_ARATH;tr|A0A654FH56|A0A654FH56_ARATH;tr|A0A5S9XLM1|A0A5S9XLM1_ARATH;sp|P53780|METC_ARATH;tr|A0A178V8L7|A0A178V8L7_ARATH;tr|A0A178V6Z2|A0A178V6Z2_ARATH;tr|A0A7G2EXD4|A0A7G2EXD4_ARATH;tr|A0A7G2ETG4|A0A7G2ETG4_ARATH	tr|F4J244|F4J244_ARATH Cystathionine beta-lyase OS=Arabidopsis thaliana OX=3702 GN=CBL PE=1 SV=1;tr|A0A1I9LQK7|A0A1I9LQK7_ARATH Cystathionine beta-lyase OS=Arabidopsis thaliana OX=3702 GN=CBL PE=1 SV=1;tr|A0A1I9LQK6|A0A1I9LQK6_ARATH Cystathionine beta-lyas	11	8	8	8	27.2	41.291	360080	459630	528380
A0A178VH97	(thale cress) hypothetical protein	AXX17_At3g43080		tr|A0A178VH97|A0A178VH97_ARATH;sp|P16181|RS111_ARATH;tr|A0A178V1P2|A0A178V1P2_ARATH;sp|O65569|RS112_ARATH	tr|A0A178VH97|A0A178VH97_ARATH (thale cress) hypothetical protein OS=Arabidopsis thaliana OX=3702 GN=AXX17_At3g43080 PE=3 SV=1;sp|P16181|RS111_ARATH 40S ribosomal protein S11-1 OS=Arabidopsis thaliana OX=3702 GN=RPS11A PE=2 SV=1	4	6	6	3	35	17.957	360730	378450	416720
E0Y422	plastoquinol--plastocyanin reductase	At4g03280		tr|E0Y422|E0Y422_ARATH;tr|A0A178UTT2|A0A178UTT2_ARATH;sp|Q9ZR03|UCRIA_ARATH	tr|E0Y422|E0Y422_ARATH plastoquinol--plastocyanin reductase OS=Arabidopsis thaliana OX=3702 GN=At4g03280 PE=3 SV=1;tr|A0A178UTT2|A0A178UTT2_ARATH plastoquinol--plastocyanin reductase OS=Arabidopsis thaliana OX=3702 GN=AXX17_At4g04070 PE=3 SV=1;sp|Q9ZR03|UC	3	6	6	6	41	24.35	364760	423670	389910
A0A1B1W4U2	Photosystem I P700 chlorophyll a apoprotein A2	psaB	FUNCTION: PsaA and PsaB bind P700, the primary electron donor of photosystem I (PSI), as well as the electron acceptors A0, A1 and FX. PSI is a plastocyanin-ferredoxin oxidoreductase, converting photonic excitation into a charge separation, which transfers an electron from the donor P700 chlorophyll pair to the spectroscopically characterized acceptors A0, A1, FX, FA and FB in turn. Oxidized P700…	tr|A0A1B1W4U2|A0A1B1W4U2_ARATH;sp|P56767|PSAB_ARATH;tr|A0A8F5P166|A0A8F5P166_ARATH;tr|A0A8F5V9V7|A0A8F5V9V7_ARATH;tr|A0A178W009|A0A178W009_ARATH	tr|A0A1B1W4U2|A0A1B1W4U2_ARATH Photosystem I P700 chlorophyll a apoprotein A2 OS=Arabidopsis thaliana OX=3702 GN=psaB PE=3 SV=1;sp|P56767|PSAB_ARATH Photosystem I P700 chlorophyll a apoprotein A2 OS=Arabidopsis thaliana OX=3702 GN=psaB PE=1 SV=1;tr|A0A8F5P	5	13	13	13	24.4	82.474	370670	419310	489330
A0A1P8BEY8	GTP-binding protein, HflX	MTI20.22		tr|A0A1P8BEY8|A0A1P8BEY8_ARATH;tr|Q9FJM0|Q9FJM0_ARATH;tr|A0A5S9YFP6|A0A5S9YFP6_ARATH;tr|A0A178UEV3|A0A178UEV3_ARATH	tr|A0A1P8BEY8|A0A1P8BEY8_ARATH GTP-binding protein, HflX OS=Arabidopsis thaliana OX=3702 GN=MTI20.22 PE=1 SV=1;tr|Q9FJM0|Q9FJM0_ARATH GTP binding protein-like OS=Arabidopsis thaliana OX=3702 GN=MTI20.22 PE=1 SV=1;tr|A0A5S9YFP6|A0A5S9YFP6_ARATH (thale cress	4	10	10	10	34.5	43.157	374840	464160	457350
A0A7G2F3S0	(thale cress) hypothetical protein	AT9943_LOCUS17803		tr|A0A7G2F3S0|A0A7G2F3S0_ARATH;tr|A0A178V4S0|A0A178V4S0_ARATH;sp|Q8GUM2|HSP7I_ARATH	tr|A0A7G2F3S0|A0A7G2F3S0_ARATH (thale cress) hypothetical protein OS=Arabidopsis thaliana OX=3702 GN=AT9943_LOCUS17803 PE=3 SV=1;tr|A0A178V4S0|A0A178V4S0_ARATH MtHsc70-1 OS=Arabidopsis thaliana OX=3702 GN=AXX17_At4g43220 PE=3 SV=1;sp|Q8GUM2|HSP7I_ARATH Hea	3	9	9	6	17.7	72.699	375270	595950	517500
B9DGS0	ADP/ATP translocase	At5g13490		tr|B9DGS0|B9DGS0_ARATH;tr|A0A384L9C1|A0A384L9C1_ARATH;sp|P40941|ADT2_ARATH;tr|A0A7G2F7N4|A0A7G2F7N4_ARATH;tr|A0A654G150|A0A654G150_ARATH;tr|A0A178V026|A0A178V026_ARATH;sp|O49447|ADT3_ARATH	tr|B9DGS0|B9DGS0_ARATH ADP/ATP translocase OS=Arabidopsis thaliana OX=3702 GN=At5g13490 PE=2 SV=1;tr|A0A384L9C1|A0A384L9C1_ARATH ADP/ATP translocase OS=Arabidopsis thaliana OX=3702 GN=AXX17_At5g12920 PE=3 SV=1;sp|P40941|ADT2_ARATH ADP,ATP carrier protein 2	7	12	5	5	30.9	41.745	376140	387090	405150
A0A178VN79	Fructose-bisphosphate aldolase	AXX17_At2g16800		tr|A0A178VN79|A0A178VN79_ARATH;sp|Q9SJU4|ALFP1_ARATH;tr|F4IGL5|F4IGL5_ARATH;tr|F4IGL7|F4IGL7_ARATH;tr|C0Z2F2|C0Z2F2_ARATH;tr|Q56ZF2|Q56ZF2_ARATH	tr|A0A178VN79|A0A178VN79_ARATH Fructose-bisphosphate aldolase OS=Arabidopsis thaliana OX=3702 GN=AXX17_At2g16800 PE=3 SV=1;sp|Q9SJU4|ALFP1_ARATH Fructose-bisphosphate aldolase 1, chloroplastic OS=Arabidopsis thaliana OX=3702 GN=FBA1 PE=1 SV=2;tr|F4IGL5|F4I	6	15	6	6	47.6	42.93	388860	310380	287500
A0A178WA14	H(+)-exporting diphosphatase	AXX17_At1g16450		tr|A0A178WA14|A0A178WA14_ARATH;sp|P31414|AVP1_ARATH;tr|Q0WWI1|Q0WWI1_ARATH;tr|A8MQH1|A8MQH1_ARATH	tr|A0A178WA14|A0A178WA14_ARATH H(+)-exporting diphosphatase OS=Arabidopsis thaliana OX=3702 GN=AXX17_At1g16450 PE=3 SV=1;sp|P31414|AVP1_ARATH Pyrophosphate-energized vacuolar membrane proton pump 1 OS=Arabidopsis thaliana OX=3702 GN=AVP1 PE=1 SV=1;tr|Q0WWI	4	14	14	14	21.2	80.819	391360	362550	477720
A0A178W5Y6	Chlorophyll a-b binding protein, chloroplastic	AXX17_At1g54730	FUNCTION: The light-harvesting complex (LHC) functions as a light receptor, it captures and delivers excitation energy to photosystems with which it is closely associated. {ECO:0000256|RuleBase:RU363080}.	tr|A0A178W5Y6|A0A178W5Y6_ARATH;sp|Q9SY97|LHCA3_ARATH;tr|A0A5S9RSQ9|A0A5S9RSQ9_ARATH;tr|A0A178V669|A0A178V669_ARATH	tr|A0A178W5Y6|A0A178W5Y6_ARATH Chlorophyll a-b binding protein, chloroplastic OS=Arabidopsis thaliana OX=3702 GN=AXX17_At1g54730 PE=3 SV=1;sp|Q9SY97|LHCA3_ARATH Photosystem I chlorophyll a/b-binding protein 3-1, chloroplastic OS=Arabidopsis thaliana OX=370	4	5	5	5	26	29.181	395370	428070	353750
Q8GWE0	Pentatricopeptide repeat-containing protein At4g16390, chloroplastic	P67	FUNCTION: Involved in chloroplast RNA processing. Can bind RNA (PubMed:11034340). Involved in chloroplast development (PubMed:21187014). Involved in chloroplast ribosomal RNA (rRNA) processing and/or translation. Required for FtsH-mediated chloroplast biogenesis (PubMed:20935174). Involved in translation and accumulation of chloroplast ATP synthase subunits (PubMed:23076438). {ECO:0000269|PubMed:…	sp|Q8GWE0|PP314_ARATH;tr|A0A178V2U4|A0A178V2U4_ARATH;tr|A0A5S9XSZ6|A0A5S9XSZ6_ARATH	sp|Q8GWE0|PP314_ARATH Pentatricopeptide repeat-containing protein At4g16390, chloroplastic OS=Arabidopsis thaliana OX=3702 GN=P67 PE=1 SV=3;tr|A0A178V2U4|A0A178V2U4_ARATH (thale cress) hypothetical protein OS=Arabidopsis thaliana OX=3702 GN=AXX17_At4g19210	3	13	13	13	24.1	78.242	396530	338460	336120
A0A178VHJ5	Ketol-acid reductoisomerase	AXX17_At3g53150		tr|A0A178VHJ5|A0A178VHJ5_ARATH;sp|Q05758|ILV5_ARATH;tr|B9DH71|B9DH71_ARATH;tr|Q56WU3|Q56WU3_ARATH	tr|A0A178VHJ5|A0A178VHJ5_ARATH Ketol-acid reductoisomerase OS=Arabidopsis thaliana OX=3702 GN=AXX17_At3g53150 PE=3 SV=1;sp|Q05758|ILV5_ARATH Ketol-acid reductoisomerase, chloroplastic OS=Arabidopsis thaliana OX=3702 GN=At3g58610 PE=1 SV=2;tr|B9DH71|B9DH71_	4	13	13	13	28.9	63.812	398920	280860	444400
A0A7G2EQQ3	Clustered mitochondria protein homolog	AT9943_LOCUS13402		tr|A0A7G2EQQ3|A0A7G2EQQ3_ARATH;tr|A0A178VFQ5|A0A178VFQ5_ARATH;sp|Q8VYM4|PSRP2_ARATH;tr|A0A654FF70|A0A654FF70_ARATH	tr|A0A7G2EQQ3|A0A7G2EQQ3_ARATH Clustered mitochondria protein homolog OS=Arabidopsis thaliana OX=3702 GN=AT9943_LOCUS13402 PE=3 SV=1	4	35	2	2	26.7	178.68	400250	398010	406950
Q9SYI0	Protein translocase subunit SECA1, chloroplastic	SECA1	FUNCTION: Has a central role in coupling the hydrolysis of ATP to the transfer of proteins across the thylakoid membrane. Involved in photosynthetic acclimation and required for chloroplast biogenesis. {ECO:0000269|PubMed:20194926, ECO:0000269|PubMed:21051552}.	sp|Q9SYI0|SECA1_ARATH;tr|A0A1P8B485|A0A1P8B485_ARATH;tr|A0A7G2EWN1|A0A7G2EWN1_ARATH;tr|A0A654FL37|A0A654FL37_ARATH;tr|A0A5S9XNZ7|A0A5S9XNZ7_ARATH;tr|F4JG57|F4JG57_ARATH;tr|A0A178URB9|A0A178URB9_ARATH	sp|Q9SYI0|SECA1_ARATH Protein translocase subunit SECA1, chloroplastic OS=Arabidopsis thaliana OX=3702 GN=SECA1 PE=1 SV=2;tr|A0A1P8B485|A0A1P8B485_ARATH Protein translocase subunit SecA OS=Arabidopsis thaliana OX=3702 GN=AGY1 PE=1 SV=1;tr|A0A7G2EWN1|A0A7G2	7	37	37	17	46.5	115.18	404030	392920	405030
A0A5S9SDP3	(thale cress) hypothetical protein	AT9943_LOCUS208		tr|A0A5S9SDP3|A0A5S9SDP3_ARATH;tr|A0A178WGA8|A0A178WGA8_ARATH;sp|Q8L735|ISOA2_ARATH	tr|A0A5S9SDP3|A0A5S9SDP3_ARATH (thale cress) hypothetical protein OS=Arabidopsis thaliana OX=3702 GN=AT9943_LOCUS208 PE=4 SV=1;tr|A0A178WGA8|A0A178WGA8_ARATH ISA2 OS=Arabidopsis thaliana OX=3702 GN=AXX17_At1g02550 PE=4 SV=1;sp|Q8L735|ISOA2_ARATH Isoamylase	3	22	22	22	41	98.883	408540	1219800	503870
A0A178V6X6	(thale cress) hypothetical protein	AXX17_At3g13270		tr|A0A178V6X6|A0A178V6X6_ARATH;sp|Q9LK61|RR10_ARATH	tr|A0A178V6X6|A0A178V6X6_ARATH (thale cress) hypothetical protein OS=Arabidopsis thaliana OX=3702 GN=AXX17_At3g13270 PE=3 SV=1;sp|Q9LK61|RR10_ARATH 30S ribosomal protein S10, chloroplastic OS=Arabidopsis thaliana OX=3702 GN=RPS10 PE=2 SV=1	2	2	2	2	11.5	20.837	411220	396480	446680
F4JRN1	Rho termination factor	At4g18740		tr|F4JRN1|F4JRN1_ARATH;tr|A0A7G2F486|A0A7G2F486_ARATH;tr|A0JQ06|A0JQ06_ARATH;tr|A0A7G2F1W3|A0A7G2F1W3_ARATH;tr|A0A1P8B4Q9|A0A1P8B4Q9_ARATH;tr|F4JRN0|F4JRN0_ARATH;tr|A0A654FQS8|A0A654FQS8_ARATH;tr|A0A178V314|A0A178V314_ARATH;tr|Q9SN40|Q9SN40_ARATH;tr|A0A5S9XU06|A0A5S9XU06_ARATH;tr|A0A178V4Q9|A0A178V4Q9_ARATH	tr|F4JRN1|F4JRN1_ARATH Rho termination factor OS=Arabidopsis thaliana OX=3702 GN=At4g18740 PE=1 SV=1;tr|A0A7G2F486|A0A7G2F486_ARATH (thale cress) hypothetical protein OS=Arabidopsis thaliana OX=3702 GN=AT9943_LOCUS16020 PE=4 SV=1;tr|A0JQ06|A0JQ06_ARATH AT4	11	3	3	3	15.9	21.176	416500	437380	363650
A0A178WE62	EX2	AXX17_At1g27950		tr|A0A178WE62|A0A178WE62_ARATH;sp|Q94AT5|EXEC2_ARATH;tr|A0A5S9W2X9|A0A5S9W2X9_ARATH;tr|Q8L630|Q8L630_ARATH;tr|Q56YH5|Q56YH5_ARATH	tr|A0A178WE62|A0A178WE62_ARATH EX2 OS=Arabidopsis thaliana OX=3702 GN=AXX17_At1g27950 PE=4 SV=1;sp|Q94AT5|EXEC2_ARATH Protein EXECUTER 2, chloroplastic OS=Arabidopsis thaliana OX=3702 GN=EX2 PE=2 SV=1;tr|A0A5S9W2X9|A0A5S9W2X9_ARATH DUF3506 domain-containin	5	15	15	15	29.3	72.13	421810	579010	563780
P59224	40S ribosomal protein S13-2	RPS13B		sp|P59224|RS132_ARATH;tr|A0A178UZQ9|A0A178UZQ9_ARATH;tr|A0A7G2EYW1|A0A7G2EYW1_ARATH	sp|P59224|RS132_ARATH 40S ribosomal protein S13-2 OS=Arabidopsis thaliana OX=3702 GN=RPS13B PE=2 SV=1;tr|A0A178UZQ9|A0A178UZQ9_ARATH RPS13A OS=Arabidopsis thaliana OX=3702 GN=AXX17_At4g00120 PE=3 SV=1;tr|A0A7G2EYW1|A0A7G2EYW1_ARATH (thale cress) hypothetic	3	6	6	1	44.4	17.085	434950	397570	419240
A0A1B1W4T9	DNA-directed RNA polymerase subunit beta	rpoB	FUNCTION: DNA-dependent RNA polymerase catalyzes the transcription of DNA into RNA using the four ribonucleoside triphosphates as substrates. {ECO:0000256|HAMAP-Rule:MF_01321, ECO:0000256|RuleBase:RU363031}.	tr|A0A1B1W4T9|A0A1B1W4T9_ARATH;sp|P50546|RPOB_ARATH;tr|A0A178W0J6|A0A178W0J6_ARATH;tr|A0A8F5S3Q9|A0A8F5S3Q9_ARATH;tr|A0A8F5V8S3|A0A8F5V8S3_ARATH;tr|Q3ZVA7|Q3ZVA7_ARATH;tr|Q3ZVA9|Q3ZVA9_ARATH	tr|A0A1B1W4T9|A0A1B1W4T9_ARATH DNA-directed RNA polymerase subunit beta OS=Arabidopsis thaliana OX=3702 GN=rpoB PE=3 SV=1;sp|P50546|RPOB_ARATH DNA-directed RNA polymerase subunit beta OS=Arabidopsis thaliana OX=3702 GN=rpoB PE=3 SV=4;tr|A0A178W0J6|A0A178W0	7	12	12	12	14.2	121.06	437530	467310	455320
A0A7G2E5H7	(thale cress) hypothetical protein	AT9943_LOCUS5353		tr|A0A7G2E5H7|A0A7G2E5H7_ARATH;tr|Q8LF02|Q8LF02_ARATH;tr|Q67XU4|Q67XU4_ARATH;tr|A0A654EZ85|A0A654EZ85_ARATH;tr|F4IF29|F4IF29_ARATH;tr|A0A178W077|A0A178W077_ARATH;tr|Q9SSL8|Q9SSL8_ARATH;tr|A0A178W1D5|A0A178W1D5_ARATH	tr|A0A7G2E5H7|A0A7G2E5H7_ARATH (thale cress) hypothetical protein OS=Arabidopsis thaliana OX=3702 GN=AT9943_LOCUS5353 PE=4 SV=1	8	19	19	4	11.8	240.28	440000	204750	544010
A0A178UUE6	(thale cress) hypothetical protein	AXX17_At4g31310		tr|A0A178UUE6|A0A178UUE6_ARATH;sp|P15459|2SS3_ARATH	tr|A0A178UUE6|A0A178UUE6_ARATH (thale cress) hypothetical protein OS=Arabidopsis thaliana OX=3702 GN=AXX17_At4g31310 PE=3 SV=1;sp|P15459|2SS3_ARATH 2S seed storage protein 3 OS=Arabidopsis thaliana OX=3702 GN=AT2S3 PE=1 SV=1	2	2	2	1	12.8	18.762	449650	161910	89004
A0A178VR43	(thale cress) hypothetical protein	AXX17_At2g33980		tr|A0A178VR43|A0A178VR43_ARATH;sp|P50883|RL121_ARATH;tr|A0A178UAV0|A0A178UAV0_ARATH;sp|Q9FF52|RL123_ARATH;tr|A0A178U686|A0A178U686_ARATH	tr|A0A178VR43|A0A178VR43_ARATH (thale cress) hypothetical protein OS=Arabidopsis thaliana OX=3702 GN=AXX17_At2g33980 PE=3 SV=1;sp|P50883|RL121_ARATH 60S ribosomal protein L12-1 OS=Arabidopsis thaliana OX=3702 GN=RPL12A PE=2 SV=2;tr|A0A178UAV0|A0A178UAV0_AR	5	7	7	1	52.4	17.942	450190	447390	401590
Q9CAV0	40S ribosomal protein S3a-1	RPS3AA		sp|Q9CAV0|RS3A1_ARATH;tr|A0A178VBG6|A0A178VBG6_ARATH;tr|Q56ZZ2|Q56ZZ2_ARATH	sp|Q9CAV0|RS3A1_ARATH 40S ribosomal protein S3a-1 OS=Arabidopsis thaliana OX=3702 GN=RPS3AA PE=1 SV=3;tr|A0A178VBG6|A0A178VBG6_ARATH 40S ribosomal protein S3a OS=Arabidopsis thaliana OX=3702 GN=AXX17_At3g04310 PE=3 SV=1	3	13	13	7	53.1	29.85	452000	402680	527140
A0A178VNW7	(thale cress) hypothetical protein	AXX17_At2g34070		tr|A0A178VNW7|A0A178VNW7_ARATH;sp|Q9ZUT9|RS51_ARATH	tr|A0A178VNW7|A0A178VNW7_ARATH (thale cress) hypothetical protein OS=Arabidopsis thaliana OX=3702 GN=AXX17_At2g34070 PE=3 SV=1;sp|Q9ZUT9|RS51_ARATH 40S ribosomal protein S5-1 OS=Arabidopsis thaliana OX=3702 GN=RPS5A PE=1 SV=1	2	6	6	2	36.2	22.99	452630	380240	352290
A0A5S9XYQ5	Catalase	AN1_LOCUS20349		tr|A0A5S9XYQ5|A0A5S9XYQ5_ARATH;tr|A0A1P8B564|A0A1P8B564_ARATH;tr|A0A178UUD0|A0A178UUD0_ARATH;sp|P25819|CATA2_ARATH;tr|F4JM86|F4JM86_ARATH;tr|B9DFK6|B9DFK6_ARATH;tr|Q940G2|Q940G2_ARATH;tr|Q56ZF0|Q56ZF0_ARATH	tr|A0A5S9XYQ5|A0A5S9XYQ5_ARATH Catalase OS=Arabidopsis thaliana OX=3702 GN=AN1_LOCUS20349 PE=3 SV=1;tr|A0A1P8B564|A0A1P8B564_ARATH Catalase OS=Arabidopsis thaliana OX=3702 GN=CAT2 PE=1 SV=1;tr|A0A178UUD0|A0A178UUD0_ARATH Catalase OS=Arabidopsis thaliana OX	8	13	10	5	33.7	56.931	453410	367790	572390
A0A654G1K9	Protein TIC 40, chloroplastic-like	AN1_LOCUS22440		tr|A0A654G1K9|A0A654G1K9_ARATH;tr|A0A5S9Y5J6|A0A5S9Y5J6_ARATH;tr|A0A178UEV6|A0A178UEV6_ARATH;sp|Q9FMD5|TIC40_ARATH;tr|A0A178UD08|A0A178UD08_ARATH	tr|A0A654G1K9|A0A654G1K9_ARATH Protein TIC 40, chloroplastic-like OS=Arabidopsis thaliana OX=3702 GN=AN1_LOCUS22440 PE=4 SV=1;tr|A0A5S9Y5J6|A0A5S9Y5J6_ARATH Protein TIC 40, chloroplastic-like OS=Arabidopsis thaliana OX=3702 GN=C24_LOCUS22330 PE=4 SV=1;tr|A	5	10	10	10	31.7	48.274	460120	419720	502610
A0A514YJC9	DNA-directed RNA polymerase subunit alpha	rpoA	FUNCTION: DNA-dependent RNA polymerase catalyzes the transcription of DNA into RNA using the four ribonucleoside triphosphates as substrates. {ECO:0000256|HAMAP-Rule:MF_00059}.	tr|A0A514YJC9|A0A514YJC9_ARATH;tr|A0A1B1W4Y1|A0A1B1W4Y1_ARATH;sp|P56762|RPOA_ARATH;tr|A0A8F5P3A9|A0A8F5P3A9_ARATH	tr|A0A514YJC9|A0A514YJC9_ARATH DNA-directed RNA polymerase subunit alpha OS=Arabidopsis thaliana OX=3702 GN=rpoA PE=3 SV=1;tr|A0A1B1W4Y1|A0A1B1W4Y1_ARATH DNA-directed RNA polymerase subunit alpha OS=Arabidopsis thaliana OX=3702 GN=rpoA PE=3 SV=1;sp|P56762|	4	6	6	6	22.2	38.153	462310	433780	539400
A0A654FBV7	Ribosomal_L18_c domain-containing protein	AN1_LOCUS14013		tr|A0A654FBV7|A0A654FBV7_ARATH;tr|A0A178V891|A0A178V891_ARATH;sp|Q8LBI1|RL51_ARATH;tr|A0A5S9XG23|A0A5S9XG23_ARATH;tr|F4J912|F4J912_ARATH;tr|A0A7G2ELE1|A0A7G2ELE1_ARATH;tr|Q56X31|Q56X31_ARATH	tr|A0A654FBV7|A0A654FBV7_ARATH Ribosomal_L18_c domain-containing protein OS=Arabidopsis thaliana OX=3702 GN=AN1_LOCUS14013 PE=3 SV=1;tr|A0A178V891|A0A178V891_ARATH RPL5A OS=Arabidopsis thaliana OX=3702 GN=AXX17_At3g27470 PE=1 SV=1;sp|Q8LBI1|RL51_ARATH 60S	7	12	12	3	36.9	34.344	464130	398550	409720
A0A5S9Y423	Glucose-6-phosphate 1-dehydrogenase	AT9943_LOCUS19006	FUNCTION: Catalyzes the rate-limiting step of the oxidative pentose-phosphate pathway, which represents a route for the dissimilation of carbohydrates besides glycolysis. {ECO:0000256|RuleBase:RU362120}.	tr|A0A5S9Y423|A0A5S9Y423_ARATH;tr|A0A178UHI0|A0A178UHI0_ARATH;sp|Q9FY99|G6PD2_ARATH	tr|A0A5S9Y423|A0A5S9Y423_ARATH Glucose-6-phosphate 1-dehydrogenase OS=Arabidopsis thaliana OX=3702 GN=AT9943_LOCUS19006 PE=3 SV=1;tr|A0A178UHI0|A0A178UHI0_ARATH Glucose-6-phosphate 1-dehydrogenase OS=Arabidopsis thaliana OX=3702 GN=AXX17_At5g12520 PE=3 SV=	3	12	12	4	24.7	67.145	466510	480170	594370
A0A5S9XRT0	PSI subunit V	AN1_LOCUS17884		tr|A0A5S9XRT0|A0A5S9XRT0_ARATH;sp|Q9SUI4|PSAL_ARATH;tr|A0A1P8B6D0|A0A1P8B6D0_ARATH;tr|A0A178V7V9|A0A178V7V9_ARATH	tr|A0A5S9XRT0|A0A5S9XRT0_ARATH PSI subunit V OS=Arabidopsis thaliana OX=3702 GN=AN1_LOCUS17884 PE=3 SV=1;sp|Q9SUI4|PSAL_ARATH Photosystem I reaction center subunit XI, chloroplastic OS=Arabidopsis thaliana OX=3702 GN=PSAL PE=1 SV=2;tr|A0A1P8B6D0|A0A1P8B6D0	4	5	5	5	25.1	23.051	466580	485640	597540
Q0WWU9	Ribosomal protein L15	At4g17390		tr|Q0WWU9|Q0WWU9_ARATH;tr|A0A384KUF3|A0A384KUF3_ARATH;tr|A0A178V5T1|A0A178V5T1_ARATH;sp|Q8VYF1|RL152_ARATH;sp|O23515|RL151_ARATH;tr|A0A7G2F097|A0A7G2F097_ARATH;tr|A0A7G2E730|A0A7G2E730_ARATH	tr|Q0WWU9|Q0WWU9_ARATH Ribosomal protein L15 OS=Arabidopsis thaliana OX=3702 GN=At4g17390 PE=2 SV=1;tr|A0A384KUF3|A0A384KUF3_ARATH Ribosomal protein L15 OS=Arabidopsis thaliana OX=3702 GN=AXX17_At4g20440 PE=3 SV=1;tr|A0A178V5T1|A0A178V5T1_ARATH Ribosomal p	7	7	7	7	33.8	24.239	470530	560380	649750
A0A178VI76	(thale cress) hypothetical protein	AXX17_At3g09090		tr|A0A178VI76|A0A178VI76_ARATH;sp|O65719|HSP7C_ARATH;tr|A0A5S9UPW5|A0A5S9UPW5_ARATH;tr|A0A178W9N7|A0A178W9N7_ARATH;sp|Q9S9N1|HSP7E_ARATH	tr|A0A178VI76|A0A178VI76_ARATH (thale cress) hypothetical protein OS=Arabidopsis thaliana OX=3702 GN=AXX17_At3g09090 PE=1 SV=1;sp|O65719|HSP7C_ARATH Heat shock 70 kDa protein 3 OS=Arabidopsis thaliana OX=3702 GN=HSP70-3 PE=1 SV=1	5	22	9	8	44.2	71.147	470860	572320	597730
P60040	60S ribosomal protein L7-2	RPL7B		sp|P60040|RL72_ARATH;tr|A0A178VX60|A0A178VX60_ARATH;tr|A8MRH4|A8MRH4_ARATH	sp|P60040|RL72_ARATH 60S ribosomal protein L7-2 OS=Arabidopsis thaliana OX=3702 GN=RPL7B PE=1 SV=1;tr|A0A178VX60|A0A178VX60_ARATH (thale cress) hypothetical protein OS=Arabidopsis thaliana OX=3702 GN=AXX17_At2g00220 PE=3 SV=1;tr|A8MRH4|A8MRH4_ARATH AT2G012	3	10	10	6	45	28.171	471560	436350	486040
A0A7G2F3G0	(thale cress) hypothetical protein	AT9943_LOCUS17567		tr|A0A7G2F3G0|A0A7G2F3G0_ARATH;tr|A0A178UXV2|A0A178UXV2_ARATH;sp|O65502|HC244_ARATH;tr|A0A178UVS2|A0A178UVS2_ARATH;sp|Q8LFC0|IDH1_ARATH;tr|A0A654FVS8|A0A654FVS8_ARATH;tr|A0A178V1N9|A0A178V1N9_ARATH;sp|O81796|IDH3_ARATH	tr|A0A7G2F3G0|A0A7G2F3G0_ARATH (thale cress) hypothetical protein OS=Arabidopsis thaliana OX=3702 GN=AT9943_LOCUS17567 PE=3 SV=1;tr|A0A178UXV2|A0A178UXV2_ARATH HCF244 OS=Arabidopsis thaliana OX=3702 GN=AXX17_At4g40280 PE=1 SV=1;sp|O65502|HC244_ARATH Protei	8	20	20	20	33.9	82.656	473560	595760	494980
A0A178ULV9	RPS1	AXX17_At5g30380		tr|A0A178ULV9|A0A178ULV9_ARATH;sp|Q93VC7|RPS1_ARATH;tr|A0A7G2FB59|A0A7G2FB59_ARATH;tr|C0Z2U7|C0Z2U7_ARATH	tr|A0A178ULV9|A0A178ULV9_ARATH RPS1 OS=Arabidopsis thaliana OX=3702 GN=AXX17_At5g30380 PE=4 SV=1;sp|Q93VC7|RPS1_ARATH 30S ribosomal protein S1, chloroplastic OS=Arabidopsis thaliana OX=3702 GN=RPS1 PE=1 SV=1;tr|A0A7G2FB59|A0A7G2FB59_ARATH (thale cress) hyp	4	11	11	11	28.6	45.11	474010	439140	566680
A0A654G0L8	Argininosuccinate lyase, chloroplastic	AN1_LOCUS21886		tr|A0A654G0L8|A0A654G0L8_ARATH;tr|A0A178U932|A0A178U932_ARATH;sp|Q9LEU8|ARLY_ARATH;tr|A0A7G2F6K8|A0A7G2F6K8_ARATH	tr|A0A654G0L8|A0A654G0L8_ARATH Argininosuccinate lyase, chloroplastic OS=Arabidopsis thaliana OX=3702 GN=AN1_LOCUS21886 PE=3 SV=1;tr|A0A178U932|A0A178U932_ARATH Argininosuccinate lyase, chloroplastic OS=Arabidopsis thaliana OX=3702 GN=AXX17_At5g10580 PE=3	4	13	13	13	32.3	57.512	475320	586960	589350
A0A7G2EKN8	(thale cress) hypothetical protein	AT9943_LOCUS10351		tr|A0A7G2EKN8|A0A7G2EKN8_ARATH;tr|A0A178VCI5|A0A178VCI5_ARATH;sp|Q9SFU1|R13A1_ARATH;tr|F4JD96|F4JD96_ARATH	tr|A0A7G2EKN8|A0A7G2EKN8_ARATH (thale cress) hypothetical protein OS=Arabidopsis thaliana OX=3702 GN=AT9943_LOCUS10351 PE=3 SV=1;tr|A0A178VCI5|A0A178VCI5_ARATH 60S ribosomal protein L13a-4 OS=Arabidopsis thaliana OX=3702 GN=AXX17_At3g07020 PE=3 SV=1;sp|Q9S	4	7	7	3	34.3	22.852	486030	518090	502360
A0A1P8AZ08	Pentatricopeptide (PPR) repeat-containing protein	At2g17033		tr|A0A1P8AZ08|A0A1P8AZ08_ARATH;tr|A0A178VU55|A0A178VU55_ARATH;tr|A0A654EYJ8|A0A654EYJ8_ARATH;tr|A0A5S9WYL2|A0A5S9WYL2_ARATH;sp|Q8GWA9|PP157_ARATH;tr|A0A7G2E8W2|A0A7G2E8W2_ARATH	tr|A0A1P8AZ08|A0A1P8AZ08_ARATH Pentatricopeptide (PPR) repeat-containing protein OS=Arabidopsis thaliana OX=3702 GN=At2g17033 PE=1 SV=1;tr|A0A178VU55|A0A178VU55_ARATH Smr domain-containing protein OS=Arabidopsis thaliana OX=3702 GN=AXX17_At2g12140 PE=4 SV=	6	8	8	8	24.9	52.719	495510	582660	555950
A0A1B1W512	50S ribosomal protein L2, chloroplastic	rpl2		tr|A0A1B1W512|A0A1B1W512_ARATH;sp|P56791|RK2_ARATH;tr|A0A1B1W4Z1|A0A1B1W4Z1_ARATH;tr|A0A8F5S3N5|A0A8F5S3N5_ARATH;tr|A0A8F5V9E7|A0A8F5V9E7_ARATH	tr|A0A1B1W512|A0A1B1W512_ARATH 50S ribosomal protein L2, chloroplastic OS=Arabidopsis thaliana OX=3702 GN=rpl2 PE=3 SV=1;sp|P56791|RK2_ARATH 50S ribosomal protein L2, chloroplastic OS=Arabidopsis thaliana OX=3702 GN=rpl2-B PE=3 SV=1;tr|A0A1B1W4Z1|A0A1B1W4Z	5	8	8	8	35.4	29.864	496440	443610	426320
A0A178WG36	alanine transaminase	AXX17_At1g24520		tr|A0A178WG36|A0A178WG36_ARATH;sp|Q9LR30|GGT1_ARATH;tr|A0A178WFM8|A0A178WFM8_ARATH;sp|Q9S7E9|GGT2_ARATH;tr|A0A178WF62|A0A178WF62_ARATH;tr|A0A5S9WRJ0|A0A5S9WRJ0_ARATH	tr|A0A178WG36|A0A178WG36_ARATH alanine transaminase OS=Arabidopsis thaliana OX=3702 GN=AXX17_At1g24520 PE=3 SV=1;sp|Q9LR30|GGT1_ARATH Glutamate--glyoxylate aminotransferase 1 OS=Arabidopsis thaliana OX=3702 GN=GGAT1 PE=1 SV=1	6	15	15	15	46.4	53.301	503250	360190	253630
Q8LEA5	thioredoxin-dependent peroxiredoxin		FUNCTION: Thiol-specific peroxidase that catalyzes the reduction of hydrogen peroxide and organic hydroperoxides to water and alcohols, respectively. {ECO:0000256|PIRNR:PIRNR000239}.	tr|Q8LEA5|Q8LEA5_ARATH;tr|A0A654FYS1|A0A654FYS1_ARATH;tr|A0A5S9Y1W2|A0A5S9Y1W2_ARATH;tr|A0A178ULP1|A0A178ULP1_ARATH;sp|Q9C5R8|BAS1B_ARATH;tr|A0A1P8BD74|A0A1P8BD74_ARATH	tr|Q8LEA5|Q8LEA5_ARATH thioredoxin-dependent peroxiredoxin OS=Arabidopsis thaliana OX=3702 PE=2 SV=1;tr|A0A654FYS1|A0A654FYS1_ARATH thioredoxin-dependent peroxiredoxin OS=Arabidopsis thaliana OX=3702 GN=AN1_LOCUS21445 PE=4 SV=1;tr|A0A5S9Y1W2|A0A5S9Y1W2_ARA	6	7	3	3	45.8	29.514	510490	505160	508760
A0A178UBZ3	CaS	AXX17_At5g22580		tr|A0A178UBZ3|A0A178UBZ3_ARATH;tr|A0A7G2FBQ0|A0A7G2FBQ0_ARATH;tr|A0A654G3C2|A0A654G3C2_ARATH;sp|Q9FN48|CAS_ARATH;tr|A0A1P8BCX7|A0A1P8BCX7_ARATH	tr|A0A178UBZ3|A0A178UBZ3_ARATH CaS OS=Arabidopsis thaliana OX=3702 GN=AXX17_At5g22580 PE=4 SV=1;tr|A0A7G2FBQ0|A0A7G2FBQ0_ARATH (thale cress) hypothetical protein OS=Arabidopsis thaliana OX=3702 GN=AT9943_LOCUS19838 PE=4 SV=1;tr|A0A654G3C2|A0A654G3C2_ARATH	5	15	15	15	48.4	41.23	511610	601520	683330
A0A654ES13	Protein HHL1, chloroplastic	AN1_LOCUS5782		tr|A0A654ES13|A0A654ES13_ARATH;sp|Q8LDL0|HHL1_ARATH;tr|A0A7G2E784|A0A7G2E784_ARATH;tr|A0A7G2E760|A0A7G2E760_ARATH;tr|A0A178WC07|A0A178WC07_ARATH;tr|A0A178WC16|A0A178WC16_ARATH	tr|A0A654ES13|A0A654ES13_ARATH Protein HHL1, chloroplastic OS=Arabidopsis thaliana OX=3702 GN=AN1_LOCUS5782 PE=4 SV=1;sp|Q8LDL0|HHL1_ARATH Protein HHL1, chloroplastic OS=Arabidopsis thaliana OX=3702 GN=HHL1 PE=1 SV=1;tr|A0A7G2E784|A0A7G2E784_ARATH (thale c	6	6	6	6	24.2	26.081	519330	546100	628140
A0A7G2FCW6	(thale cress) hypothetical protein	AT9943_LOCUS19266		tr|A0A7G2FCW6|A0A7G2FCW6_ARATH;tr|A0A178UEW6|A0A178UEW6_ARATH;sp|Q9LFS4|NIK1_ARATH	tr|A0A7G2FCW6|A0A7G2FCW6_ARATH (thale cress) hypothetical protein OS=Arabidopsis thaliana OX=3702 GN=AT9943_LOCUS19266 PE=4 SV=1;tr|A0A178UEW6|A0A178UEW6_ARATH NIK1 OS=Arabidopsis thaliana OX=3702 GN=AXX17_At5g15560 PE=3 SV=1;sp|Q9LFS4|NIK1_ARATH Protein N	3	1	1	1	3.2	45.617	520250	516260	536550
A0A7G2F3V6	40S ribosomal protein S6	AT9943_LOCUS17240		tr|A0A7G2F3V6|A0A7G2F3V6_ARATH;tr|A0A654FUP3|A0A654FUP3_ARATH;sp|O48549|RS61_ARATH;tr|A0A178V5H2|A0A178V5H2_ARATH;tr|A8MS03|A8MS03_ARATH	tr|A0A7G2F3V6|A0A7G2F3V6_ARATH 40S ribosomal protein S6 OS=Arabidopsis thaliana OX=3702 GN=AT9943_LOCUS17240 PE=3 SV=1;tr|A0A654FUP3|A0A654FUP3_ARATH 40S ribosomal protein S6 OS=Arabidopsis thaliana OX=3702 GN=AN1_LOCUS19978 PE=3 SV=1;sp|O48549|RS61_ARATH	5	7	7	2	24.4	28.363	523970	498480	465650
A0A8F5GHA9	DNA-directed RNA polymerase subunit beta	rpoC1		tr|A0A8F5GHA9|A0A8F5GHA9_ARATH;sp|P56763|RPOC1_ARATH;tr|A0A1B1W4T7|A0A1B1W4T7_ARATH;tr|A0A8F5S1Q2|A0A8F5S1Q2_ARATH;tr|Q9TJZ2|Q9TJZ2_ARATH;tr|Q9TJZ1|Q9TJZ1_ARATH;tr|A0A8F5Z9B4|A0A8F5Z9B4_ARATH	tr|A0A8F5GHA9|A0A8F5GHA9_ARATH DNA-directed RNA polymerase subunit beta OS=Arabidopsis thaliana OX=3702 GN=rpoC1 PE=3 SV=1;sp|P56763|RPOC1_ARATH DNA-directed RNA polymerase subunit beta OS=Arabidopsis thaliana OX=3702 GN=rpoC1 PE=3 SV=1;tr|A0A1B1W4T7|A0A	7	10	10	10	18.7	78.582	524530	786600	695510
A0A7G2ECL1	(thale cress) hypothetical protein	AT9943_LOCUS8225		tr|A0A7G2ECL1|A0A7G2ECL1_ARATH;tr|A0A178VQ69|A0A178VQ69_ARATH;sp|Q93YZ7|ILVH1_ARATH;tr|C0Z381|C0Z381_ARATH	tr|A0A7G2ECL1|A0A7G2ECL1_ARATH (thale cress) hypothetical protein OS=Arabidopsis thaliana OX=3702 GN=AT9943_LOCUS8225 PE=3 SV=1;tr|A0A178VQ69|A0A178VQ69_ARATH Acetohydroxy-acid synthase small subunit OS=Arabidopsis thaliana OX=3702 GN=AXX17_At2g28020 PE=3	4	18	18	18	45.6	53.872	524860	559910	545690
A0A1P8B4I3	Plastid transcriptionally active 5	PTAC5		tr|A0A1P8B4I3|A0A1P8B4I3_ARATH;tr|A0A178V1Z9|A0A178V1Z9_ARATH;sp|A1A6M1|PTAC5_ARATH;tr|A0A654FNZ3|A0A654FNZ3_ARATH;tr|A0A5S9XRZ8|A0A5S9XRZ8_ARATH;tr|A0A7G2F2L7|A0A7G2F2L7_ARATH;tr|A0A178V1I4|A0A178V1I4_ARATH;tr|A0A178UZL8|A0A178UZL8_ARATH	tr|A0A1P8B4I3|A0A1P8B4I3_ARATH Plastid transcriptionally active 5 OS=Arabidopsis thaliana OX=3702 GN=PTAC5 PE=1 SV=1;tr|A0A178V1Z9|A0A178V1Z9_ARATH PTAC5 OS=Arabidopsis thaliana OX=3702 GN=AXX17_At4g15600 PE=4 SV=1;sp|A1A6M1|PTAC5_ARATH Protein disulfide i	8	7	7	7	25.1	39.816	538640	712480	667250
P56779	Cytochrome b559 subunit alpha	psbE	FUNCTION: This b-type cytochrome is tightly associated with the reaction center of photosystem II (PSII). PSII is a light-driven water:plastoquinone oxidoreductase that uses light energy to abstract electrons from H(2)O, generating O(2) and a proton gradient subsequently used for ATP formation. It consists of a core antenna complex that captures photons, and an electron transfer chain that conver…	sp|P56779|PSBE_ARATH;tr|A0A8F5V9C1|A0A8F5V9C1_ARATH;tr|A0A8F5P390|A0A8F5P390_ARATH;tr|A0A1B1W4W2|A0A1B1W4W2_ARATH;tr|Q3ZVB1|Q3ZVB1_ARATH	sp|P56779|PSBE_ARATH Cytochrome b559 subunit alpha OS=Arabidopsis thaliana OX=3702 GN=psbE PE=1 SV=4;tr|A0A8F5V9C1|A0A8F5V9C1_ARATH Cytochrome b559 subunit alpha OS=Arabidopsis thaliana OX=3702 GN=psbE PE=3 SV=1;tr|A0A8F5P390|A0A8F5P390_ARATH Cytochrome b5	5	4	4	4	48.2	9.3864	545180	576140	495560
A0A178WHX3	(thale cress) hypothetical protein	AXX17_At1g18980		tr|A0A178WHX3|A0A178WHX3_ARATH;sp|O24456|GBLPA_ARATH	tr|A0A178WHX3|A0A178WHX3_ARATH (thale cress) hypothetical protein OS=Arabidopsis thaliana OX=3702 GN=AXX17_At1g18980 PE=3 SV=1;sp|O24456|GBLPA_ARATH Receptor for activated C kinase 1A OS=Arabidopsis thaliana OX=3702 GN=RACK1A PE=1 SV=2	2	13	13	11	55.4	35.747	549270	697200	684520
A0A8F5V7A7	Photosystem II protein D1	psbA		tr|A0A8F5V7A7|A0A8F5V7A7_ARATH;tr|A0A8F5S3Q3|A0A8F5S3Q3_ARATH;tr|A0A7G2FL73|A0A7G2FL73_ARATH;tr|A0A1B1W4S7|A0A1B1W4S7_ARATH;sp|P83755|PSBA_ARATH	tr|A0A8F5V7A7|A0A8F5V7A7_ARATH Photosystem II protein D1 OS=Arabidopsis thaliana OX=3702 GN=psbA PE=3 SV=1;tr|A0A8F5S3Q3|A0A8F5S3Q3_ARATH Photosystem II protein D1 OS=Arabidopsis thaliana OX=3702 GN=psbA PE=3 SV=1;tr|A0A7G2FL73|A0A7G2FL73_ARATH Photosystem	5	8	8	8	26.1	38.95	561970	641700	629820
A0A654FB98	Clathrin heavy chain	AN1_LOCUS12433	FUNCTION: Clathrin is the major protein of the polyhedral coat of coated pits and vesicles. {ECO:0000256|PIRNR:PIRNR002290}.	tr|A0A654FB98|A0A654FB98_ARATH;tr|A0A5S9XCD9|A0A5S9XCD9_ARATH;tr|A0A178V904|A0A178V904_ARATH;sp|Q0WNJ6|CLAH1_ARATH	tr|A0A654FB98|A0A654FB98_ARATH Clathrin heavy chain OS=Arabidopsis thaliana OX=3702 GN=AN1_LOCUS12433 PE=3 SV=1;tr|A0A5S9XCD9|A0A5S9XCD9_ARATH Clathrin heavy chain OS=Arabidopsis thaliana OX=3702 GN=C24_LOCUS12262 PE=3 SV=1;tr|A0A178V904|A0A178V904_ARATH C	4	34	34	4	25.2	193.23	563910	848470	891060
A0A178UW55	Chlorophyll a-b binding protein, chloroplastic	AXX17_At4g11600	FUNCTION: The light-harvesting complex (LHC) functions as a light receptor, it captures and delivers excitation energy to photosystems with which it is closely associated. {ECO:0000256|RuleBase:RU363080}.	tr|A0A178UW55|A0A178UW55_ARATH;sp|Q9XF89|CB5_ARATH;tr|A0A7G2EZH1|A0A7G2EZH1_ARATH;tr|A0A5S9XRN5|A0A5S9XRN5_ARATH	tr|A0A178UW55|A0A178UW55_ARATH Chlorophyll a-b binding protein, chloroplastic OS=Arabidopsis thaliana OX=3702 GN=AXX17_At4g11600 PE=3 SV=1;sp|Q9XF89|CB5_ARATH Chlorophyll a-b binding protein CP26, chloroplastic OS=Arabidopsis thaliana OX=3702 GN=LHCB5 PE=1	4	12	12	12	55	30.156	569240	696160	642860
A0A178WGK3	cysteine desulfurase	AXX17_At1g08320		tr|A0A178WGK3|A0A178WGK3_ARATH;sp|Q93WX6|CNIF1_ARATH	tr|A0A178WGK3|A0A178WGK3_ARATH cysteine desulfurase OS=Arabidopsis thaliana OX=3702 GN=AXX17_At1g08320 PE=4 SV=1;sp|Q93WX6|CNIF1_ARATH Cysteine desulfurase 1, chloroplastic OS=Arabidopsis thaliana OX=3702 GN=NFS2 PE=1 SV=1	2	14	14	14	37.1	50.485	570950	755790	798830
A0A384KKR2	(thale cress) hypothetical protein	AXX17_At1g72530		tr|A0A384KKR2|A0A384KKR2_ARATH;tr|A0A178WES2|A0A178WES2_ARATH;sp|Q8VZ19|RL302_ARATH;tr|A0A5S9WJC5|A0A5S9WJC5_ARATH;tr|A0A178WHX8|A0A178WHX8_ARATH;tr|A0A654EGU7|A0A654EGU7_ARATH;sp|Q9C8F7|RL301_ARATH;tr|A0A7G2E0D0|A0A7G2E0D0_ARATH	tr|A0A384KKR2|A0A384KKR2_ARATH (thale cress) hypothetical protein OS=Arabidopsis thaliana OX=3702 GN=AXX17_At1g72530 PE=3 SV=1;tr|A0A178WES2|A0A178WES2_ARATH Similar to ribosomal protein L30 OS=Arabidopsis thaliana OX=3702 GN=At1g77940 PE=2 SV=1;sp|Q8VZ19|	8	4	4	2	51.8	12.29	578680	433460	503330
P16127	Magnesium-chelatase subunit ChlI-1, chloroplastic	CHLI1	FUNCTION: Involved in chlorophyll biosynthesis. Catalyzes the insertion of magnesium ion into protoporphyrin IX to yield Mg-protoporphyrin IX. The magnesium-chelatase is a complex of three subunits, CHLI, CHLD and CHLH. The reaction takes place in two steps, with an ATP-dependent activation followed by an ATP-dependent chelation step. Possesses high affinity for ATP and may play a major role in c…	sp|P16127|CHLI1_ARATH;tr|A0A178UXM0|A0A178UXM0_ARATH;tr|A0A7G2F450|A0A7G2F450_ARATH	sp|P16127|CHLI1_ARATH Magnesium-chelatase subunit ChlI-1, chloroplastic OS=Arabidopsis thaliana OX=3702 GN=CHLI1 PE=1 SV=1;tr|A0A178UXM0|A0A178UXM0_ARATH Mg-protoporphyrin IX chelatase OS=Arabidopsis thaliana OX=3702 GN=AXX17_At4g21730 PE=3 SV=1;tr|A0A7G2F	3	15	15	7	41	46.269	583540	557510	522520
A0A178V9U8	Ribosomal_S10 domain-containing protein	AXX17_At3g38850		tr|A0A178V9U8|A0A178V9U8_ARATH;sp|P49200|RS201_ARATH;tr|Q8H189|Q8H189_ARATH;tr|A0A7G2ENT9|A0A7G2ENT9_ARATH;tr|A0A7G2FP80|A0A7G2FP80_ARATH	tr|A0A178V9U8|A0A178V9U8_ARATH Ribosomal_S10 domain-containing protein OS=Arabidopsis thaliana OX=3702 GN=AXX17_At3g38850 PE=3 SV=1;sp|P49200|RS201_ARATH 40S ribosomal protein S20-1 OS=Arabidopsis thaliana OX=3702 GN=RPS20C PE=2 SV=2;tr|Q8H189|Q8H189_ARATH	5	8	8	2	48.4	13.878	587160	814470	658420
A0A654FVK0	PPR_long domain-containing protein	AN1_LOCUS20322		tr|A0A654FVK0|A0A654FVK0_ARATH;tr|A0A5S9XZE0|A0A5S9XZE0_ARATH;tr|A0A178V2I9|A0A178V2I9_ARATH;sp|Q0WLC6|PP349_ARATH;tr|A0A7G2F344|A0A7G2F344_ARATH	tr|A0A654FVK0|A0A654FVK0_ARATH PPR_long domain-containing protein OS=Arabidopsis thaliana OX=3702 GN=AN1_LOCUS20322 PE=3 SV=1;tr|A0A5S9XZE0|A0A5S9XZE0_ARATH PPR_long domain-containing protein OS=Arabidopsis thaliana OX=3702 GN=C24_LOCUS20216 PE=3 SV=1;tr|A	5	36	36	36	42.5	119.74	600600	792880	725200
A0A1B1W4X7	30S ribosomal protein S8, chloroplastic	rps8	FUNCTION: One of the primary rRNA binding proteins, it binds directly to 16S rRNA central domain where it helps coordinate assembly of the platform of the 30S subunit. {ECO:0000256|HAMAP-Rule:MF_01302}.	tr|A0A1B1W4X7|A0A1B1W4X7_ARATH;sp|P56801|RR8_ARATH;tr|A0A8F5V7K5|A0A8F5V7K5_ARATH;tr|A0A8F5P2D4|A0A8F5P2D4_ARATH	tr|A0A1B1W4X7|A0A1B1W4X7_ARATH 30S ribosomal protein S8, chloroplastic OS=Arabidopsis thaliana OX=3702 GN=rps8 PE=3 SV=1;sp|P56801|RR8_ARATH 30S ribosomal protein S8, chloroplastic OS=Arabidopsis thaliana OX=3702 GN=rps8 PE=3 SV=1	4	7	7	7	56	15.479	601090	329040	547500
P27521	Chlorophyll a-b binding protein 4, chloroplastic	LHCA4	FUNCTION: The light-harvesting complex (LHC) functions as a light receptor, it captures and delivers excitation energy to photosystems with which it is closely associated. {ECO:0000269|PubMed:21806943}.	sp|P27521|CA4_ARATH;tr|A0A178VEE6|A0A178VEE6_ARATH;tr|Q9FPI3|Q9FPI3_ARATH	sp|P27521|CA4_ARATH Chlorophyll a-b binding protein 4, chloroplastic OS=Arabidopsis thaliana OX=3702 GN=LHCA4 PE=1 SV=1;tr|A0A178VEE6|A0A178VEE6_ARATH Chlorophyll a-b binding protein, chloroplastic OS=Arabidopsis thaliana OX=3702 GN=AXX17_At3g41460 PE=3 SV	3	6	6	6	32.3	27.733	605160	552220	550280
A0A178W808	(thale cress) hypothetical protein	AXX17_At1g45080		tr|A0A178W808|A0A178W808_ARATH;sp|Q8VY88|LTD_ARATH	tr|A0A178W808|A0A178W808_ARATH (thale cress) hypothetical protein OS=Arabidopsis thaliana OX=3702 GN=AXX17_At1g45080 PE=4 SV=1;sp|Q8VY88|LTD_ARATH Protein LHCP TRANSLOCATION DEFECT OS=Arabidopsis thaliana OX=3702 GN=LTD PE=1 SV=1	2	3	3	3	18.9	19.189	614850	699440	727750
A0A178VSS0	EMB2296	AXX17_At2g13340		tr|A0A178VSS0|A0A178VSS0_ARATH;sp|P46286|RL81_ARATH;tr|A0A7G2ET51|A0A7G2ET51_ARATH;tr|A0A178VL50|A0A178VL50_ARATH;sp|Q4PSL7|RL82_ARATH	tr|A0A178VSS0|A0A178VSS0_ARATH EMB2296 OS=Arabidopsis thaliana OX=3702 GN=AXX17_At2g13340 PE=3 SV=1;sp|P46286|RL81_ARATH 60S ribosomal protein L8-1 OS=Arabidopsis thaliana OX=3702 GN=RPL8A PE=1 SV=2	5	7	7	2	38	27.859	617540	609950	777270
Q8LDY5	40S ribosomal protein S2			tr|Q8LDY5|Q8LDY5_ARATH;tr|A0A5S9X667|A0A5S9X667_ARATH;sp|P49688|RS23_ARATH;tr|A0A178VX88|A0A178VX88_ARATH;sp|Q9SCM3|RS24_ARATH;tr|A0A654FIN8|A0A654FIN8_ARATH;tr|A0A5S9XLN0|A0A5S9XLN0_ARATH;tr|A0A7G2EVT2|A0A7G2EVT2_ARATH;tr|A0A178VKM1|A0A178VKM1_ARATH	tr|Q8LDY5|Q8LDY5_ARATH 40S ribosomal protein S2 OS=Arabidopsis thaliana OX=3702 PE=2 SV=1;tr|A0A5S9X667|A0A5S9X667_ARATH (thale cress) hypothetical protein OS=Arabidopsis thaliana OX=3702 GN=AN1_LOCUS10683 PE=3 SV=1;sp|P49688|RS23_ARATH 40S ribosomal prote	9	10	10	4	41.1	30.902	619550	681920	681390
A0A5S9WVT0	Phosphoglycerate kinase	AT9943_LOCUS5928		tr|A0A5S9WVT0|A0A5S9WVT0_ARATH;tr|A0A178WHC3|A0A178WHC3_ARATH;sp|Q9SAJ4|PGKY3_ARATH	tr|A0A5S9WVT0|A0A5S9WVT0_ARATH Phosphoglycerate kinase OS=Arabidopsis thaliana OX=3702 GN=AT9943_LOCUS5928 PE=3 SV=1;tr|A0A178WHC3|A0A178WHC3_ARATH Phosphoglycerate kinase OS=Arabidopsis thaliana OX=3702 GN=AXX17_At1g74350 PE=3 SV=1;sp|Q9SAJ4|PGKY3_ARATH P	3	21	18	16	66.8	42.147	623420	656010	658010
A0A5S9WGW9	Photosystem I reaction center subunit III	C24_LOCUS3097		tr|A0A5S9WGW9|A0A5S9WGW9_ARATH;tr|A0A178WB32|A0A178WB32_ARATH;sp|Q9SHE8|PSAF_ARATH;tr|A0A178WCX9|A0A178WCX9_ARATH	tr|A0A5S9WGW9|A0A5S9WGW9_ARATH Photosystem I reaction center subunit III OS=Arabidopsis thaliana OX=3702 GN=C24_LOCUS3097 PE=3 SV=1;tr|A0A178WB32|A0A178WB32_ARATH Photosystem I reaction center subunit III OS=Arabidopsis thaliana OX=3702 GN=AXX17_At1g31980	4	6	6	6	35.7	24.173	623780	543980	562550
Q94CE3	Beta carbonic anhydrase 5, chloroplastic	BCA5	FUNCTION: Reversible hydration of carbon dioxide. {ECO:0000250}.	sp|Q94CE3|BCA5_ARATH;tr|A0A654FVP3|A0A654FVP3_ARATH;tr|A0A178V525|A0A178V525_ARATH	sp|Q94CE3|BCA5_ARATH Beta carbonic anhydrase 5, chloroplastic OS=Arabidopsis thaliana OX=3702 GN=BCA5 PE=2 SV=1;tr|A0A654FVP3|A0A654FVP3_ARATH Carbonic anhydrase OS=Arabidopsis thaliana OX=3702 GN=AN1_LOCUS20184 PE=3 SV=1;tr|A0A178V525|A0A178V525_ARATH Car	3	12	12	12	49.8	33.4	626220	901490	895180
A0A178UKW4	(thale cress) hypothetical protein	AXX17_At5g27840		tr|A0A178UKW4|A0A178UKW4_ARATH;sp|Q940B0|RL183_ARATH;tr|A0A654G4P0|A0A654G4P0_ARATH;tr|A0A5S9Y7Q5|A0A5S9Y7Q5_ARATH;tr|A0A1P8BGQ0|A0A1P8BGQ0_ARATH;tr|A0A1I9LT16|A0A1I9LT16_ARATH;tr|A0A178V8M9|A0A178V8M9_ARATH;sp|P42791|RL182_ARATH;tr|A0A654F4G0|A0A654F4G0_ARATH	tr|A0A178UKW4|A0A178UKW4_ARATH (thale cress) hypothetical protein OS=Arabidopsis thaliana OX=3702 GN=AXX17_At5g27840 PE=3 SV=1;sp|Q940B0|RL183_ARATH 60S ribosomal protein L18-3 OS=Arabidopsis thaliana OX=3702 GN=RPL18C PE=2 SV=1;tr|A0A654G4P0|A0A654G4P0_AR	9	5	5	5	30.5	20.967	627130	597490	681540
A0A178VSN5	Plasma membrane ATPase	AXX17_At2g14320		tr|A0A178VSN5|A0A178VSN5_ARATH;sp|P20649|PMA1_ARATH;tr|A0A1P8AYX4|A0A1P8AYX4_ARATH;tr|F4HU00|F4HU00_ARATH;tr|A0A1P8AMR3|A0A1P8AMR3_ARATH;tr|A0A1P8AMR6|A0A1P8AMR6_ARATH;tr|A0A7G2E8Y5|A0A7G2E8Y5_ARATH;tr|A0A654ESD3|A0A654ESD3_ARATH;tr|A0A178W8U5|A0A178W8U5_ARATH;sp|Q42556|PMA9_ARATH;tr|A0A5S9X102|A0A5S9X102_ARATH;tr|A0A178VVS1|A0A178VVS1_ARATH;tr|Q56WU9|Q56WU9_ARATH	tr|A0A178VSN5|A0A178VSN5_ARATH Plasma membrane ATPase OS=Arabidopsis thaliana OX=3702 GN=AXX17_At2g14320 PE=3 SV=1;sp|P20649|PMA1_ARATH ATPase 1, plasma membrane-type OS=Arabidopsis thaliana OX=3702 GN=AHA1 PE=1 SV=3;tr|A0A1P8AYX4|A0A1P8AYX4_ARATH Plasma m	13	25	25	7	29.2	104.22	644580	662840	594320
A0A5S9YGS6	(thale cress) hypothetical protein	AT9943_LOCUS22294		tr|A0A5S9YGS6|A0A5S9YGS6_ARATH;sp|P55737|HS902_ARATH;sp|P51818|HS903_ARATH;tr|A0A178U8T0|A0A178U8T0_ARATH;tr|A0A178ULZ9|A0A178ULZ9_ARATH;tr|A0A7G2FMX3|A0A7G2FMX3_ARATH;tr|F4K6B6|F4K6B6_ARATH;tr|A0A5S9YEY8|A0A5S9YEY8_ARATH;tr|A0A178UQ52|A0A178UQ52_ARATH;tr|A0A654GBL6|A0A654GBL6_ARATH;sp|O03986|HS904_ARATH;tr|A0A7G2FKV3|A0A7G2FKV3_ARATH;tr|Q8GRU8|Q8GRU8_ARATH;tr|Q56WE0|Q56WE0_ARATH;tr|A0A5S9YDN3|A0…	tr|A0A5S9YGS6|A0A5S9YGS6_ARATH (thale cress) hypothetical protein OS=Arabidopsis thaliana OX=3702 GN=AT9943_LOCUS22294 PE=3 SV=1;sp|P55737|HS902_ARATH Heat shock protein 90-2 OS=Arabidopsis thaliana OX=3702 GN=HSP90-2 PE=1 SV=1;sp|P51818|HS903_ARATH Heat s	20	22	22	22	37.2	80.033	661190	452530	641880
A0A1B1W4X0	Photosystem II CP47 reaction center protein	psbB	FUNCTION: One of the components of the core complex of photosystem II (PSII). It binds chlorophyll and helps catalyze the primary light-induced photochemical processes of PSII. PSII is a light-driven water:plastoquinone oxidoreductase, using light energy to abstract electrons from H(2)O, generating O(2) and a proton gradient subsequently used for ATP formation. {ECO:0000256|HAMAP-Rule:MF_01495, E…	tr|A0A1B1W4X0|A0A1B1W4X0_ARATH;sp|P56777|PSBB_ARATH;tr|Q8HS55|Q8HS55_ARATH;tr|A0A8F5P3R8|A0A8F5P3R8_ARATH	tr|A0A1B1W4X0|A0A1B1W4X0_ARATH Photosystem II CP47 reaction center protein OS=Arabidopsis thaliana OX=3702 GN=psbB PE=3 SV=1;sp|P56777|PSBB_ARATH Photosystem II CP47 reaction center protein OS=Arabidopsis thaliana OX=3702 GN=psbB PE=1 SV=1;tr|Q8HS55|Q8HS55	4	15	15	4	35.6	56.036	661680	305920	877780
A0A1P8B1N1	phosphopyruvate hydratase	LOS2		tr|A0A1P8B1N1|A0A1P8B1N1_ARATH;tr|A0A178VT47|A0A178VT47_ARATH;sp|P25696|ENO2_ARATH;tr|Q944M3|Q944M3_ARATH;tr|Q56WK5|Q56WK5_ARATH	tr|A0A1P8B1N1|A0A1P8B1N1_ARATH phosphopyruvate hydratase OS=Arabidopsis thaliana OX=3702 GN=LOS2 PE=1 SV=1;tr|A0A178VT47|A0A178VT47_ARATH phosphopyruvate hydratase OS=Arabidopsis thaliana OX=3702 GN=AXX17_At2g33250 PE=3 SV=1;sp|P25696|ENO2_ARATH Bifunction	5	16	16	16	55.2	46.516	662700	761940	891330
B9DFR9	AT2G45960 protein	PIP1B		tr|B9DFR9|B9DFR9_ARATH;tr|D9IX99|D9IX99_ARATH;tr|A0A384KNK4|A0A384KNK4_ARATH;sp|Q06611|PIP12_ARATH;tr|A8MRW1|A8MRW1_ARATH;tr|A0A7G2EE24|A0A7G2EE24_ARATH	tr|B9DFR9|B9DFR9_ARATH AT2G45960 protein OS=Arabidopsis thaliana OX=3702 GN=PIP1B PE=1 SV=1;tr|D9IX99|D9IX99_ARATH Aquaporin OS=Arabidopsis thaliana OX=3702 GN=Aqua PE=2 SV=1;tr|A0A384KNK4|A0A384KNK4_ARATH Plasma membrane intrinsic protein 1 OS=Arabidopsis	6	6	6	2	21.9	29.132	679570	742110	871940
A0A178W355	Mg-protoporphyrin IX chelatase	AXX17_At1g08350	FUNCTION: Involved in chlorophyll biosynthesis. Catalyzes the insertion of magnesium ion into protoporphyrin IX to yield Mg-protoporphyrin IX. {ECO:0000256|RuleBase:RU362087}.	tr|A0A178W355|A0A178W355_ARATH;sp|Q9SJE1|CHLD_ARATH;tr|A0A5S9TBL7|A0A5S9TBL7_ARATH;tr|A0A7G2DRM3|A0A7G2DRM3_ARATH	tr|A0A178W355|A0A178W355_ARATH Mg-protoporphyrin IX chelatase OS=Arabidopsis thaliana OX=3702 GN=AXX17_At1g08350 PE=3 SV=1;sp|Q9SJE1|CHLD_ARATH Magnesium-chelatase subunit ChlD, chloroplastic OS=Arabidopsis thaliana OX=3702 GN=CHLD PE=1 SV=3;tr|A0A5S9TBL7|	4	19	19	19	30.3	83.283	685920	747340	908170
A0A178VB36	MTO1	AXX17_At3g00140		tr|A0A178VB36|A0A178VB36_ARATH;sp|P55217|CGS1_ARATH;tr|A0A7G2EL88|A0A7G2EL88_ARATH;tr|C0Z354|C0Z354_ARATH;tr|Q6QEF6|Q6QEF6_ARATH	tr|A0A178VB36|A0A178VB36_ARATH MTO1 OS=Arabidopsis thaliana OX=3702 GN=AXX17_At3g00140 PE=3 SV=1;sp|P55217|CGS1_ARATH Cystathionine gamma-synthase 1, chloroplastic OS=Arabidopsis thaliana OX=3702 GN=CGS1 PE=1 SV=3;tr|A0A7G2EL88|A0A7G2EL88_ARATH (thale cres	5	15	15	15	36.8	59.918	696110	941930	1000700
A0A654FII1	(thale cress) hypothetical protein	AN1_LOCUS15897		tr|A0A654FII1|A0A654FII1_ARATH;tr|A0A178VJJ9|A0A178VJJ9_ARATH;sp|Q9M3C6|PSA3C_ARATH	tr|A0A654FII1|A0A654FII1_ARATH (thale cress) hypothetical protein OS=Arabidopsis thaliana OX=3702 GN=AN1_LOCUS15897 PE=4 SV=1;tr|A0A178VJJ9|A0A178VJJ9_ARATH PDE329 OS=Arabidopsis thaliana OX=3702 GN=AXX17_At3g49840 PE=4 SV=1;sp|Q9M3C6|PSA3C_ARATH Photosyst	3	15	15	15	46.6	31.188	697090	730130	761170
A0A7G2FBV7	(thale cress) hypothetical protein	AT9943_LOCUS19623		tr|A0A7G2FBV7|A0A7G2FBV7_ARATH;tr|A0A1P8BCJ5|A0A1P8BCJ5_ARATH;sp|Q94BQ2|PRS8B_ARATH;sp|Q9C5U3|PRS8A_ARATH;tr|A0A178U901|A0A178U901_ARATH;tr|A0A178UGX7|A0A178UGX7_ARATH;tr|A0A178UKA8|A0A178UKA8_ARATH;tr|A0A7G2EG37|A0A7G2EG37_ARATH;tr|A0A7G2FGL2|A0A7G2FGL2_ARATH;tr|A0A178V464|A0A178V464_ARATH;tr|B3H533|B3H533_ARATH;tr|A0A5S9YDN7|A0A5S9YDN7_ARATH;tr|A0A654GAV3|A0A654GAV3_ARATH;tr|A0A178V5Z4|A0A178V5…	tr|A0A7G2FBV7|A0A7G2FBV7_ARATH (thale cress) hypothetical protein OS=Arabidopsis thaliana OX=3702 GN=AT9943_LOCUS19623 PE=3 SV=1	18	13	13	2	25	70.055	700960	723600	799870
A0A1B1W4U0	Photosystem II D2 protein	psbD	FUNCTION: Photosystem II (PSII) is a light-driven water:plastoquinone oxidoreductase that uses light energy to abstract electrons from H(2)O, generating O(2) and a proton gradient subsequently used for ATP formation. It consists of a core antenna complex that captures photons, and an electron transfer chain that converts photonic excitation into a charge separation. The D1/D2 (PsbA/PsbA) reaction…	tr|A0A1B1W4U0|A0A1B1W4U0_ARATH;sp|P56761|PSBD_ARATH;tr|A0A7G2FQN9|A0A7G2FQN9_ARATH;tr|Q8HT12|Q8HT12_ARATH;tr|A0A8F5V7B2|A0A8F5V7B2_ARATH;tr|A0A8F5P3A0|A0A8F5P3A0_ARATH	tr|A0A1B1W4U0|A0A1B1W4U0_ARATH Photosystem II D2 protein OS=Arabidopsis thaliana OX=3702 GN=psbD PE=3 SV=1;sp|P56761|PSBD_ARATH Photosystem II D2 protein OS=Arabidopsis thaliana OX=3702 GN=psbD PE=1 SV=3;tr|A0A7G2FQN9|A0A7G2FQN9_ARATH Photosystem II D2 pro	6	7	7	7	27.2	39.547	701330	865060	776860
A0A178UMU4	(thale cress) hypothetical protein	AXX17_At5g13490		tr|A0A178UMU4|A0A178UMU4_ARATH;sp|Q9FMU6|MPCP3_ARATH;tr|A0A654FE28|A0A654FE28_ARATH;tr|A0A178VF61|A0A178VF61_ARATH;sp|Q9M2Z8|MPCP2_ARATH;tr|A0A7G2ESK0|A0A7G2ESK0_ARATH	tr|A0A178UMU4|A0A178UMU4_ARATH (thale cress) hypothetical protein OS=Arabidopsis thaliana OX=3702 GN=AXX17_At5g13490 PE=3 SV=1;sp|Q9FMU6|MPCP3_ARATH Mitochondrial phosphate carrier protein 3, mitochondrial OS=Arabidopsis thaliana OX=3702 GN=MPT3 PE=1 SV=1	6	13	13	13	41.1	40.089	711830	878380	776710
A0A384KNV6	(thale cress) hypothetical protein	AXX17_At1g07460		tr|A0A384KNV6|A0A384KNV6_ARATH;tr|A0A178W5N5|A0A178W5N5_ARATH;sp|P42798|R15A1_ARATH;tr|A0A178VIE3|A0A178VIE3_ARATH;sp|Q9LX88|R15A4_ARATH;tr|A0A7G2EP23|A0A7G2EP23_ARATH;tr|A0A7G2ENQ5|A0A7G2ENQ5_ARATH;tr|A0A5S9X5G1|A0A5S9X5G1_ARATH;sp|O80646|R15A3_ARATH;tr|A0MES6|A0MES6_ARATH;tr|A0A178VTS1|A0A178VTS1_ARATH;tr|A0A7G2EFK5|A0A7G2EFK5_ARATH	tr|A0A384KNV6|A0A384KNV6_ARATH (thale cress) hypothetical protein OS=Arabidopsis thaliana OX=3702 GN=AXX17_At1g07460 PE=3 SV=1;tr|A0A178W5N5|A0A178W5N5_ARATH AT1G07770 protein OS=Arabidopsis thaliana OX=3702 GN=At1g07770 PE=2 SV=1;sp|P42798|R15A1_ARATH 40S	12	7	7	7	56.2	14.804	726120	829060	883190
C0SVC9	Uncharacterized protein At3g26520 (Fragment)	At3g26520		tr|C0SVC9|C0SVC9_ARATH;tr|A0A384LB08|A0A384LB08_ARATH;sp|Q41963|TIP12_ARATH	tr|C0SVC9|C0SVC9_ARATH Uncharacterized protein At3g26520 (Fragment) OS=Arabidopsis thaliana OX=3702 GN=At3g26520 PE=2 SV=1;tr|A0A384LB08|A0A384LB08_ARATH (thale cress) hypothetical protein OS=Arabidopsis thaliana OX=3702 GN=AXX17_At3g28790 PE=3 SV=1;sp|Q41	3	1	1	1	7.1	25.848	729010	818510	871120
Q0WWY5	50S ribosomal protein L3	At2g43030		tr|Q0WWY5|Q0WWY5_ARATH;tr|A0A7G2EGI7|A0A7G2EGI7_ARATH;tr|A0A384KFF7|A0A384KFF7_ARATH;sp|Q9SKX4|RK3A_ARATH	tr|Q0WWY5|Q0WWY5_ARATH 50S ribosomal protein L3 OS=Arabidopsis thaliana OX=3702 GN=At2g43030 PE=2 SV=1;tr|A0A7G2EGI7|A0A7G2EGI7_ARATH (thale cress) hypothetical protein OS=Arabidopsis thaliana OX=3702 GN=AT9943_LOCUS9292 PE=3 SV=1;tr|A0A384KFF7|A0A384KFF7_	4	11	11	11	42.4	29.363	742340	734630	739980
Q0WS09	40S ribosomal protein S27	At2g45710		tr|Q0WS09|Q0WS09_ARATH;tr|A0A384LK94|A0A384LK94_ARATH;sp|O64650|RS271_ARATH;tr|A0A178VC05|A0A178VC05_ARATH;sp|Q9M2F1|RS272_ARATH;tr|A0A384KT73|A0A384KT73_ARATH;tr|A0A178VKE9|A0A178VKE9_ARATH;tr|B3H5X2|B3H5X2_ARATH;tr|A0A7G2EUC7|A0A7G2EUC7_ARATH;tr|A0A654FJM7|A0A654FJM7_ARATH	tr|Q0WS09|Q0WS09_ARATH 40S ribosomal protein S27 OS=Arabidopsis thaliana OX=3702 GN=At2g45710 PE=2 SV=1;tr|A0A384LK94|A0A384LK94_ARATH 40S ribosomal protein S27 OS=Arabidopsis thaliana OX=3702 GN=AXX17_At2g43320 PE=3 SV=1;sp|O64650|RS271_ARATH 40S ribosoma	10	3	3	2	45.2	9.405	746210	602100	716570
A0A178VGZ6	Dihydrolipoyl dehydrogenase	At3g16950		tr|A0A178VGZ6|A0A178VGZ6_ARATH;tr|A0A654F7Y2|A0A654F7Y2_ARATH;tr|A0A5S9XED1|A0A5S9XED1_ARATH;sp|A8MS68|PLPD1_ARATH	tr|A0A178VGZ6|A0A178VGZ6_ARATH Dihydrolipoyl dehydrogenase OS=Arabidopsis thaliana OX=3702 GN=At3g16950 PE=3 SV=1;tr|A0A654F7Y2|A0A654F7Y2_ARATH Dihydrolipoyl dehydrogenase OS=Arabidopsis thaliana OX=3702 GN=AN1_LOCUS13086 PE=3 SV=1;tr|A0A5S9XED1|A0A5S9XED	4	11	11	5	30.2	60.756	748780	663470	876760
A0A7G2EJH9	(thale cress) hypothetical protein	AT9943_LOCUS10509		tr|A0A7G2EJH9|A0A7G2EJH9_ARATH;tr|A0A178VCN3|A0A178VCN3_ARATH;sp|Q9SR37|BGL23_ARATH;tr|A0A178VE57|A0A178VE57_ARATH;tr|A0A178VET8|A0A178VET8_ARATH;tr|A0A7G2E3M9|A0A7G2E3M9_ARATH;tr|A0A178WA93|A0A178WA93_ARATH;sp|Q9C525|BGL21_ARATH;tr|A0A5S9WSB9|A0A5S9WSB9_ARATH;tr|A0A178W7G9|A0A178W7G9_ARATH;sp|Q9C8Y9|BGL22_ARATH;tr|A0A178WBI3|A0A178WBI3_ARATH;tr|A0A178W9G2|A0A178W9G2_ARATH;tr|A0A7G2E341|A0A7G2E34…	tr|A0A7G2EJH9|A0A7G2EJH9_ARATH (thale cress) hypothetical protein OS=Arabidopsis thaliana OX=3702 GN=AT9943_LOCUS10509 PE=3 SV=1;tr|A0A178VCN3|A0A178VCN3_ARATH PYK10 OS=Arabidopsis thaliana OX=3702 GN=AXX17_At3g08880 PE=3 SV=1;sp|Q9SR37|BGL23_ARATH Beta-gl	14	9	9	9	20.9	57.654	782380	428290	442550
A0A1I9LS20	Uncharacterized protein	At3g46616		tr|A0A1I9LS20|A0A1I9LS20_ARATH;tr|F4J956|F4J956_ARATH;tr|A0A654FDD7|A0A654FDD7_ARATH	tr|A0A1I9LS20|A0A1I9LS20_ARATH Uncharacterized protein OS=Arabidopsis thaliana OX=3702 GN=At3g46616 PE=4 SV=1;tr|F4J956|F4J956_ARATH Uncharacterized protein OS=Arabidopsis thaliana OX=3702 GN=AT3G46616 PE=4 SV=1;tr|A0A654FDD7|A0A654FDD7_ARATH Uncharacteriz	3	2	2	2	61.5	4.5751	789300	846890	888540
A0A178VM60	Zeta-carotene desaturase	AXX17_At3g04350	FUNCTION: Catalyzes the conversion of zeta-carotene to lycopene via the intermediary of neurosporene. It carries out two consecutive desaturations (introduction of double bonds) at positions C-7 and C-7'. {ECO:0000256|RuleBase:RU362008}.	tr|A0A178VM60|A0A178VM60_ARATH;sp|Q38893|ZDS_ARATH	tr|A0A178VM60|A0A178VM60_ARATH Zeta-carotene desaturase OS=Arabidopsis thaliana OX=3702 GN=AXX17_At3g04350 PE=3 SV=1;sp|Q38893|ZDS_ARATH Zeta-carotene desaturase, chloroplastic/chromoplastic OS=Arabidopsis thaliana OX=3702 GN=ZDS1 PE=1 SV=3	2	14	14	14	30.1	61.693	791560	854730	892720
F4J3P1	Ribosomal protein L14p/L23e family protein	emb2171		tr|F4J3P1|F4J3P1_ARATH;tr|A0A384L7B8|A0A384L7B8_ARATH;tr|A0A178VEM4|A0A178VEM4_ARATH;sp|P49690|RL23_ARATH;tr|O22686|O22686_ARATH;tr|Q593H7|Q593H7_ARATH	tr|F4J3P1|F4J3P1_ARATH Ribosomal protein L14p/L23e family protein OS=Arabidopsis thaliana OX=3702 GN=emb2171 PE=1 SV=1;tr|A0A384L7B8|A0A384L7B8_ARATH (thale cress) hypothetical protein OS=Arabidopsis thaliana OX=3702 GN=AXX17_At1g03760 PE=3 SV=1;tr|A0A178V	6	7	7	7	64	13.406	805600	944610	754030
W8QNS2	Starch synthase, chloroplastic/amyloplastic (Fragment)	AT3G01180		tr|W8QNS2|W8QNS2_ARATH;tr|A0A654F319|A0A654F319_ARATH;sp|Q9MAC8|SSY2_ARATH;tr|A0A7G2EH87|A0A7G2EH87_ARATH;tr|A0A178VC38|A0A178VC38_ARATH	tr|W8QNS2|W8QNS2_ARATH Starch synthase, chloroplastic/amyloplastic (Fragment) OS=Arabidopsis thaliana OX=3702 GN=AT3G01180 PE=2 SV=1;tr|A0A654F319|A0A654F319_ARATH Starch synthase, chloroplastic/amyloplastic OS=Arabidopsis thaliana OX=3702 GN=AN1_LOCUS1136	5	19	19	19	32.7	87.592	821150	808540	773460
A0A178W724	(thale cress) hypothetical protein	AXX17_At1g50100		tr|A0A178W724|A0A178W724_ARATH;sp|P21240|CPNB1_ARATH;tr|A0A654F8G7|A0A654F8G7_ARATH;sp|Q9LJE4|CPNB2_ARATH;tr|A0A178VIX7|A0A178VIX7_ARATH;tr|A0A7G2FJQ0|A0A7G2FJQ0_ARATH;tr|A0A654GBJ4|A0A654GBJ4_ARATH;tr|A0A5S9YEM0|A0A5S9YEM0_ARATH;tr|A0A178UKH6|A0A178UKH6_ARATH;sp|C0Z361|CPNB3_ARATH;tr|Q56ZP2|Q56ZP2_ARATH	tr|A0A178W724|A0A178W724_ARATH (thale cress) hypothetical protein OS=Arabidopsis thaliana OX=3702 GN=AXX17_At1g50100 PE=3 SV=1;sp|P21240|CPNB1_ARATH Chaperonin 60 subunit beta 1, chloroplastic OS=Arabidopsis thaliana OX=3702 GN=CPN60B1 PE=1 SV=3;tr|A0A654F	11	19	19	18	42	63.808	822100	859450	852600
O65351	Subtilisin-like protease SBT1.7	SBT1.7	FUNCTION: Serine protease. Has a substrate preference for the hydrophobic residues Phe and Ala and the basic residue Asp in the P1 position, and for Asp, Leu or Ala in the P1' position (PubMed:12413398). Essential for mucilage release from seed coats. Triggers the accumulation and/or activation of cell wall modifying enzymes necessary either for the loosening of the outer primary cell wall, or to…	sp|O65351|SBT17_ARATH;tr|A0A654GEW7|A0A654GEW7_ARATH;tr|A0A5S9YHV2|A0A5S9YHV2_ARATH;tr|A0A178UGF4|A0A178UGF4_ARATH;tr|A0A7G2FJL4|A0A7G2FJL4_ARATH	sp|O65351|SBT17_ARATH Subtilisin-like protease SBT1.7 OS=Arabidopsis thaliana OX=3702 GN=SBT1.7 PE=1 SV=1;tr|A0A654GEW7|A0A654GEW7_ARATH Subtilisin-like protease SBT1.7 OS=Arabidopsis thaliana OX=3702 GN=AN1_LOCUS27074 PE=3 SV=1;tr|A0A5S9YHV2|A0A5S9YHV2_AR	5	12	12	12	26.6	79.414	827160	1002700	979510
A0A178VAS8	PIP2A	At3g53420		tr|A0A178VAS8|A0A178VAS8_ARATH;tr|A0A178V8P4|A0A178V8P4_ARATH;sp|P43286|PIP21_ARATH;tr|Q56ZI3|Q56ZI3_ARATH	tr|A0A178VAS8|A0A178VAS8_ARATH PIP2A OS=Arabidopsis thaliana OX=3702 GN=At3g53420 PE=3 SV=1;tr|A0A178V8P4|A0A178V8P4_ARATH (thale cress) hypothetical protein OS=Arabidopsis thaliana OX=3702 GN=AXX17_At3g47810 PE=3 SV=1;sp|P43286|PIP21_ARATH Aquaporin PIP2-	4	6	6	4	19.5	28.656	831110	792560	1091500
F4IMB1	Uncharacterized protein	At2g07599		tr|F4IMB1|F4IMB1_ARATH;tr|F4IMB2|F4IMB2_ARATH	tr|F4IMB1|F4IMB1_ARATH Uncharacterized protein OS=Arabidopsis thaliana OX=3702 GN=At2g07599 PE=4 SV=1;tr|F4IMB2|F4IMB2_ARATH Uncharacterized protein OS=Arabidopsis thaliana OX=3702 GN=At2g07599 PE=4 SV=1	2	1	1	1	3.1	28.882	839180	747900	844430
A0A1B1W4V2	ATP synthase subunit beta, chloroplastic	atpB	FUNCTION: Produces ATP from ADP in the presence of a proton gradient across the membrane. The catalytic sites are hosted primarily by the beta subunits. {ECO:0000256|HAMAP-Rule:MF_01347}.	tr|A0A1B1W4V2|A0A1B1W4V2_ARATH;sp|P19366|ATPB_ARATH;tr|A0A8F5V9R2|A0A8F5V9R2_ARATH;tr|A0A8F5NZX9|A0A8F5NZX9_ARATH;tr|Q3ZVD9|Q3ZVD9_ARATH;tr|O04243|O04243_ARATH	tr|A0A1B1W4V2|A0A1B1W4V2_ARATH ATP synthase subunit beta, chloroplastic OS=Arabidopsis thaliana OX=3702 GN=atpB PE=3 SV=1;sp|P19366|ATPB_ARATH ATP synthase subunit beta, chloroplastic OS=Arabidopsis thaliana OX=3702 GN=atpB PE=1 SV=2;tr|A0A8F5V9R2|A0A8F5V9	6	20	20	20	53.2	53.933	842180	889100	1153800
B9DG17	40S ribosomal protein SA	P40	FUNCTION: Required for the assembly and/or stability of the 40S ribosomal subunit. Required for the processing of the 20S rRNA-precursor to mature 18S rRNA in a late step of the maturation of 40S ribosomal subunits. {ECO:0000256|HAMAP-Rule:MF_03015}.	tr|B9DG17|B9DG17_ARATH;tr|A0A178WNA1|A0A178WNA1_ARATH;sp|Q08682|RSSA1_ARATH;tr|A0A7G2EMG0|A0A7G2EMG0_ARATH;tr|A0A178VCC8|A0A178VCC8_ARATH;sp|Q8H173|RSSA2_ARATH;tr|F4J4W3|F4J4W3_ARATH;tr|A0A654F5Q3|A0A654F5Q3_ARATH;tr|A0A5S9X932|A0A5S9X932_ARATH	tr|B9DG17|B9DG17_ARATH 40S ribosomal protein SA OS=Arabidopsis thaliana OX=3702 GN=P40 PE=1 SV=1;tr|A0A178WNA1|A0A178WNA1_ARATH 40S ribosomal protein SA OS=Arabidopsis thaliana OX=3702 GN=AXX17_At1g66550 PE=3 SV=1;sp|Q08682|RSSA1_ARATH 40S ribosomal protei	9	10	10	10	44.9	31.981	848030	695120	783800
A0A654F3U1	polyribonucleotide nucleotidyltransferase	AN1_LOCUS11648		tr|A0A654F3U1|A0A654F3U1_ARATH;sp|Q8GZQ3|PNP1_ARATH;tr|A0A178VFS9|A0A178VFS9_ARATH;tr|A0A7G2EHW6|A0A7G2EHW6_ARATH;tr|A0A178W1N9|A0A178W1N9_ARATH;tr|A0A7G2EGY5|A0A7G2EGY5_ARATH;tr|A0A178VZ52|A0A178VZ52_ARATH;tr|A0A5S9X801|A0A5S9X801_ARATH;tr|A0A654F3Y6|A0A654F3Y6_ARATH	tr|A0A654F3U1|A0A654F3U1_ARATH polyribonucleotide nucleotidyltransferase OS=Arabidopsis thaliana OX=3702 GN=AN1_LOCUS11648 PE=3 SV=1;sp|Q8GZQ3|PNP1_ARATH Polyribonucleotide nucleotidyltransferase 1, chloroplastic OS=Arabidopsis thaliana OX=3702 GN=PNP1 PE=	9	18	18	18	26.6	99.565	848680	1091600	921810
Q8RX87	Probable galactinol--sucrose galactosyltransferase 6	RFS6	FUNCTION: Transglycosidase operating by a ping-pong reaction mechanism. Involved in the synthesis of raffinose, a major soluble carbohydrate in seeds, roots and tubers (By similarity). {ECO:0000250}.	sp|Q8RX87|RFS6_ARATH;tr|F4K470|F4K470_ARATH;tr|A0A7G2FBX8|A0A7G2FBX8_ARATH;tr|A0A178UIU5|A0A178UIU5_ARATH;tr|A0A5S9Y691|A0A5S9Y691_ARATH;tr|A0A654G2W5|A0A654G2W5_ARATH;tr|Q9FVM2|Q9FVM2_ARATH;tr|F4J3E6|F4J3E6_ARATH;tr|A0A654FIP0|A0A654FIP0_ARATH;tr|A0A5S9XMF3|A0A5S9XMF3_ARATH;tr|A0A178VJQ6|A0A178VJQ6_ARATH;sp|Q94A08|RFS2_ARATH	sp|Q8RX87|RFS6_ARATH Probable galactinol--sucrose galactosyltransferase 6 OS=Arabidopsis thaliana OX=3702 GN=RFS6 PE=2 SV=2;tr|F4K470|F4K470_ARATH galactinol--sucrose galactosyltransferase OS=Arabidopsis thaliana OX=3702 GN=DIN10 PE=1 SV=1;tr|A0A7G2FBX8|A0	12	19	19	19	31.4	83.115	849550	990540	1277400
A0A178UP81	Tubulin beta chain	AXX17_At5g62230	FUNCTION: Tubulin is the major constituent of microtubules. It binds two moles of GTP, one at an exchangeable site on the beta chain and one at a non-exchangeable site on the alpha chain. {ECO:0000256|RuleBase:RU000352, ECO:0000256|SAAS:SAAS00031082}.	tr|A0A178UP81|A0A178UP81_ARATH;sp|Q9ASR0|TBB3_ARATH;sp|Q56YW9|TBB2_ARATH;tr|A0A7G2FJ31|A0A7G2FJ31_ARATH;tr|A0A178ULE0|A0A178ULE0_ARATH;tr|A0A7G2FLA8|A0A7G2FLA8_ARATH;tr|A0A178UKM5|A0A178UKM5_ARATH;sp|P29516|TBB8_ARATH	tr|A0A178UP81|A0A178UP81_ARATH Tubulin beta chain OS=Arabidopsis thaliana OX=3702 GN=AXX17_At5g62230 PE=3 SV=1;sp|Q9ASR0|TBB3_ARATH Tubulin beta-3 chain OS=Arabidopsis thaliana OX=3702 GN=TUBB3 PE=2 SV=2;sp|Q56YW9|TBB2_ARATH Tubulin beta-2 chain OS=Arabido	8	18	18	5	58.9	50.733	857230	895150	1296100
A0A178WF16	(thale cress) hypothetical protein	AXX17_At1g14900		tr|A0A178WF16|A0A178WF16_ARATH;sp|Q93VT9|RL101_ARATH;tr|A0A2H1ZEB8|A0A2H1ZEB8_ARATH;tr|A0A1P8AUU3|A0A1P8AUU3_ARATH;tr|Q2HIH6|Q2HIH6_ARATH;tr|A0A384KKM3|A0A384KKM3_ARATH;sp|Q08770|RL102_ARATH	tr|A0A178WF16|A0A178WF16_ARATH (thale cress) hypothetical protein OS=Arabidopsis thaliana OX=3702 GN=AXX17_At1g14900 PE=3 SV=1;sp|Q93VT9|RL101_ARATH 60S ribosomal protein L10-1 OS=Arabidopsis thaliana OX=3702 GN=RPL10A PE=1 SV=1;tr|A0A2H1ZEB8|A0A2H1ZEB8_AR	7	9	9	5	41.8	24.917	862230	892670	867650
Q9C9Y5	Putative elongation factor P (EF-P); 66839-65711	F17O14.21		tr|Q9C9Y5|Q9C9Y5_ARATH;tr|Q8VZW6|Q8VZW6_ARATH;tr|A0A7G2EJD1|A0A7G2EJD1_ARATH;tr|A0A654F590|A0A654F590_ARATH;tr|A0A178VHZ7|A0A178VHZ7_ARATH	tr|Q9C9Y5|Q9C9Y5_ARATH Putative elongation factor P (EF-P); 66839-65711 OS=Arabidopsis thaliana OX=3702 GN=F17O14.21 PE=3 SV=1;tr|Q8VZW6|Q8VZW6_ARATH Elongation factor P (EF-P) family protein OS=Arabidopsis thaliana OX=3702 GN=At3g08740 PE=1 SV=1;tr|A0A7G2	5	10	10	10	55.4	20.599	865530	788600	872220
A0A178W7Q1	(thale cress) hypothetical protein	AXX17_At1g06320		tr|A0A178W7Q1|A0A178W7Q1_ARATH;sp|Q42029|PSBP1_ARATH;tr|C0Z2T4|C0Z2T4_ARATH;tr|A0A178VS61|A0A178VS61_ARATH;tr|Q56YS8|Q56YS8_ARATH;tr|A0A654EZ43|A0A654EZ43_ARATH;sp|O49344|PSBP2_ARATH;tr|C0Z3I6|C0Z3I6_ARATH;tr|A0A7G2EED8|A0A7G2EED8_ARATH	tr|A0A178W7Q1|A0A178W7Q1_ARATH (thale cress) hypothetical protein OS=Arabidopsis thaliana OX=3702 GN=AXX17_At1g06320 PE=4 SV=1;sp|Q42029|PSBP1_ARATH Oxygen-evolving enhancer protein 2-1, chloroplastic OS=Arabidopsis thaliana OX=3702 GN=PSBP1 PE=1 SV=2	9	11	11	11	46.8	28.095	870570	1201800	683130
A0A178V9X1	(thale cress) hypothetical protein	AXX17_At3g56540		tr|A0A178V9X1|A0A178V9X1_ARATH;sp|P59233|R27AC_ARATH;tr|A0A178VYW3|A0A178VYW3_ARATH;sp|P59232|R27AB_ARATH;sp|P59271|R27AA_ARATH;tr|A0A178WHK4|A0A178WHK4_ARATH;tr|A0A5S9Y1S8|A0A5S9Y1S8_ARATH;tr|A0A1P8BGQ7|A0A1P8BGQ7_ARATH;tr|A0A178W444|A0A178W444_ARATH;tr|A0A654EIJ1|A0A654EIJ1_ARATH;tr|F4I9X6|F4I9X6_ARATH;tr|A0A7G2E6J0|A0A7G2E6J0_ARATH;tr|A0A178UDC6|A0A178UDC6_ARATH;tr|A0A7G2FCT9|A0A7G2FCT9_ARATH;…	tr|A0A178V9X1|A0A178V9X1_ARATH (thale cress) hypothetical protein OS=Arabidopsis thaliana OX=3702 GN=AXX17_At3g56540 PE=3 SV=1;sp|P59233|R27AC_ARATH Ubiquitin-40S ribosomal protein S27a-3 OS=Arabidopsis thaliana OX=3702 GN=RPS27AC PE=2 SV=2;tr|A0A178VYW3|A	66	7	7	3	50.3	17.797	880480	793550	864730
A8MRX2	Ribosomal protein S5 domain 2-like superfamily protein	At5g18380		tr|A8MRX2|A8MRX2_ARATH;tr|A0A178UFG3|A0A178UFG3_ARATH;sp|Q42340|RS163_ARATH;tr|F4JWM1|F4JWM1_ARATH;tr|A0A178VMH3|A0A178VMH3_ARATH;sp|Q9M8X9|RS162_ARATH	tr|A8MRX2|A8MRX2_ARATH Ribosomal protein S5 domain 2-like superfamily protein OS=Arabidopsis thaliana OX=3702 GN=At5g18380 PE=3 SV=1;tr|A0A178UFG3|A0A178UFG3_ARATH (thale cress) hypothetical protein OS=Arabidopsis thaliana OX=3702 GN=AXX17_At5g18150 PE=3 S	6	7	7	1	53.5	16.544	891830	1037100	963810
A0A8F5V8I7	Ribulose bisphosphate carboxylase large chain	rbcL		tr|A0A8F5V8I7|A0A8F5V8I7_ARATH	tr|A0A8F5V8I7|A0A8F5V8I7_ARATH Ribulose bisphosphate carboxylase large chain OS=Arabidopsis thaliana OX=3702 GN=rbcL PE=3 SV=1	1	15	2	2	26	53.844	904990	956510	891870
Q1H555	At3g11510			tr|Q1H555|Q1H555_ARATH;tr|A0A384KVT5|A0A384KVT5_ARATH;sp|Q9CAX6|RS142_ARATH	tr|Q1H555|Q1H555_ARATH At3g11510 OS=Arabidopsis thaliana OX=3702 PE=2 SV=1;tr|A0A384KVT5|A0A384KVT5_ARATH (thale cress) hypothetical protein OS=Arabidopsis thaliana OX=3702 GN=AXX17_At3g11430 PE=3 SV=1;sp|Q9CAX6|RS142_ARATH 40S ribosomal protein S14-2 OS=A	3	7	7	1	44.7	16.273	912360	957530	937870
Q9SZD6	Polyprotein of EF-Ts, chloroplastic	PETs	FUNCTION: [Elongation factor Ts, chloroplastic]: Associates with the EF-Tu.GDP complex and induces the exchange of GDP to GTP (By similarity). It remains bound to the aminoacyl-tRNA.EF-Tu.GTP complex up to the GTP hydrolysis stage on the ribosome (By similarity). {ECO:0000250|UniProtKB:A8J637}.; FUNCTION: [Plastid-specific ribosomal protein-7, chloroplastic]: Binds to psbD and psbA 5'-untranslate…	sp|Q9SZD6|PETS_ARATH;tr|A0A178UYW8|A0A178UYW8_ARATH;tr|A0A7G2F1F4|A0A7G2F1F4_ARATH;tr|A0A654FU27|A0A654FU27_ARATH;tr|A0A5S9XWW6|A0A5S9XWW6_ARATH	sp|Q9SZD6|PETS_ARATH Polyprotein of EF-Ts, chloroplastic OS=Arabidopsis thaliana OX=3702 GN=PETs PE=1 SV=1;tr|A0A178UYW8|A0A178UYW8_ARATH Elongation factor Ts, mitochondrial OS=Arabidopsis thaliana OX=3702 GN=EFTS PE=3 SV=1;tr|A0A7G2F1F4|A0A7G2F1F4_ARATH E	5	17	17	17	23.5	103.78	923110	918470	1081400
A1L4U4	GTP cyclohydrolase II	At5g64300		tr|A1L4U4|A1L4U4_ARATH;tr|A0A5S9YI36|A0A5S9YI36_ARATH;tr|A0A178UCT4|A0A178UCT4_ARATH;sp|P47924|RIBA1_ARATH;tr|A0A1P8BHH7|A0A1P8BHH7_ARATH;tr|A0A178UMK1|A0A178UMK1_ARATH;tr|A0A7G2FHI0|A0A7G2FHI0_ARATH;tr|A0A654GDM9|A0A654GDM9_ARATH;tr|A0A178UKK3|A0A178UKK3_ARATH;sp|Q9FN89|RIBA3_ARATH;tr|F4KJA1|F4KJA1_ARATH	tr|A1L4U4|A1L4U4_ARATH GTP cyclohydrolase II OS=Arabidopsis thaliana OX=3702 GN=At5g64300 PE=2 SV=1;tr|A0A5S9YI36|A0A5S9YI36_ARATH GTP cyclohydrolase II OS=Arabidopsis thaliana OX=3702 GN=AN1_LOCUS26745 PE=3 SV=1;tr|A0A178UCT4|A0A178UCT4_ARATH GTP cyclohyd	11	11	11	10	32.3	42.223	942570	832180	920050
A0A178VW11	60S ribosomal protein L18a	AXX17_At2g31020		tr|A0A178VW11|A0A178VW11_ARATH;sp|P51418|R18A2_ARATH;tr|A0A1P8AY36|A0A1P8AY36_ARATH;tr|A0A7G2EHD2|A0A7G2EHD2_ARATH	tr|A0A178VW11|A0A178VW11_ARATH 60S ribosomal protein L18a OS=Arabidopsis thaliana OX=3702 GN=AXX17_At2g31020 PE=3 SV=1;sp|P51418|R18A2_ARATH 60S ribosomal protein L18a-2 OS=Arabidopsis thaliana OX=3702 GN=RPL18AB PE=1 SV=2;tr|A0A1P8AY36|A0A1P8AY36_ARATH Ri	4	8	8	3	41	21.307	963410	863160	906570
A0A178UE63	(thale cress) hypothetical protein	AXX17_At5g49710		tr|A0A178UE63|A0A178UE63_ARATH;sp|Q9FI56|CLPC1_ARATH;tr|Q56ZN9|Q56ZN9_ARATH;tr|A0A7G2ENL7|A0A7G2ENL7_ARATH;tr|A0A7G2EQE3|A0A7G2EQE3_ARATH;tr|A0A654EXJ3|A0A654EXJ3_ARATH;tr|A0A5S9X1A4|A0A5S9X1A4_ARATH;tr|A0A178VSB4|A0A178VSB4_ARATH;sp|Q8VYJ7|CLPB4_ARATH;tr|A0A7G2ED05|A0A7G2ED05_ARATH	tr|A0A178UE63|A0A178UE63_ARATH (thale cress) hypothetical protein OS=Arabidopsis thaliana OX=3702 GN=AXX17_At5g49710 PE=3 SV=1;sp|Q9FI56|CLPC1_ARATH Chaperone protein ClpC1, chloroplastic OS=Arabidopsis thaliana OX=3702 GN=CLPC1 PE=1 SV=1	10	31	31	13	41.6	103.45	978860	1091800	1056200
Q5D6C5	Adenosylhomocysteinase	HOG1		tr|Q5D6C5|Q5D6C5_ARATH;tr|Q5D6C3|Q5D6C3_ARATH;tr|A0A178UZR5|A0A178UZR5_ARATH;sp|O23255|SAHH1_ARATH;tr|Q5D6C4|Q5D6C4_ARATH;tr|F4JTV4|F4JTV4_ARATH;tr|A7XB43|A7XB43_ARATH;tr|A8MQP1|A8MQP1_ARATH;tr|F4JTV5|F4JTV5_ARATH;tr|A0A178VEP9|A0A178VEP9_ARATH;sp|Q9LK36|SAHH2_ARATH;tr|C0Z3F3|C0Z3F3_ARATH;tr|B9DG03|B9DG03_ARATH;tr|A0A0B4ULJ4|A0A0B4ULJ4_ARATH;tr|Q0WMC0|Q0WMC0_ARATH	tr|Q5D6C5|Q5D6C5_ARATH Adenosylhomocysteinase OS=Arabidopsis thaliana OX=3702 GN=HOG1 PE=3 SV=1;tr|Q5D6C3|Q5D6C3_ARATH Adenosylhomocysteinase OS=Arabidopsis thaliana OX=3702 GN=HOG1 PE=3 SV=1;tr|A0A178UZR5|A0A178UZR5_ARATH Adenosylhomocysteinase OS=Arabido	15	20	20	20	55.3	53.39	1006100	1285400	1746600
A0A178W5L2	Tubulin alpha chain	AXX17_At1g04150	FUNCTION: Tubulin is the major constituent of microtubules. It binds two moles of GTP, one at an exchangeable site on the beta chain and one at a non-exchangeable site on the alpha chain. {ECO:0000256|RuleBase:RU000352, ECO:0000256|SAAS:SAAS00392176}.	tr|A0A178W5L2|A0A178W5L2_ARATH;sp|Q0WV25|TBA4_ARATH;sp|B9DGT7|TBA2_ARATH;tr|Q0WLQ5|Q0WLQ5_ARATH;tr|Q570E3|Q570E3_ARATH;tr|Q56YZ2|Q56YZ2_ARATH	tr|A0A178W5L2|A0A178W5L2_ARATH Tubulin alpha chain OS=Arabidopsis thaliana OX=3702 GN=AXX17_At1g04150 PE=3 SV=1;sp|Q0WV25|TBA4_ARATH Tubulin alpha-4 chain OS=Arabidopsis thaliana OX=3702 GN=TUBA4 PE=2 SV=2;sp|B9DGT7|TBA2_ARATH Tubulin alpha-2 chain OS=Arab	6	16	16	1	47.8	49.54	1016200	1106600	1266400
Q9SDM9	Nitrile-specifier protein 1	NSP1	FUNCTION: Responsible for constitutive and herbivore-induced simple nitrile formation. Promotes simple nitriles, but not epithionitrile or thiocyanate formation. Converts allylglucosinolate, 4-methylsulfinylbutylglucosinolate, 4-methylthiobutylglucosinolate and benzylglucosinolate to their corresponding simple nitriles in the presence of myrosinase. {ECO:0000269|PubMed:18987211}.	sp|Q9SDM9|JAL28_ARATH;tr|A0A5S9XCN6|A0A5S9XCN6_ARATH;tr|A0A178VCE1|A0A178VCE1_ARATH;sp|O04316|JAL29_ARATH;tr|A0A7G2EN84|A0A7G2EN84_ARATH;tr|A0A7G2EQH6|A0A7G2EQH6_ARATH;tr|A0A7G2EMF7|A0A7G2EMF7_ARATH;tr|A0A5S9XD15|A0A5S9XD15_ARATH;tr|A0A178V8W8|A0A178V8W8_ARATH;sp|O04318|JAL27_ARATH;tr|A0A7G2EAV7|A0A7G2EAV7_ARATH;tr|A0A5S9X3R0|A0A5S9X3R0_ARATH;sp|O49326|JAL21_ARATH;tr|A0A178VP47|A0A178VP47_ARATH	sp|Q9SDM9|JAL28_ARATH Nitrile-specifier protein 1 OS=Arabidopsis thaliana OX=3702 GN=NSP1 PE=1 SV=2;tr|A0A5S9XCN6|A0A5S9XCN6_ARATH Jacalin-type lectin domain-containing protein OS=Arabidopsis thaliana OX=3702 GN=C24_LOCUS12856 PE=3 SV=1;tr|A0A178VCE1|A0A17	14	18	18	18	49.6	51.669	1022900	977430	1214500
C0SVL5	Uncharacterized protein At4g35100 (Fragment)	At4g35100		tr|C0SVL5|C0SVL5_ARATH;tr|A0A384LEJ8|A0A384LEJ8_ARATH;sp|P93004|PIP27_ARATH;tr|O23830|O23830_ARATH;tr|A0A178VPY1|A0A178VPY1_ARATH;sp|Q9ZVX8|PIP28_ARATH	tr|C0SVL5|C0SVL5_ARATH Uncharacterized protein At4g35100 (Fragment) OS=Arabidopsis thaliana OX=3702 GN=At4g35100 PE=2 SV=1;tr|A0A384LEJ8|A0A384LEJ8_ARATH (thale cress) hypothetical protein OS=Arabidopsis thaliana OX=3702 GN=AXX17_At4g40080 PE=3 SV=1;sp|P93	6	3	3	2	17.1	29.742	1028100	977130	1064200
A4FVT2	Aldehyde dehydrogenase			tr|A4FVT2|A4FVT2_ARATH;tr|A0A654FW36|A0A654FW36_ARATH;tr|A0A5S9XZH1|A0A5S9XZH1_ARATH;tr|A0A384K8S3|A0A384K8S3_ARATH;sp|Q70E96|AL3F1_ARATH	tr|A4FVT2|A4FVT2_ARATH Aldehyde dehydrogenase OS=Arabidopsis thaliana OX=3702 PE=2 SV=1;tr|A0A654FW36|A0A654FW36_ARATH Aldehyde dehydrogenase OS=Arabidopsis thaliana OX=3702 GN=AN1_LOCUS20475 PE=3 SV=1;tr|A0A5S9XZH1|A0A5S9XZH1_ARATH Aldehyde dehydrogenase	5	10	10	10	23.8	53.615	1050900	367130	527190
A0A1B1W502	NAD(P)H-quinone oxidoreductase subunit H, chloroplastic	ndhH	FUNCTION: NDH shuttles electrons from NAD(P)H:plastoquinone, via FMN and iron-sulfur (Fe-S) centers, to quinones in the photosynthetic chain and possibly in a chloroplast respiratory chain. The immediate electron acceptor for the enzyme in this species is believed to be plastoquinone. Couples the redox reaction to proton translocation, and thus conserves the redox energy in a proton gradient. {EC…	tr|A0A1B1W502|A0A1B1W502_ARATH;sp|P56753|NDHH_ARATH;tr|A0A8F5V799|A0A8F5V799_ARATH;tr|A0A8F5P3V4|A0A8F5P3V4_ARATH	tr|A0A1B1W502|A0A1B1W502_ARATH NAD(P)H-quinone oxidoreductase subunit H, chloroplastic OS=Arabidopsis thaliana OX=3702 GN=ndhH PE=3 SV=1;sp|P56753|NDHH_ARATH NAD(P)H-quinone oxidoreductase subunit H, chloroplastic OS=Arabidopsis thaliana OX=3702 GN=ndhH PE	4	12	12	12	39.7	45.502	1065200	1112400	1148900
F4JBY2	transketolase	AtTKL1		tr|F4JBY2|F4JBY2_ARATH;tr|A0A178VEI0|A0A178VEI0_ARATH;sp|Q8RWV0|TKTC1_ARATH;tr|A0A7G2EIA1|A0A7G2EIA1_ARATH;tr|A0A654F253|A0A654F253_ARATH;tr|A0A5S9X788|A0A5S9X788_ARATH;tr|A0A178VQH8|A0A178VQH8_ARATH;sp|F4IW47|TKTC2_ARATH;tr|Q570I3|Q570I3_ARATH	tr|F4JBY2|F4JBY2_ARATH transketolase OS=Arabidopsis thaliana OX=3702 GN=AtTKL1 PE=1 SV=1;tr|A0A178VEI0|A0A178VEI0_ARATH transketolase OS=Arabidopsis thaliana OX=3702 GN=AXX17_At3g55130 PE=3 SV=1;sp|Q8RWV0|TKTC1_ARATH Transketolase-1, chloroplastic OS=Arabi	9	18	18	18	30.9	79.838	1075400	1244700	1194400
A0A2P2CLF9	ATP synthase subunit alpha	atp1	FUNCTION: Produces ATP from ADP in the presence of a proton gradient across the membrane. {ECO:0000256|RuleBase:RU003551}.	tr|A0A2P2CLF9|A0A2P2CLF9_ARATH;sp|P92549|ATPAM_ARATH;tr|G1C2S9|G1C2S9_ARATH;tr|A0A178U7B7|A0A178U7B7_ARATH;tr|A0A654GFL7|A0A654GFL7_ARATH;tr|F4IMB5|F4IMB5_ARATH;tr|A0A5S9YHX3|A0A5S9YHX3_ARATH;tr|G1C2Z0|G1C2Z0_ARATH;tr|A7KNE3|A7KNE3_ARATH	tr|A0A2P2CLF9|A0A2P2CLF9_ARATH ATP synthase subunit alpha OS=Arabidopsis thaliana OX=3702 GN=atp1 PE=3 SV=1;sp|P92549|ATPAM_ARATH ATP synthase subunit alpha, mitochondrial OS=Arabidopsis thaliana OX=3702 GN=ATPA PE=1 SV=2;tr|G1C2S9|G1C2S9_ARATH ATP synthas	9	18	18	17	40.6	55.103	1117500	1354000	1509600
Q9S7D2	Putative ribulose-1,5-bisphosphate carboxylase/oxygenase small subunit N-methyltransferase I	F17A17.1		tr|Q9S7D2|Q9S7D2_ARATH;tr|O65218|O65218_ARATH;tr|A0A654F534|A0A654F534_ARATH;tr|A0A384KCR9|A0A384KCR9_ARATH;tr|A0A1I9LLZ4|A0A1I9LLZ4_ARATH;tr|Q8LF17|Q8LF17_ARATH	tr|Q9S7D2|Q9S7D2_ARATH Putative ribulose-1,5-bisphosphate carboxylase/oxygenase small subunit N-methyltransferase I OS=Arabidopsis thaliana OX=3702 GN=F17A17.1 PE=1 SV=1;tr|O65218|O65218_ARATH Putative methyltransferase OS=Arabidopsis thaliana OX=3702 PE=4	6	12	12	12	29.6	57.613	1120600	1055900	1158600
A0A178W4H0	Malate dehydrogenase	AXX17_At1g03690		tr|A0A178W4H0|A0A178W4H0_ARATH;sp|P93819|MDHC1_ARATH;tr|B9DHX4|B9DHX4_ARATH;tr|A0A7G2DR53|A0A7G2DR53_ARATH;tr|A0A5S9SJ18|A0A5S9SJ18_ARATH;tr|A0A7G2FFG2|A0A7G2FFG2_ARATH;tr|A0A5S9YBP6|A0A5S9YBP6_ARATH;tr|A0A178UFW3|A0A178UFW3_ARATH;sp|P57106|MDHC2_ARATH;tr|Q593N9|Q593N9_ARATH;sp|Q9FJU0|MDHC3_ARATH;tr|A0A7G2FHC3|A0A7G2FHC3_ARATH;tr|A0A654GBM8|A0A654GBM8_ARATH;tr|A0A5S9YEN7|A0A5S9YEN7_ARATH;tr|A0A38…	tr|A0A178W4H0|A0A178W4H0_ARATH Malate dehydrogenase OS=Arabidopsis thaliana OX=3702 GN=AXX17_At1g03690 PE=3 SV=1;sp|P93819|MDHC1_ARATH Malate dehydrogenase 1, cytoplasmic OS=Arabidopsis thaliana OX=3702 GN=MDH1 PE=1 SV=2;tr|B9DHX4|B9DHX4_ARATH Malate dehyd	16	13	13	13	45.2	35.571	1140700	1278000	1323600
Q9LXG1	40S ribosomal protein S9-1	RPS9B		sp|Q9LXG1|RS91_ARATH;tr|A0A178UUQ0|A0A178UUQ0_ARATH;tr|B3H7J6|B3H7J6_ARATH	sp|Q9LXG1|RS91_ARATH 40S ribosomal protein S9-1 OS=Arabidopsis thaliana OX=3702 GN=RPS9B PE=1 SV=1;tr|A0A178UUQ0|A0A178UUQ0_ARATH (thale cress) hypothetical protein OS=Arabidopsis thaliana OX=3702 GN=AXX17_At5g14690 PE=3 SV=1;tr|B3H7J6|B3H7J6_ARATH Ribosom	3	10	10	6	43.9	23.036	1212400	1644200	1395600
A0A8F5GFL0	DNA-directed RNA polymerase subunit beta	rpoC2		tr|A0A8F5GFL0|A0A8F5GFL0_ARATH;tr|A0A514YJI3|A0A514YJI3_ARATH;tr|A0A514YJ81|A0A514YJ81_ARATH;tr|A0A514YIZ8|A0A514YIZ8_ARATH;tr|A0A1B1W4T2|A0A1B1W4T2_ARATH;sp|P56764|RPOC2_ARATH;tr|A0A8F5P2G6|A0A8F5P2G6_ARATH;tr|Q31854|Q31854_ARATH	tr|A0A8F5GFL0|A0A8F5GFL0_ARATH DNA-directed RNA polymerase subunit beta OS=Arabidopsis thaliana OX=3702 GN=rpoC2 PE=3 SV=1;tr|A0A514YJI3|A0A514YJI3_ARATH DNA-directed RNA polymerase subunit beta OS=Arabidopsis thaliana OX=3702 GN=rpoC2 PE=3 SV=1;tr|A0A	8	30	30	22	25.2	156.29	1214400	1284900	1104800
A0A178UV45	Photosystem I reaction center subunit II, chloroplastic	AXX17_At4g03480		tr|A0A178UV45|A0A178UV45_ARATH;sp|Q9S7H1|PSAD1_ARATH;tr|A0A178W876|A0A178W876_ARATH;sp|Q9SA56|PSAD2_ARATH;tr|A0A7G2DN75|A0A7G2DN75_ARATH;tr|A0A7G2EUI6|A0A7G2EUI6_ARATH	tr|A0A178UV45|A0A178UV45_ARATH Photosystem I reaction center subunit II, chloroplastic OS=Arabidopsis thaliana OX=3702 GN=AXX17_At4g03480 PE=3 SV=1;sp|Q9S7H1|PSAD1_ARATH Photosystem I reaction center subunit II-1, chloroplastic OS=Arabidopsis thaliana OX=3	6	11	11	11	57.7	22.598	1224800	1190900	1264700
F4I3P9	UDP-N-acetylmuramoyl-L-alanyl-D-glutamate--2,6-diaminopimelate ligase MurE homolog, chloroplastic	MURE	FUNCTION: Involved in chloroplast biogenesis. Required for thylakoid membrane development. Seems to be required for plastid-encoded plastid RNA polymerase (PEP)-dependent gene expression. {ECO:0000269|PubMed:18036201}.	sp|F4I3P9|MURE_ARATH;tr|A0A5S9WPA9|A0A5S9WPA9_ARATH;tr|A0A178WEV9|A0A178WEV9_ARATH;tr|A0A7G2E651|A0A7G2E651_ARATH	sp|F4I3P9|MURE_ARATH UDP-N-acetylmuramoyl-L-alanyl-D-glutamate--2,6-diaminopimelate ligase MurE homolog, chloroplastic OS=Arabidopsis thaliana OX=3702 GN=MURE PE=1 SV=1;tr|A0A5S9WPA9|A0A5S9WPA9_ARATH UDP-N-acetylmuramoyl-L-alanyl-D-glutamate--2, 6-diaminop	4	10	10	10	19.6	85.586	1244900	1390200	1342700
A0A178V5I0	1-deoxy-D-xylulose-5-phosphate synthase	AXX17_At4g18200		tr|A0A178V5I0|A0A178V5I0_ARATH;sp|Q38854|DXS_ARATH;tr|Q944G7|Q944G7_ARATH;tr|Q94CE7|Q94CE7_ARATH;tr|A0A7G2EK53|A0A7G2EK53_ARATH;tr|Q9LVF5|Q9LVF5_ARATH;tr|A0A178VEA6|A0A178VEA6_ARATH;tr|A0A1I9LTC7|A0A1I9LTC7_ARATH;tr|A0A7G2EN89|A0A7G2EN89_ARATH;tr|Q8L9S4|Q8L9S4_ARATH;tr|Q67ZF9|Q67ZF9_ARATH;tr|B5X556|B5X556_ARATH;tr|F4IXL7|F4IXL7_ARATH;tr|F4IXL8|F4IXL8_ARATH;tr|Q681K3|Q681K3_ARATH	tr|A0A178V5I0|A0A178V5I0_ARATH 1-deoxy-D-xylulose-5-phosphate synthase OS=Arabidopsis thaliana OX=3702 GN=AXX17_At4g18200 PE=3 SV=1;sp|Q38854|DXS_ARATH 1-deoxy-D-xylulose-5-phosphate synthase, chloroplastic OS=Arabidopsis thaliana OX=3702 GN=DXS PE=1 SV=2	15	17	17	17	30.3	76.832	1331300	1149600	1414100
Q94AJ9	Nucleic acid-binding, OB-fold-like protein	At1g12800		tr|Q94AJ9|Q94AJ9_ARATH;tr|A0A5S9U4M6|A0A5S9U4M6_ARATH;tr|A0A178WFJ4|A0A178WFJ4_ARATH;tr|Q9LPW9|Q9LPW9_ARATH;tr|A0A7G2DSR6|A0A7G2DSR6_ARATH;tr|B9DI42|B9DI42_ARATH;tr|Q570M2|Q570M2_ARATH	tr|Q94AJ9|Q94AJ9_ARATH Nucleic acid-binding, OB-fold-like protein OS=Arabidopsis thaliana OX=3702 GN=At1g12800 PE=1 SV=1;tr|A0A5S9U4M6|A0A5S9U4M6_ARATH S1 motif domain-containing protein OS=Arabidopsis thaliana OX=3702 GN=C24_LOCUS1304 PE=4 SV=1;tr|A0A178W	7	17	17	17	23.3	85.667	1349200	1319600	1228600
A0A654F691	DEAD-box ATP-dependent RNA helicase 50	AN1_LOCUS12030		tr|A0A654F691|A0A654F691_ARATH;tr|A0A178V8Q3|A0A178V8Q3_ARATH;sp|Q8GUG7|RH50_ARATH;tr|A0A7G2EKM9|A0A7G2EKM9_ARATH	tr|A0A654F691|A0A654F691_ARATH DEAD-box ATP-dependent RNA helicase 50 OS=Arabidopsis thaliana OX=3702 GN=AN1_LOCUS12030 PE=4 SV=1;tr|A0A178V8Q3|A0A178V8Q3_ARATH DEAD-box ATP-dependent RNA helicase 50 OS=Arabidopsis thaliana OX=3702 GN=AXX17_At3g06860 PE=4	4	25	25	25	37.3	87.427	1380900	1394600	1303800
A0A654G7G2	Stromal processing peptidase, chloroplastic	AN1_LOCUS24424		tr|A0A654G7G2|A0A654G7G2_ARATH;sp|Q9FIH8|SPP_ARATH;tr|A0A1P8BEG1|A0A1P8BEG1_ARATH;tr|A0A7G2FF84|A0A7G2FF84_ARATH;tr|A0A5S9YAA2|A0A5S9YAA2_ARATH;tr|A0A178UNL7|A0A178UNL7_ARATH	tr|A0A654G7G2|A0A654G7G2_ARATH Stromal processing peptidase, chloroplastic OS=Arabidopsis thaliana OX=3702 GN=AN1_LOCUS24424 PE=4 SV=1;sp|Q9FIH8|SPP_ARATH Stromal processing peptidase, chloroplastic OS=Arabidopsis thaliana OX=3702 GN=SPP PE=2 SV=1;tr|A0A1P	6	27	27	27	24.1	140.61	1422200	1383700	1291600
A0A178UEW4	(thale cress) hypothetical protein	AXX17_At5g09370		tr|A0A178UEW4|A0A178UEW4_ARATH;sp|P53492|ACT7_ARATH;tr|Q8GZK8|Q8GZK8_ARATH;tr|Q8GZK4|Q8GZK4_ARATH;tr|Q8GZI3|Q8GZI3_ARATH;tr|Q8GZH2|Q8GZH2_ARATH;tr|Q8GZH0|Q8GZH0_ARATH;tr|A0A654F147|A0A654F147_ARATH;tr|A0A1P8AY15|A0A1P8AY15_ARATH;tr|Q8GWA5|Q8GWA5_ARATH;tr|A0A7G2EHH7|A0A7G2EHH7_ARATH;tr|A0A178VT34|A0A178VT34_ARATH	tr|A0A178UEW4|A0A178UEW4_ARATH (thale cress) hypothetical protein OS=Arabidopsis thaliana OX=3702 GN=AXX17_At5g09370 PE=3 SV=1;sp|P53492|ACT7_ARATH Actin-7 OS=Arabidopsis thaliana OX=3702 GN=ACT7 PE=1 SV=1	12	16	16	4	66.3	41.735	1427000	1714700	1753400
A0A654G8S4	ATP-dependent Clp protease proteolytic subunit	AN1_LOCUS24762		tr|A0A654G8S4|A0A654G8S4_ARATH;tr|A0A178UBN3|A0A178UBN3_ARATH;sp|Q94B60|CLPP4_ARATH	tr|A0A654G8S4|A0A654G8S4_ARATH ATP-dependent Clp protease proteolytic subunit OS=Arabidopsis thaliana OX=3702 GN=AN1_LOCUS24762 PE=3 SV=1;tr|A0A178UBN3|A0A178UBN3_ARATH ATP-dependent Clp protease proteolytic subunit OS=Arabidopsis thaliana OX=3702 GN=AXX17	3	6	6	6	28.4	31.498	1433700	1727500	1841500
A0A1P8BDK6	ADP-ribosylation factor	ARFA1B		tr|A0A1P8BDK6|A0A1P8BDK6_ARATH;tr|A0A5S9Y456|A0A5S9Y456_ARATH;tr|Q9M1P5|Q9M1P5_ARATH;tr|Q6ID97|Q6ID97_ARATH;tr|A0A384LQJ7|A0A384LQJ7_ARATH;sp|P0DH91|ARF2B_ARATH;tr|A0A384L6Z1|A0A384L6Z1_ARATH;tr|A0A178WFN4|A0A178WFN4_ARATH;tr|A0A178VXE5|A0A178VXE5_ARATH;sp|Q9LQC8|ARF2A_ARATH;sp|P36397|ARF1_ARATH;tr|A0A384LF04|A0A384LF04_ARATH;tr|A0A7G2F8E9|A0A7G2F8E9_ARATH;tr|Q9LYJ3|Q9LYJ3_ARATH;tr|A0A654G139|A0A…	tr|A0A1P8BDK6|A0A1P8BDK6_ARATH ADP-ribosylation factor OS=Arabidopsis thaliana OX=3702 GN=ARFA1B PE=1 SV=1;tr|A0A5S9Y456|A0A5S9Y456_ARATH ADP-ribosylation factor OS=Arabidopsis thaliana OX=3702 GN=C24_LOCUS22127 PE=3 SV=1;tr|Q9M1P5|Q9M1P5_ARATH ADP-ribosyl	20	8	8	8	57.5	20.693	1434800	1616000	1647900
A0A178VT49	(thale cress) hypothetical protein	AXX17_At2g27850		tr|A0A178VT49|A0A178VT49_ARATH;sp|Q9SIP7|RS31_ARATH	tr|A0A178VT49|A0A178VT49_ARATH (thale cress) hypothetical protein OS=Arabidopsis thaliana OX=3702 GN=AXX17_At2g27850 PE=3 SV=1;sp|Q9SIP7|RS31_ARATH 40S ribosomal protein S3-1 OS=Arabidopsis thaliana OX=3702 GN=RPS3A PE=1 SV=1	2	17	17	2	60	27.519	1457200	1993600	1907400
A0A178V707	(thale cress) hypothetical protein	AXX17_At3g14410		tr|A0A178V707|A0A178V707_ARATH;sp|P41376|IF4A1_ARATH;tr|C0Z2Q9|C0Z2Q9_ARATH;tr|A8MRZ7|A8MRZ7_ARATH;tr|F4JEL5|F4JEL5_ARATH;tr|A0A5S9XC50|A0A5S9XC50_ARATH;tr|F4JEL4|F4JEL4_ARATH;tr|A0A1I9LSZ7|A0A1I9LSZ7_ARATH;tr|B9DI27|B9DI27_ARATH;tr|A0A178WL55|A0A178WL55_ARATH;sp|Q9CAI7|IF4A3_ARATH;tr|A0A7G2E2D6|A0A7G2E2D6_ARATH;tr|A0A178VBY4|A0A178VBY4_ARATH;sp|Q94A52|RH2_ARATH;tr|A0A7G2EH11|A0A7G2EH11_ARATH;tr|…	tr|A0A178V707|A0A178V707_ARATH (thale cress) hypothetical protein OS=Arabidopsis thaliana OX=3702 GN=AXX17_At3g14410 PE=3 SV=1;sp|P41376|IF4A1_ARATH Eukaryotic initiation factor 4A-1 OS=Arabidopsis thaliana OX=3702 GN=EIF4A1 PE=1 SV=1;tr|C0Z2Q9|C0Z2Q9_ARAT	19	17	17	3	45.1	46.704	1458900	1482800	1531000
Q9LUT2	S-adenosylmethionine synthase 4	METK4	FUNCTION: Catalyzes the formation of S-adenosylmethionine from methionine and ATP. The reaction comprises two steps that are both catalyzed by the same enzyme: formation of S-adenosylmethionine (AdoMet) and triphosphate, and subsequent hydrolysis of the triphosphate. {ECO:0000250|UniProtKB:Q96551}.	sp|Q9LUT2|METK4_ARATH;tr|A0A178VIP8|A0A178VIP8_ARATH;tr|Q41961|Q41961_ARATH	sp|Q9LUT2|METK4_ARATH S-adenosylmethionine synthase 4 OS=Arabidopsis thaliana OX=3702 GN=METK4 PE=1 SV=1;tr|A0A178VIP8|A0A178VIP8_ARATH S-adenosylmethionine synthase OS=Arabidopsis thaliana OX=3702 GN=AXX17_At3g18350 PE=3 SV=1	3	21	21	12	78.6	42.795	1465600	1374200	1782200
O65396	Aminomethyltransferase, mitochondrial	GDCST	FUNCTION: The glycine decarboxylase (GDC) or glycine cleavage system catalyzes the degradation of glycine. {ECO:0000250}.	sp|O65396|GCST_ARATH;tr|A0A178WFZ3|A0A178WFZ3_ARATH;tr|A0A2H1ZEA9|A0A2H1ZEA9_ARATH	sp|O65396|GCST_ARATH Aminomethyltransferase, mitochondrial OS=Arabidopsis thaliana OX=3702 GN=GDCST PE=2 SV=1;tr|A0A178WFZ3|A0A178WFZ3_ARATH Aminomethyltransferase OS=Arabidopsis thaliana OX=3702 GN=AXX17_At1g12220 PE=3 SV=1;tr|A0A2H1ZEA9|A0A2H1ZEA9_ARATH	3	14	14	14	46.3	44.444	1476500	656090	787210
Q9FVR1	At1g32160/F3C3_6	At1g32160		tr|Q9FVR1|Q9FVR1_ARATH;tr|A0A7G2E0N1|A0A7G2E0N1_ARATH;tr|A0A5S9WHV1|A0A5S9WHV1_ARATH;tr|A0A178WHJ1|A0A178WHJ1_ARATH	tr|Q9FVR1|Q9FVR1_ARATH At1g32160/F3C3_6 OS=Arabidopsis thaliana OX=3702 GN=At1g32160 PE=1 SV=1;tr|A0A7G2E0N1|A0A7G2E0N1_ARATH (thale cress) hypothetical protein OS=Arabidopsis thaliana OX=3702 GN=AT9943_LOCUS2717 PE=4 SV=1;tr|A0A5S9WHV1|A0A5S9WHV1_ARATH UV	4	12	12	12	32.3	45.867	1503200	1545200	1590400
A0A178VWY7	40S ribosomal protein S4	At2g17360		tr|A0A178VWY7|A0A178VWY7_ARATH;tr|F4K5C7|F4K5C7_ARATH;tr|A0A5S9WYP6|A0A5S9WYP6_ARATH;sp|Q93VH9|RS41_ARATH;tr|A0A178UFG0|A0A178UFG0_ARATH;sp|P49204|RS42_ARATH;tr|A0A654FZG2|A0A654FZG2_ARATH;tr|A0A654ETL4|A0A654ETL4_ARATH;tr|A0A7G2F5S5|A0A7G2F5S5_ARATH;tr|A0A5S9Y236|A0A5S9Y236_ARATH;tr|A0A178UQ69|A0A178UQ69_ARATH;sp|Q8VYK6|RS43_ARATH;tr|C0Z342|C0Z342_ARATH;tr|F4IMI7|F4IMI7_ARATH	tr|A0A178VWY7|A0A178VWY7_ARATH 40S ribosomal protein S4 OS=Arabidopsis thaliana OX=3702 GN=At2g17360 PE=3 SV=1;tr|F4K5C7|F4K5C7_ARATH 40S ribosomal protein S4 OS=Arabidopsis thaliana OX=3702 GN=At5g07090 PE=3 SV=1;tr|A0A5S9WYP6|A0A5S9WYP6_ARATH 40S ribosom	14	13	13	13	52.3	27.636	1516200	1638900	1710800
Q0WQZ1	60S ribosomal protein L11B	At2g42740		tr|Q0WQZ1|Q0WQZ1_ARATH;tr|A0A384KRK7|A0A384KRK7_ARATH;tr|A0A178UAV2|A0A178UAV2_ARATH;sp|P42795|RL111_ARATH;sp|P42794|RL112_ARATH;tr|A0A654FR40|A0A654FR40_ARATH;tr|A0A654G886|A0A654G886_ARATH;tr|A0A654FJ05|A0A654FJ05_ARATH;tr|A0A7G2F1N1|A0A7G2F1N1_ARATH	tr|Q0WQZ1|Q0WQZ1_ARATH 60S ribosomal protein L11B OS=Arabidopsis thaliana OX=3702 GN=At2g42740 PE=2 SV=1;tr|A0A384KRK7|A0A384KRK7_ARATH (thale cress) hypothetical protein OS=Arabidopsis thaliana OX=3702 GN=AXX17_At2g40140 PE=3 SV=1;tr|A0A178UAV2|A0A178UAV2	9	8	8	8	52.7	20.831	1530900	1667400	1667600
A0A5S9VCL0	catalase	AT9943_LOCUS1782		tr|A0A5S9VCL0|A0A5S9VCL0_ARATH;sp|Q42547|CATA3_ARATH;tr|A0A654ECE2|A0A654ECE2_ARATH;tr|B9DHU0|B9DHU0_ARATH;tr|B9DG18|B9DG18_ARATH;tr|A0A178WQI0|A0A178WQI0_ARATH;tr|C0Z2I6|C0Z2I6_ARATH;tr|A0A1P8AWT7|A0A1P8AWT7_ARATH;tr|F4HUL6|F4HUL6_ARATH;tr|Q2V4M4|Q2V4M4_ARATH;tr|A0A1P8AWR0|A0A1P8AWR0_ARATH;tr|B9DHR6|B9DHR6_ARATH;tr|O64954|O64954_ARATH;tr|A0A0B4UMT5|A0A0B4UMT5_ARATH	tr|A0A5S9VCL0|A0A5S9VCL0_ARATH catalase OS=Arabidopsis thaliana OX=3702 GN=AT9943_LOCUS1782 PE=3 SV=1;sp|Q42547|CATA3_ARATH Catalase-3 OS=Arabidopsis thaliana OX=3702 GN=CAT3 PE=1 SV=3;tr|A0A654ECE2|A0A654ECE2_ARATH catalase OS=Arabidopsis thaliana OX=3702	14	17	17	13	47.8	56.695	1596000	1712300	1767800
Q4V399	Small ribosomal subunit biogenesis GTPase RsgA 1, mitochondrial	rsgA	FUNCTION: One of several proteins that assist in the late maturation steps of the functional core of the 30S ribosomal subunit. Helps release RbfA from mature subunits. May play a role in the assembly of ribosomal proteins into the subunit. Circularly permuted GTPase that catalyzes slow GTP hydrolysis, GTPase activity is stimulated by the 30S ribosomal subunit (By similarity). Required for embryo…	sp|Q4V399|RSGA1_ARATH;tr|A0A5S9WQ77|A0A5S9WQ77_ARATH;tr|A0A1P8AUP9|A0A1P8AUP9_ARATH;tr|A0A178W5R1|A0A178W5R1_ARATH	sp|Q4V399|RSGA1_ARATH Small ribosomal subunit biogenesis GTPase RsgA 1, mitochondrial OS=Arabidopsis thaliana OX=3702 GN=rsgA PE=2 SV=1;tr|A0A5S9WQ77|A0A5S9WQ77_ARATH Small ribosomal subunit biogenesis GTPase RsgA 1, mitochondrial OS=Arabidopsis thaliana O	4	15	15	15	42	49.154	1640000	1767900	1843000
A0A1P8BD04	SITE-1 protease	S1P		tr|A0A1P8BD04|A0A1P8BD04_ARATH	tr|A0A1P8BD04|A0A1P8BD04_ARATH SITE-1 protease OS=Arabidopsis thaliana OX=3702 GN=S1P PE=1 SV=1	1	1	1	1	1	89.506	1648600	880760	1524400
A0A7G2EI77	acetyl-CoA carboxytransferase	AT9943_LOCUS8809		tr|A0A7G2EI77|A0A7G2EI77_ARATH;tr|A0A178VYR6|A0A178VYR6_ARATH;sp|Q9LD43|ACCA_ARATH;tr|Q56Z17|Q56Z17_ARATH;tr|A0A7G2EE94|A0A7G2EE94_ARATH;tr|A0A178VWX0|A0A178VWX0_ARATH	tr|A0A7G2EI77|A0A7G2EI77_ARATH acetyl-CoA carboxytransferase OS=Arabidopsis thaliana OX=3702 GN=AT9943_LOCUS8809 PE=3 SV=1;tr|A0A178VYR6|A0A178VYR6_ARATH acetyl-CoA carboxytransferase OS=Arabidopsis thaliana OX=3702 GN=AXX17_At2g34880 PE=3 SV=1;sp|Q9LD43|A	6	25	25	25	43.8	85.324	1688500	1888500	2015400
A0A178VK19	Carbonic anhydrase	AXX17_At3g00600	FUNCTION: Reversible hydration of carbon dioxide. {ECO:0000256|RuleBase:RU003956}.	tr|A0A178VK19|A0A178VK19_ARATH;sp|P27140|BCA1_ARATH;tr|Q56X90|Q56X90_ARATH;tr|A0A1I9LQB3|A0A1I9LQB3_ARATH;tr|A0A178VLF2|A0A178VLF2_ARATH;tr|C0Z272|C0Z272_ARATH	tr|A0A178VK19|A0A178VK19_ARATH Carbonic anhydrase OS=Arabidopsis thaliana OX=3702 GN=AXX17_At3g00600 PE=3 SV=1;sp|P27140|BCA1_ARATH Beta carbonic anhydrase 1, chloroplastic OS=Arabidopsis thaliana OX=3702 GN=BCA1 PE=1 SV=2;tr|Q56X90|Q56X90_ARATH Carbonic a	6	15	15	9	50.4	37.449	1712500	1726500	1961800
A0A178VDT3	Transmembrane protein	AXX17_At3g50660		tr|A0A178VDT3|A0A178VDT3_ARATH;tr|A0A654FGB3|A0A654FGB3_ARATH;tr|Q9LY44|Q9LY44_ARATH;tr|A0A7G2EU71|A0A7G2EU71_ARATH	tr|A0A178VDT3|A0A178VDT3_ARATH Transmembrane protein OS=Arabidopsis thaliana OX=3702 GN=AXX17_At3g50660 PE=4 SV=1;tr|A0A654FGB3|A0A654FGB3_ARATH Transmembrane protein OS=Arabidopsis thaliana OX=3702 GN=AN1_LOCUS15980 PE=4 SV=1;tr|Q9LY44|Q9LY44_ARATH Transm	4	5	5	5	24.9	21.951	1762100	1816600	1102900
Q9LIR4	Dihydroxy-acid dehydratase, chloroplastic	DHAD	FUNCTION: Catalyzes the dehydration of 2,3-dihydroxy-3-isovalerate or 2,3-dihydroxy-3-methylvalerate to the 2-oxo acids 3-methyl-2-oxobutanoate (3MOB) or 3-methyl-2-oxopentanoate (3MOP). {ECO:0000303|PubMed:12242394}.	sp|Q9LIR4|ILVD_ARATH;tr|A0A178VEH1|A0A178VEH1_ARATH;tr|A0A7G2EKY6|A0A7G2EKY6_ARATH	sp|Q9LIR4|ILVD_ARATH Dihydroxy-acid dehydratase, chloroplastic OS=Arabidopsis thaliana OX=3702 GN=DHAD PE=1 SV=1;tr|A0A178VEH1|A0A178VEH1_ARATH dihydroxy-acid dehydratase OS=Arabidopsis thaliana OX=3702 GN=AXX17_At3g25840 PE=3 SV=1;tr|A0A7G2EKY6|A0A7G2EKY6	3	17	17	17	34.5	64.913	1762200	1785900	1959100
Q93VA8	Alba DNA/RNA-binding protein	AT1G76010		tr|Q93VA8|Q93VA8_ARATH;tr|A0A654EPD5|A0A654EPD5_ARATH;tr|A0A178WMY0|A0A178WMY0_ARATH;tr|A0A7G2E7L2|A0A7G2E7L2_ARATH;tr|Q9LQR7|Q9LQR7_ARATH	tr|Q93VA8|Q93VA8_ARATH Alba DNA/RNA-binding protein OS=Arabidopsis thaliana OX=3702 GN=AT1G76010 PE=1 SV=1;tr|A0A654EPD5|A0A654EPD5_ARATH Alba domain-containing protein OS=Arabidopsis thaliana OX=3702 GN=At1g76010 PE=4 SV=1;tr|A0A178WMY0|A0A178WMY0_ARATH A	5	12	11	11	50	37.382	1779300	1862400	2264800
A0A7G2FBG2	Ferritin	AT9943_LOCUS18052		tr|A0A7G2FBG2|A0A7G2FBG2_ARATH;tr|Q0WWC2|Q0WWC2_ARATH;tr|A0A654FXB8|A0A654FXB8_ARATH;tr|A0A384KHN9|A0A384KHN9_ARATH;sp|Q39101|FRI1_ARATH;tr|Q56ZR9|Q56ZR9_ARATH	tr|A0A7G2FBG2|A0A7G2FBG2_ARATH Ferritin OS=Arabidopsis thaliana OX=3702 GN=AT9943_LOCUS18052 PE=3 SV=1;tr|Q0WWC2|Q0WWC2_ARATH Ferritin OS=Arabidopsis thaliana OX=3702 GN=At5g01600 PE=2 SV=1;tr|A0A654FXB8|A0A654FXB8_ARATH Ferritin OS=Arabidopsis thaliana OX	6	8	7	7	43.2	26.606	1853400	1842200	1847600
A0A178V5M8	Phosphoglycerate kinase	AXX17_At3g12840		tr|A0A178V5M8|A0A178V5M8_ARATH;sp|Q9LD57|PGKH1_ARATH	tr|A0A178V5M8|A0A178V5M8_ARATH Phosphoglycerate kinase OS=Arabidopsis thaliana OX=3702 GN=AXX17_At3g12840 PE=3 SV=1;sp|Q9LD57|PGKH1_ARATH Phosphoglycerate kinase 1, chloroplastic OS=Arabidopsis thaliana OX=3702 GN=PGK1 PE=1 SV=1	2	24	24	12	55.3	50.111	1878300	1896800	1957800
A0A178UCD3	40S ribosomal protein S8	AXX17_At5g20270		tr|A0A178UCD3|A0A178UCD3_ARATH;sp|Q93VG5|RS81_ARATH;tr|Q56ZZ8|Q56ZZ8_ARATH;tr|Q0WSK1|Q0WSK1_ARATH;tr|A0A384LK73|A0A384LK73_ARATH;sp|Q9FIF3|RS82_ARATH	tr|A0A178UCD3|A0A178UCD3_ARATH 40S ribosomal protein S8 OS=Arabidopsis thaliana OX=3702 GN=AXX17_At5g20270 PE=3 SV=1;sp|Q93VG5|RS81_ARATH 40S ribosomal protein S8-1 OS=Arabidopsis thaliana OX=3702 GN=RPS8A PE=1 SV=1	6	12	12	12	48.6	24.993	1880600	1769200	2031200
A0A178UY83	Elongation factor Tu	AXX17_At4g23840	FUNCTION: This protein promotes the GTP-dependent binding of aminoacyl-tRNA to the A-site of ribosomes during protein biosynthesis. {ECO:0000256|RuleBase:RU000325}.	tr|A0A178UY83|A0A178UY83_ARATH;sp|P17745|EFTU_ARATH;tr|B9DHZ8|B9DHZ8_ARATH;tr|A0A7G2EZ99|A0A7G2EZ99_ARATH;tr|Q56ZD8|Q56ZD8_ARATH	tr|A0A178UY83|A0A178UY83_ARATH Elongation factor Tu OS=Arabidopsis thaliana OX=3702 GN=AXX17_At4g23840 PE=3 SV=1;sp|P17745|EFTU_ARATH Elongation factor Tu, chloroplastic OS=Arabidopsis thaliana OX=3702 GN=TUFA PE=1 SV=1;tr|B9DHZ8|B9DHZ8_ARATH AT4G20360 pro	5	11	11	10	30.3	51.63	1895600	2241600	2515300
A0A178W8D1	(thale cress) hypothetical protein	AXX17_At1g33850		tr|A0A178W8D1|A0A178W8D1_ARATH;sp|P49209|RL91_ARATH;tr|A0A178WEG1|A0A178WEG1_ARATH;tr|Q8LCC2|Q8LCC2_ARATH;tr|A0A7G2E161|A0A7G2E161_ARATH;tr|Q9C885|Q9C885_ARATH;tr|Q56W98|Q56W98_ARATH	tr|A0A178W8D1|A0A178W8D1_ARATH (thale cress) hypothetical protein OS=Arabidopsis thaliana OX=3702 GN=AXX17_At1g33850 PE=3 SV=1;sp|P49209|RL91_ARATH 60S ribosomal protein L9-1 OS=Arabidopsis thaliana OX=3702 GN=RPL9C PE=1 SV=3;tr|A0A178WEG1|A0A178WEG1_ARATH	7	14	14	9	67	22.017	1903100	2148800	2155900
A0A178WBS0	(thale cress) hypothetical protein	AXX17_At1g50740		tr|A0A178WBS0|A0A178WBS0_ARATH;sp|Q9ASR1|EF2_ARATH;tr|A0A178V8Q5|A0A178V8Q5_ARATH;tr|A0A654F7M9|A0A654F7M9_ARATH;tr|F4JB06|F4JB06_ARATH;tr|A0A7G2EI01|A0A7G2EI01_ARATH	tr|A0A178WBS0|A0A178WBS0_ARATH (thale cress) hypothetical protein OS=Arabidopsis thaliana OX=3702 GN=AXX17_At1g50740 PE=3 SV=1;sp|Q9ASR1|EF2_ARATH Elongation factor 2 OS=Arabidopsis thaliana OX=3702 GN=LOS1 PE=1 SV=1	6	24	24	15	32.6	93.89	1934400	2406500	2707300
A0A654F1Q5	Aamy domain-containing protein	AN1_LOCUS10465		tr|A0A654F1Q5|A0A654F1Q5_ARATH;tr|A0A5S9X5K6|A0A5S9X5K6_ARATH;tr|A0A178VW25|A0A178VW25_ARATH;sp|O04196|ISOA1_ARATH;tr|A0A178VUD9|A0A178VUD9_ARATH;tr|A0A1P8B0L6|A0A1P8B0L6_ARATH;tr|A0A1P8B0K2|A0A1P8B0K2_ARATH	tr|A0A654F1Q5|A0A654F1Q5_ARATH Aamy domain-containing protein OS=Arabidopsis thaliana OX=3702 GN=AN1_LOCUS10465 PE=4 SV=1;tr|A0A5S9X5K6|A0A5S9X5K6_ARATH (thale cress) hypothetical protein OS=Arabidopsis thaliana OX=3702 GN=AT9943_LOCUS8991 PE=4 SV=1;tr|A0A	7	25	25	25	43	89.495	1971800	2100600	2231700
A0A1B1W4Z5	30S ribosomal protein S15, chloroplastic	rps15		tr|A0A1B1W4Z5|A0A1B1W4Z5_ARATH;sp|P56805|RR15_ARATH;tr|A0A8F5P472|A0A8F5P472_ARATH;tr|A0A8F5V9D8|A0A8F5V9D8_ARATH	tr|A0A1B1W4Z5|A0A1B1W4Z5_ARATH 30S ribosomal protein S15, chloroplastic OS=Arabidopsis thaliana OX=3702 GN=rps15 PE=3 SV=1;sp|P56805|RR15_ARATH 30S ribosomal protein S15, chloroplastic OS=Arabidopsis thaliana OX=3702 GN=rps15 PE=3 SV=1	4	6	6	6	56.8	10.718	2008500	2670700	2486500
A0A654EW54	Elongation factor G, chloroplastic	AN1_LOCUS5274		tr|A0A654EW54|A0A654EW54_ARATH;tr|A0A178WCD2|A0A178WCD2_ARATH;sp|Q9SI75|EFGC_ARATH;tr|A0A7G2E2A9|A0A7G2E2A9_ARATH;tr|Q56XA2|Q56XA2_ARATH;tr|Q56XT1|Q56XT1_ARATH	tr|A0A654EW54|A0A654EW54_ARATH Elongation factor G, chloroplastic OS=Arabidopsis thaliana OX=3702 GN=AN1_LOCUS5274 PE=3 SV=1;tr|A0A178WCD2|A0A178WCD2_ARATH Elongation factor G, chloroplastic OS=Arabidopsis thaliana OX=3702 GN=AXX17_At1g56040 PE=3 SV=1;sp|Q	6	23	23	23	42.7	86.066	2028700	2209600	2551700
A0A8F5GFQ7	30S ribosomal protein S3, chloroplastic	rps3		tr|A0A8F5GFQ7|A0A8F5GFQ7_ARATH;tr|A0A1B1W4X6|A0A1B1W4X6_ARATH;sp|P56798|RR3_ARATH;tr|A0A8F5V9R5|A0A8F5V9R5_ARATH	tr|A0A8F5GFQ7|A0A8F5GFQ7_ARATH 30S ribosomal protein S3, chloroplastic OS=Arabidopsis thaliana OX=3702 GN=rps3 PE=3 SV=1;tr|A0A1B1W4X6|A0A1B1W4X6_ARATH 30S ribosomal protein S3, chloroplastic OS=Arabidopsis thaliana OX=3702 GN=rps3 PE=3 SV=1;sp|P56798|RR3_	4	11	11	11	43.6	25.188	2076200	1836900	2717800
P0C8Q6	Putative pentatricopeptide repeat-containing protein At5g08310, mitochondrial	At5g08310		sp|P0C8Q6|PP368_ARATH;tr|A0A178UFU8|A0A178UFU8_ARATH;tr|A0A7G2FC45|A0A7G2FC45_ARATH	sp|P0C8Q6|PP368_ARATH Putative pentatricopeptide repeat-containing protein At5g08310, mitochondrial OS=Arabidopsis thaliana OX=3702 GN=At5g08310 PE=3 SV=1;tr|A0A178UFU8|A0A178UFU8_ARATH Pentatricopeptide repeat-containing protein At5g08310, mitochondrial O	3	1	1	1	2.3	94.07	2082500	18554000	1055000
A0A7G2FG94	Glutamine synthetase	AT9943_LOCUS20542		tr|A0A7G2FG94|A0A7G2FG94_ARATH;tr|B9DGD1|B9DGD1_ARATH;tr|A0A384L697|A0A384L697_ARATH;sp|Q43127|GLNA2_ARATH;tr|C0Z2E9|C0Z2E9_ARATH;tr|Q56ZK3|Q56ZK3_ARATH;tr|A0A7G2E0A5|A0A7G2E0A5_ARATH;tr|Q0WWL2|Q0WWL2_ARATH;tr|A0A178W9R9|A0A178W9R9_ARATH;sp|Q8LCE1|GLN12_ARATH;tr|F4ID91|F4ID91_ARATH	tr|A0A7G2FG94|A0A7G2FG94_ARATH Glutamine synthetase OS=Arabidopsis thaliana OX=3702 GN=AT9943_LOCUS20542 PE=3 SV=1;tr|B9DGD1|B9DGD1_ARATH Glutamine synthetase OS=Arabidopsis thaliana OX=3702 GN=At5g35630 PE=2 SV=1;tr|A0A384L697|A0A384L697_ARATH Glutamine s	11	19	19	18	29.3	79.146	2089800	2460800	2443700
A0A7G2EG62	(thale cress) hypothetical protein	AT9943_LOCUS8125		tr|A0A7G2EG62|A0A7G2EG62_ARATH;tr|Q945Q5|Q945Q5_ARATH;tr|A0A5S9X2N4|A0A5S9X2N4_ARATH;tr|A0A654EXL8|A0A654EXL8_ARATH;tr|A0A1P8AXK6|A0A1P8AXK6_ARATH	tr|A0A7G2EG62|A0A7G2EG62_ARATH (thale cress) hypothetical protein OS=Arabidopsis thaliana OX=3702 GN=AT9943_LOCUS8125 PE=4 SV=1;tr|Q945Q5|Q945Q5_ARATH At2g30700/T11J7.9 OS=Arabidopsis thaliana OX=3702 GN=AT2G30695 PE=1 SV=1;tr|A0A5S9X2N4|A0A5S9X2N4_ARATH T	5	10	10	10	44.7	22.313	2123600	2372100	2394600
A0A654E8G4	G domain-containing protein	AN1_LOCUS355		tr|A0A654E8G4|A0A654E8G4_ARATH;sp|Q1KPV0|FZL_ARATH;tr|A0A1P8AUL4|A0A1P8AUL4_ARATH;tr|A0A7G2DRH1|A0A7G2DRH1_ARATH;tr|A0A178WFL1|A0A178WFL1_ARATH;tr|A0A1P8AUL2|A0A1P8AUL2_ARATH	tr|A0A654E8G4|A0A654E8G4_ARATH G domain-containing protein OS=Arabidopsis thaliana OX=3702 GN=AN1_LOCUS355 PE=4 SV=1;sp|Q1KPV0|FZL_ARATH Probable transmembrane GTPase FZO-like, chloroplastic OS=Arabidopsis thaliana OX=3702 GN=FZL PE=1 SV=1;tr|A0A1P8AUL4|A0	6	38	38	38	50.5	100.73	2280900	2556300	2727900
Q0WWR6	Ferritin	At3g56090	FUNCTION: Stores iron in a soluble, non-toxic, readily available form. Important for iron homeostasis. Iron is taken up in the ferrous form and deposited as ferric hydroxides after oxidation. {ECO:0000256|RuleBase:RU361145}.	tr|Q0WWR6|Q0WWR6_ARATH;tr|A0A384KQ30|A0A384KQ30_ARATH;sp|Q9LYN2|FRI3_ARATH;tr|Q9FPI8|Q9FPI8_ARATH	tr|Q0WWR6|Q0WWR6_ARATH Ferritin OS=Arabidopsis thaliana OX=3702 GN=At3g56090 PE=2 SV=1;tr|A0A384KQ30|A0A384KQ30_ARATH Ferritin OS=Arabidopsis thaliana OX=3702 GN=AXX17_At3g50730 PE=3 SV=1;sp|Q9LYN2|FRI3_ARATH Ferritin-3, chloroplastic OS=Arabidopsis thalia	4	10	9	8	44.4	28.836	2308000	2572000	2617400
A0A178UDQ4	(thale cress) hypothetical protein	AXX17_At5g20700		tr|A0A178UDQ4|A0A178UDQ4_ARATH;sp|O65282|CH20_ARATH	tr|A0A178UDQ4|A0A178UDQ4_ARATH (thale cress) hypothetical protein OS=Arabidopsis thaliana OX=3702 GN=AXX17_At5g20700 PE=3 SV=1;sp|O65282|CH20_ARATH 20 kDa chaperonin, chloroplastic OS=Arabidopsis thaliana OX=3702 GN=CPN20 PE=1 SV=2	2	11	11	11	54.5	26.802	2352400	2494700	2530800
A0A178UQ71	RAD52-2B	AXX17_At5g46380		tr|A0A178UQ71|A0A178UQ71_ARATH;sp|Q9FIJ4|RD522_ARATH;tr|A0A7G2FEE0|A0A7G2FEE0_ARATH;tr|A0A178UNA6|A0A178UNA6_ARATH	tr|A0A178UQ71|A0A178UQ71_ARATH RAD52-2B OS=Arabidopsis thaliana OX=3702 GN=AXX17_At5g46380 PE=4 SV=1;sp|Q9FIJ4|RD522_ARATH DNA repair RAD52-like protein 2, chloroplastic OS=Arabidopsis thaliana OX=3702 GN=RAD52-2 PE=1 SV=1;tr|A0A7G2FEE0|A0A7G2FEE0_ARATH (t	4	10	10	9	69.7	21.597	2382800	2321000	2348600
A0A5S9YDR0	Stromal 70 kDa heat shock-related protein, chloroplastic	C24_LOCUS25066		tr|A0A5S9YDR0|A0A5S9YDR0_ARATH;tr|A0A178UDJ5|A0A178UDJ5_ARATH;sp|Q9LTX9|HSP7G_ARATH	tr|A0A5S9YDR0|A0A5S9YDR0_ARATH Stromal 70 kDa heat shock-related protein, chloroplastic OS=Arabidopsis thaliana OX=3702 GN=C24_LOCUS25066 PE=3 SV=1;tr|A0A178UDJ5|A0A178UDJ5_ARATH (thale cress) hypothetical protein OS=Arabidopsis thaliana OX=3702 GN=AXX17_A	3	26	26	10	40.4	76.924	2421300	2522400	2871300
A0A178WDT7	RPL3A	AXX17_At1g39210		tr|A0A178WDT7|A0A178WDT7_ARATH;sp|P17094|RL31_ARATH;tr|Q0WLE7|Q0WLE7_ARATH;tr|A0A7G2E0L9|A0A7G2E0L9_ARATH;tr|A8MQQ1|A8MQQ1_ARATH;tr|Q8H154|Q8H154_ARATH;tr|A0A5S9YA71|A0A5S9YA71_ARATH;tr|A0A178UNJ2|A0A178UNJ2_ARATH;tr|A0A7G2FD37|A0A7G2FD37_ARATH;tr|A0A7G2E3C6|A0A7G2E3C6_ARATH;tr|A0A654EVU0|A0A654EVU0_ARATH;tr|A0A5S9WR84|A0A5S9WR84_ARATH;tr|A0A178WD22|A0A178WD22_ARATH;tr|B9DHK8|B9DHK8_ARATH	tr|A0A178WDT7|A0A178WDT7_ARATH RPL3A OS=Arabidopsis thaliana OX=3702 GN=AXX17_At1g39210 PE=3 SV=1;sp|P17094|RL31_ARATH 60S ribosomal protein L3-1 OS=Arabidopsis thaliana OX=3702 GN=ARP1 PE=1 SV=5;tr|Q0WLE7|Q0WLE7_ARATH Uncharacterized protein At1g43170 OS=	14	21	21	14	50.1	44.559	2519900	2067000	2297800
A0A654G2F8	5-methyltetrahydropteroyltriglutamate--homocysteine S-methyltransferase	AN1_LOCUS22573		tr|A0A654G2F8|A0A654G2F8_ARATH;sp|O50008|METE1_ARATH;tr|A0A178UNW3|A0A178UNW3_ARATH;tr|A0A7G2F956|A0A7G2F956_ARATH;tr|A0A5S9Y5Z7|A0A5S9Y5Z7_ARATH;tr|A0A178UH18|A0A178UH18_ARATH;sp|Q0WNZ5|METE3_ARATH;tr|Q0WP70|Q0WP70_ARATH;tr|Q9ZPE2|Q9ZPE2_ARATH;tr|A0A178VS83|A0A178VS83_ARATH;sp|O22824|FH2_ARATH	tr|A0A654G2F8|A0A654G2F8_ARATH 5-methyltetrahydropteroyltriglutamate--homocysteine S-methyltransferase OS=Arabidopsis thaliana OX=3702 GN=AN1_LOCUS22573 PE=3 SV=1;sp|O50008|METE1_ARATH 5-methyltetrahydropteroyltriglutamate--homocysteine methyltransferase 1	11	30	30	14	52.5	84.356	2568000	2900200	3014300
A0A654EGZ5	(thale cress) hypothetical protein	AN1_LOCUS2297		tr|A0A654EGZ5|A0A654EGZ5_ARATH;tr|A0A178WJB7|A0A178WJB7_ARATH;sp|Q9XI19|PTAC6_ARATH	tr|A0A654EGZ5|A0A654EGZ5_ARATH (thale cress) hypothetical protein OS=Arabidopsis thaliana OX=3702 GN=AN1_LOCUS2297 PE=4 SV=1;tr|A0A178WJB7|A0A178WJB7_ARATH PTAC6 OS=Arabidopsis thaliana OX=3702 GN=AXX17_At1g22670 PE=4 SV=1;sp|Q9XI19|PTAC6_ARATH PLASTID TRA	3	12	12	12	38.4	37.376	2621900	1734900	3152000
A0A654F5U8	Ferritin	AN1_LOCUS10507		tr|A0A654F5U8|A0A654F5U8_ARATH;tr|A0A5S9X5R6|A0A5S9X5R6_ARATH;sp|Q9S756|FRI4_ARATH;tr|A0A178VW64|A0A178VW64_ARATH	tr|A0A654F5U8|A0A654F5U8_ARATH Ferritin OS=Arabidopsis thaliana OX=3702 GN=AN1_LOCUS10507 PE=3 SV=1;tr|A0A5S9X5R6|A0A5S9X5R6_ARATH Ferritin OS=Arabidopsis thaliana OX=3702 GN=C24_LOCUS10351 PE=3 SV=1;sp|Q9S756|FRI4_ARATH Ferritin-4, chloroplastic OS=Arabid	4	10	10	9	49	29.029	2635400	2606800	2565500
A0A178VPV7	HSP90.5	AXX17_At2g02980		tr|A0A178VPV7|A0A178VPV7_ARATH;sp|Q9SIF2|HS905_ARATH;tr|O23638|O23638_ARATH;tr|A0A7G2EB58|A0A7G2EB58_ARATH	tr|A0A178VPV7|A0A178VPV7_ARATH HSP90.5 OS=Arabidopsis thaliana OX=3702 GN=AXX17_At2g02980 PE=3 SV=1;sp|Q9SIF2|HS905_ARATH Heat shock protein 90-5, chloroplastic OS=Arabidopsis thaliana OX=3702 GN=HSP90-5 PE=1 SV=1;tr|O23638|O23638_ARATH Heat shock protein	4	30	30	25	49.1	88.662	2656100	2685900	3010500
Q39141	Chlorophyll a-b binding protein, chloroplastic	Lhb1B2	FUNCTION: The light-harvesting complex (LHC) functions as a light receptor, it captures and delivers excitation energy to photosystems with which it is closely associated. {ECO:0000256|RuleBase:RU363080}.	tr|Q39141|Q39141_ARATH;tr|A0A178VRB0|A0A178VRB0_ARATH	tr|Q39141|Q39141_ARATH Chlorophyll a-b binding protein, chloroplastic OS=Arabidopsis thaliana OX=3702 GN=Lhb1B2 PE=1 SV=1;tr|A0A178VRB0|A0A178VRB0_ARATH Chlorophyll a-b binding protein, chloroplastic OS=Arabidopsis thaliana OX=3702 GN=AXX17_At2g30960 PE=3	2	8	8	0	57	28.054	2710900	2778800	2610600
Q42545	Cell division protein FtsZ homolog 1, chloroplastic	FTSZ1	FUNCTION: Exhibits GTPase activity. Component of the plastid division machinery that forms a contractile ring at the division site. Required for plastid division in a dose-dependent manner. Involved in blue light-induced chloroplast movements. May regulate thylakoid development. {ECO:0000269|PubMed:10213777, ECO:0000269|PubMed:11115884, ECO:0000269|PubMed:11743110, ECO:0000269|PubMed:16113226, EC…	sp|Q42545|FTSZ1_ARATH;tr|A0A178U8G2|A0A178U8G2_ARATH;tr|A0A0B4UL02|A0A0B4UL02_ARATH	sp|Q42545|FTSZ1_ARATH Cell division protein FtsZ homolog 1, chloroplastic OS=Arabidopsis thaliana OX=3702 GN=FTSZ1 PE=1 SV=2;tr|A0A178U8G2|A0A178U8G2_ARATH FTSZ1-1 OS=Arabidopsis thaliana OX=3702 GN=AXX17_At5g54420 PE=3 SV=1	3	5	5	5	14.8	45.564	2733800	1381600	1476400
A0A5S9Y4M1	(thale cress) hypothetical protein	AT9943_LOCUS19297		tr|A0A5S9Y4M1|A0A5S9Y4M1_ARATH;tr|A0A178UJJ6|A0A178UJJ6_ARATH;sp|Q9FFE9|AAE6_ARATH;tr|A0A654G1I9|A0A654G1I9_ARATH;tr|A0A5S9Y576|A0A5S9Y576_ARATH;tr|A0A178U7D0|A0A178U7D0_ARATH;sp|Q9FFE6|AAE5_ARATH	tr|A0A5S9Y4M1|A0A5S9Y4M1_ARATH (thale cress) hypothetical protein OS=Arabidopsis thaliana OX=3702 GN=AT9943_LOCUS19297 PE=4 SV=1;tr|A0A178UJJ6|A0A178UJJ6_ARATH Acyl-activating enzyme 5, peroxisomal OS=Arabidopsis thaliana OX=3702 GN=AXX17_At5g15940 PE=4 SV	7	1	1	1	2	60.195	2750600	8601000	2741300
A0A178UW98	Fructose-bisphosphate aldolase	AXX17_At4g44320		tr|A0A178UW98|A0A178UW98_ARATH;sp|Q944G9|ALFP2_ARATH;tr|A0A7G2F3W8|A0A7G2F3W8_ARATH;tr|F4JUJ5|F4JUJ5_ARATH	tr|A0A178UW98|A0A178UW98_ARATH Fructose-bisphosphate aldolase OS=Arabidopsis thaliana OX=3702 GN=AXX17_At4g44320 PE=3 SV=1;sp|Q944G9|ALFP2_ARATH Fructose-bisphosphate aldolase 2, chloroplastic OS=Arabidopsis thaliana OX=3702 GN=FBA2 PE=1 SV=2;tr|A0A7G2F3W8	4	17	17	8	48.7	42.987	2842500	2786400	3276600
A0A7G2EKV9	(S)-2-hydroxy-acid oxidase	AT9943_LOCUS11023		tr|A0A7G2EKV9|A0A7G2EKV9_ARATH;tr|A0A5S9XDH6|A0A5S9XDH6_ARATH;sp|Q9LRR9|GLO1_ARATH;tr|A0A654FH32|A0A654FH32_ARATH;tr|A0A178VGT8|A0A178VGT8_ARATH;tr|A8MS37|A8MS37_ARATH;tr|B3H4B8|B3H4B8_ARATH;tr|Q2V3V9|Q2V3V9_ARATH;tr|A0A178VBY9|A0A178VBY9_ARATH;sp|Q9LRS0|GLO2_ARATH;tr|A0A384L6X3|A0A384L6X3_ARATH;tr|A0A5S9XCL6|A0A5S9XCL6_ARATH;tr|F4JFV6|F4JFV6_ARATH;tr|O24500|O24500_ARATH;sp|O49506|GLO5_ARATH;tr|A…	tr|A0A7G2EKV9|A0A7G2EKV9_ARATH (S)-2-hydroxy-acid oxidase OS=Arabidopsis thaliana OX=3702 GN=AT9943_LOCUS11023 PE=3 SV=1;tr|A0A5S9XDH6|A0A5S9XDH6_ARATH (S)-2-hydroxy-acid oxidase OS=Arabidopsis thaliana OX=3702 GN=C24_LOCUS12641 PE=3 SV=1;sp|Q9LRR9|GLO1_AR	20	28	28	28	68.7	81.8	2844100	2902600	2698100
A0A7G2ET00	Glyceraldehyde-3-phosphate dehydrogenase	AT9943_LOCUS12130		tr|A0A7G2ET00|A0A7G2ET00_ARATH;tr|A0A178VLF6|A0A178VLF6_ARATH;sp|P25856|G3PA1_ARATH;tr|Q570E5|Q570E5_ARATH;tr|Q56Z86|Q56Z86_ARATH	tr|A0A7G2ET00|A0A7G2ET00_ARATH Glyceraldehyde-3-phosphate dehydrogenase OS=Arabidopsis thaliana OX=3702 GN=AT9943_LOCUS12130 PE=3 SV=1;tr|A0A178VLF6|A0A178VLF6_ARATH Glyceraldehyde-3-phosphate dehydrogenase OS=Arabidopsis thaliana OX=3702 GN=AXX17_At3g2898	5	18	14	5	49.1	41.73	3054100	3395100	3376000
Q9FNB0	Magnesium-chelatase subunit ChlH, chloroplastic	CHLH	FUNCTION: Multifunctional protein involved in chlorophyll synthesis, plastid-to-nucleus retrograde signaling and abscisic acid (ABA) perception. In chlorophyll synthesis, catalyzes the insertion of magnesium ion into protoporphyrin IX to yield Mg-protoporphyrin IX. The reaction takes place in two steps, with an ATP-dependent activation followed by an ATP-dependent chelation step. In addition to i…	sp|Q9FNB0|CHLH_ARATH;tr|A0A178U9Q0|A0A178U9Q0_ARATH;tr|A8MR05|A8MR05_ARATH	sp|Q9FNB0|CHLH_ARATH Magnesium-chelatase subunit ChlH, chloroplastic OS=Arabidopsis thaliana OX=3702 GN=CHLH PE=1 SV=1;tr|A0A178U9Q0|A0A178U9Q0_ARATH magnesium chelatase OS=Arabidopsis thaliana OX=3702 GN=AXX17_At5g13050 PE=3 SV=1;tr|A8MR05|A8MR05_ARATH ma	3	37	37	37	32.4	153.57	3150000	3530500	3327800
Q0WVD8	ADP/ATP translocase	At3g08580		tr|Q0WVD8|Q0WVD8_ARATH;tr|A0A384KYV2|A0A384KYV2_ARATH;sp|P31167|ADT1_ARATH;tr|B9DI48|B9DI48_ARATH;tr|C0Z2I5|C0Z2I5_ARATH;tr|Q56ZI7|Q56ZI7_ARATH	tr|Q0WVD8|Q0WVD8_ARATH ADP/ATP translocase OS=Arabidopsis thaliana OX=3702 GN=At3g08580 PE=2 SV=1;tr|A0A384KYV2|A0A384KYV2_ARATH ADP/ATP translocase OS=Arabidopsis thaliana OX=3702 GN=AXX17_At3g08150 PE=3 SV=1;sp|P31167|ADT1_ARATH ADP,ATP carrier protein 1	6	16	16	9	39.6	41.475	3163200	3750000	3612000
A0A654FCH5	10 kDa chaperonin 1, chloroplastic-like	AN1_LOCUS10986		tr|A0A654FCH5|A0A654FCH5_ARATH;tr|A0A178VYR3|A0A178VYR3_ARATH;sp|O80504|CH102_ARATH	tr|A0A654FCH5|A0A654FCH5_ARATH 10 kDa chaperonin 1, chloroplastic-like OS=Arabidopsis thaliana OX=3702 GN=AN1_LOCUS10986 PE=4 SV=1;tr|A0A178VYR3|A0A178VYR3_ARATH (thale cress) hypothetical protein OS=Arabidopsis thaliana OX=3702 GN=AXX17_At2g42220 PE=4 SV=	3	4	4	4	33.8	15.063	3457100	3605100	3846900
A0A178VJT2	thioredoxin-dependent peroxiredoxin	AXX17_At3g11560	FUNCTION: Thiol-specific peroxidase that catalyzes the reduction of hydrogen peroxide and organic hydroperoxides to water and alcohols, respectively. {ECO:0000256|PIRNR:PIRNR000239}.	tr|A0A178VJT2|A0A178VJT2_ARATH;sp|Q96291|BAS1A_ARATH	tr|A0A178VJT2|A0A178VJT2_ARATH thioredoxin-dependent peroxiredoxin OS=Arabidopsis thaliana OX=3702 GN=AXX17_At3g11560 PE=4 SV=1;sp|Q96291|BAS1A_ARATH 2-Cys peroxiredoxin BAS1, chloroplastic OS=Arabidopsis thaliana OX=3702 GN=BAS1 PE=1 SV=2	2	8	8	4	47	29.092	3545200	3872500	3824300
A0A1B1W4S8	ATP synthase subunit alpha, chloroplastic	atpA	FUNCTION: Produces ATP from ADP in the presence of a proton gradient across the membrane. The alpha chain is a regulatory subunit. {ECO:0000256|HAMAP-Rule:MF_01346, ECO:0000256|RuleBase:RU004286}.	tr|A0A1B1W4S8|A0A1B1W4S8_ARATH;sp|P56757|ATPA_ARATH;tr|A0A8F5V9F8|A0A8F5V9F8_ARATH;tr|A0A8F5P2E4|A0A8F5P2E4_ARATH;tr|Q8HAW5|Q8HAW5_ARATH	tr|A0A1B1W4S8|A0A1B1W4S8_ARATH ATP synthase subunit alpha, chloroplastic OS=Arabidopsis thaliana OX=3702 GN=atpA PE=3 SV=1;sp|P56757|ATPA_ARATH ATP synthase subunit alpha, chloroplastic OS=Arabidopsis thaliana OX=3702 GN=atpA PE=1 SV=1	5	16	15	12	44.2	55.328	3590200	3471900	3581000
A0A178WIW9	coproporphyrinogen oxidase	AXX17_At1g02730		tr|A0A178WIW9|A0A178WIW9_ARATH;sp|Q9LR75|HEM61_ARATH;tr|A0A7G2DRL1|A0A7G2DRL1_ARATH;tr|A0A7G2EVW0|A0A7G2EVW0_ARATH;tr|A0A5S9XPI8|A0A5S9XPI8_ARATH;sp|Q93Z96|HEM62_ARATH;tr|A0A654FLF8|A0A654FLF8_ARATH	tr|A0A178WIW9|A0A178WIW9_ARATH coproporphyrinogen oxidase OS=Arabidopsis thaliana OX=3702 GN=AXX17_At1g02730 PE=3 SV=1;sp|Q9LR75|HEM61_ARATH Coproporphyrinogen-III oxidase 1, chloroplastic OS=Arabidopsis thaliana OX=3702 GN=CPX1 PE=2 SV=1;tr|A0A7G2DRL1|A0A	7	15	15	15	47.2	43.796	3639500	4603600	4444000
A0A178W4F9	Dihydrolipoamide acetyltransferase component of pyruvate dehydrogenase complex	AXX17_At1g35370		tr|A0A178W4F9|A0A178W4F9_ARATH;sp|Q9C8P0|ODP25_ARATH;tr|A0A7G2DV84|A0A7G2DV84_ARATH;tr|A0A654EGW1|A0A654EGW1_ARATH	tr|A0A178W4F9|A0A178W4F9_ARATH Dihydrolipoamide acetyltransferase component of pyruvate dehydrogenase complex OS=Arabidopsis thaliana OX=3702 GN=AXX17_At1g35370 PE=3 SV=1;sp|Q9C8P0|ODP25_ARATH Dihydrolipoyllysine-residue acetyltransferase component 5 of py	4	11	9	9	35.3	48.306	3887000	2739500	3605200
A0A178WKB4	Glyceraldehyde-3-phosphate dehydrogenase	AXX17_At1g39030		tr|A0A178WKB4|A0A178WKB4_ARATH;tr|A0A5S9WM95|A0A5S9WM95_ARATH;sp|P25857|G3PB_ARATH;tr|A0A7G2DYG1|A0A7G2DYG1_ARATH;tr|A0A178WKB6|A0A178WKB6_ARATH	tr|A0A178WKB4|A0A178WKB4_ARATH Glyceraldehyde-3-phosphate dehydrogenase OS=Arabidopsis thaliana OX=3702 GN=AXX17_At1g39030 PE=3 SV=1;tr|A0A5S9WM95|A0A5S9WM95_ARATH Glyceraldehyde-3-phosphate dehydrogenase OS=Arabidopsis thaliana OX=3702 GN=AN1_LOCUS3676 PE	5	20	20	16	50.7	42.794	3976600	4182900	4560800
Q8RY11	Aminopeptidase P2	APP2	FUNCTION: Catalyzes the removal of a penultimate prolyl residue from the N-termini of peptides, such as Arg-Pro-Pro. {ECO:0000250|UniProtKB:Q9VJG0}.	sp|Q8RY11|AMPP2_ARATH;tr|A0A178VBL2|A0A178VBL2_ARATH;tr|A0A5S9X9E2|A0A5S9X9E2_ARATH;tr|A0A7G2EIB4|A0A7G2EIB4_ARATH;tr|A0A7G2EJG2|A0A7G2EJG2_ARATH;tr|A0A654F4A8|A0A654F4A8_ARATH	sp|Q8RY11|AMPP2_ARATH Aminopeptidase P2 OS=Arabidopsis thaliana OX=3702 GN=APP2 PE=2 SV=1;tr|A0A178VBL2|A0A178VBL2_ARATH Xaa-Pro aminopeptidase P OS=Arabidopsis thaliana OX=3702 GN=At3g05350 PE=3 SV=1;tr|A0A5S9X9E2|A0A5S9X9E2_ARATH Xaa-Pro aminopeptidase P	6	26	26	26	64.1	78.708	4194600	4607100	4798700
Q8VY70	Dimethylallyl, adenosine tRNA methylthiotransferase	AT1G62780		tr|Q8VY70|Q8VY70_ARATH;tr|A0A654EKV0|A0A654EKV0_ARATH;tr|A0A178WLD9|A0A178WLD9_ARATH;tr|Q9SI71|Q9SI71_ARATH	tr|Q8VY70|Q8VY70_ARATH Dimethylallyl, adenosine tRNA methylthiotransferase OS=Arabidopsis thaliana OX=3702 GN=AT1G62780 PE=1 SV=1;tr|A0A654EKV0|A0A654EKV0_ARATH (thale cress) hypothetical protein OS=Arabidopsis thaliana OX=3702 GN=At1g62780 PE=4 SV=1;tr|A0	4	10	10	10	43.9	27.219	4351300	4179100	5440300
A0A7G2EKZ3	GTPase Der	AT9943_LOCUS10777		tr|A0A7G2EKZ3|A0A7G2EKZ3_ARATH;tr|B5X565|B5X565_ARATH;tr|A0A384LJ95|A0A384LJ95_ARATH;tr|A0A178VLJ5|A0A178VLJ5_ARATH;tr|Q9C7C0|Q9C7C0_ARATH;tr|F4J8M2|F4J8M2_ARATH;tr|Q9LH58|Q9LH58_ARATH;tr|Q56XD9|Q56XD9_ARATH	tr|A0A7G2EKZ3|A0A7G2EKZ3_ARATH GTPase Der OS=Arabidopsis thaliana OX=3702 GN=AT9943_LOCUS10777 PE=3 SV=1;tr|B5X565|B5X565_ARATH GTPase Der OS=Arabidopsis thaliana OX=3702 GN=emb2738 PE=1 SV=1;tr|A0A384LJ95|A0A384LJ95_ARATH GTPase Der OS=Arabidopsis thalian	8	19	19	19	34.9	71.483	4491000	4577400	4809700
A0A5S9YDS4	glutamate synthase (NADH)	AN1_LOCUS25606		tr|A0A5S9YDS4|A0A5S9YDS4_ARATH;sp|Q9LV03|GLUT1_ARATH;tr|A0A178UR11|A0A178UR11_ARATH;tr|A0A7G2FGK3|A0A7G2FGK3_ARATH;tr|A0A178USF0|A0A178USF0_ARATH;tr|A0A7G2FHU1|A0A7G2FHU1_ARATH;tr|A0A178UQR2|A0A178UQR2_ARATH;tr|A0A178UQD5|A0A178UQD5_ARATH	tr|A0A5S9YDS4|A0A5S9YDS4_ARATH glutamate synthase (NADH) OS=Arabidopsis thaliana OX=3702 GN=AN1_LOCUS25606 PE=3 SV=1;sp|Q9LV03|GLUT1_ARATH Glutamate synthase 1 [NADH], chloroplastic OS=Arabidopsis thaliana OX=3702 GN=GLT1 PE=1 SV=2;tr|A0A178UR11|A0A178UR11	8	62	62	62	37.1	241.94	4758500	5222500	5725700
A0A7G2DWI3	carbamoyl-phosphate synthase (glutamine-hydrolyzing)	AT9943_LOCUS2499		tr|A0A7G2DWI3|A0A7G2DWI3_ARATH;tr|A0A5S9WFA7|A0A5S9WFA7_ARATH;tr|A0A178WB43|A0A178WB43_ARATH;sp|Q42601|CARB_ARATH;tr|B9DI51|B9DI51_ARATH	tr|A0A7G2DWI3|A0A7G2DWI3_ARATH carbamoyl-phosphate synthase (glutamine-hydrolyzing) OS=Arabidopsis thaliana OX=3702 GN=AT9943_LOCUS2499 PE=3 SV=1;tr|A0A5S9WFA7|A0A5S9WFA7_ARATH carbamoyl-phosphate synthase (glutamine-hydrolyzing) OS=Arabidopsis thaliana OX	5	30	30	30	29.6	129.97	4837300	5044900	5528600
A0A654F3Y9	Glyceraldehyde-3-phosphate dehydrogenase	AN1_LOCUS11698		tr|A0A654F3Y9|A0A654F3Y9_ARATH;sp|P25858|G3PC1_ARATH;tr|A0A5S9X911|A0A5S9X911_ARATH;tr|A0A7G2EJ02|A0A7G2EJ02_ARATH;tr|A0A178VKK2|A0A178VKK2_ARATH;tr|A0A168L4G8|A0A168L4G8_ARATH;tr|Q56WW5|Q56WW5_ARATH;tr|Q56ZR3|Q56ZR3_ARATH	tr|A0A654F3Y9|A0A654F3Y9_ARATH Glyceraldehyde-3-phosphate dehydrogenase OS=Arabidopsis thaliana OX=3702 GN=AN1_LOCUS11698 PE=3 SV=1;sp|P25858|G3PC1_ARATH Glyceraldehyde-3-phosphate dehydrogenase GAPC1, cytosolic OS=Arabidopsis thaliana OX=3702 GN=GAPC1 PE=	8	21	21	2	75.4	36.914	5126700	5525500	5847000
A0A178UV77	(thale cress) hypothetical protein	AXX17_At4g35090		tr|A0A178UV77|A0A178UV77_ARATH;sp|Q9M098|EBFC1_ARATH	tr|A0A178UV77|A0A178UV77_ARATH (thale cress) hypothetical protein OS=Arabidopsis thaliana OX=3702 GN=AXX17_At4g35090 PE=4 SV=1;sp|Q9M098|EBFC1_ARATH Nucleoid-associated protein At4g30620, chloroplastic OS=Arabidopsis thaliana OX=3702 GN=At4g30620 PE=1 SV=1	2	10	7	7	58.3	19.583	5577900	5741300	6380400
Q9LIC4	Cysteine/Histidine-rich C1 domain family protein	At3g13760		tr|Q9LIC4|Q9LIC4_ARATH	tr|Q9LIC4|Q9LIC4_ARATH Cysteine/Histidine-rich C1 domain family protein OS=Arabidopsis thaliana OX=3702 GN=At3g13760 PE=1 SV=1	1	1	1	1	2.9	75.489	5630200	5314500	5596000
P22953	Heat shock 70 kDa protein 1	HSP70-1	FUNCTION: In cooperation with other chaperones, Hsp70s are key components that facilitate folding of de novo synthesized proteins, assist translocation of precursor proteins into organelles, and are responsible for degradation of damaged protein under stress conditions (Probable). Probably involved in defense response. Chaperone involved in protein targeting to chloroplasts. May cooperate with SG…	sp|P22953|HS701_ARATH;tr|A0A178UL64|A0A178UL64_ARATH;tr|F4KCE5|F4KCE5_ARATH	sp|P22953|HS701_ARATH Heat shock 70 kDa protein 1 OS=Arabidopsis thaliana OX=3702 GN=HSP70-1 PE=1 SV=3;tr|A0A178UL64|A0A178UL64_ARATH (thale cress) hypothetical protein OS=Arabidopsis thaliana OX=3702 GN=AXX17_At5g01630 PE=3 SV=1;tr|F4KCE5|F4KCE5_ARATH Hea	3	23	23	6	46.5	71.357	6164300	6169600	6462400
A0A178WJC9	Elongation factor 1-alpha	AXX17_At1g07650	FUNCTION: This protein promotes the GTP-dependent binding of aminoacyl-tRNA to the A-site of ribosomes during protein biosynthesis. {ECO:0000256|RuleBase:RU000325}.	tr|A0A178WJC9|A0A178WJC9_ARATH;sp|Q8W4H7|EF1A2_ARATH;sp|Q8GTY0|EF1A4_ARATH;sp|Q0WL56|EF1A3_ARATH;sp|P0DH99|EF1A1_ARATH;tr|A0A5S9YFS8|A0A5S9YFS8_ARATH;tr|F4HUA0|F4HUA0_ARATH;tr|C0Z2H0|C0Z2H0_ARATH;tr|B9DI33|B9DI33_ARATH;tr|Q56YZ4|Q56YZ4_ARATH;tr|Q56ZD4|Q56ZD4_ARATH;tr|Q6NLF6|Q6NLF6_ARATH;tr|A0A5S9WLU4|A0A5S9WLU4_ARATH;tr|A0A654ER65|A0A654ER65_ARATH;tr|A0A7G2E1P3|A0A7G2E1P3_ARATH;tr|A0A178WK87|A0A1…	tr|A0A178WJC9|A0A178WJC9_ARATH Elongation factor 1-alpha OS=Arabidopsis thaliana OX=3702 GN=AXX17_At1g07650 PE=3 SV=1;sp|Q8W4H7|EF1A2_ARATH Elongation factor 1-alpha 2 OS=Arabidopsis thaliana OX=3702 GN=A2 PE=1 SV=2;sp|Q8GTY0|EF1A4_ARATH Elongation factor	16	16	16	14	53	49.502	6331200	5308200	6610400
A0A654EMT0	Glyco_transf_20 domain-containing protein	AN1_LOCUS6063		tr|A0A654EMT0|A0A654EMT0_ARATH;tr|A0A1P8AUV4|A0A1P8AUV4_ARATH;tr|A0A654EL48|A0A654EL48_ARATH;sp|Q9LRA7|TPS9_ARATH;tr|A0A178WKP7|A0A178WKP7_ARATH;sp|O23617|TPS5_ARATH;tr|W8PUL2|W8PUL2_ARATH;tr|A0A384LAK9|A0A384LAK9_ARATH;sp|O80738|TPS10_ARATH;tr|A0A7G2E345|A0A7G2E345_ARATH;tr|A0A178WFE9|A0A178WFE9_ARATH;tr|A0A1P8AQ69|A0A1P8AQ69_ARATH;tr|W8Q795|W8Q795_ARATH;tr|A0A5S9WQT2|A0A5S9WQT2_ARATH;tr|A0A5S9W…	tr|A0A654EMT0|A0A654EMT0_ARATH Glyco_transf_20 domain-containing protein OS=Arabidopsis thaliana OX=3702 GN=AN1_LOCUS6063 PE=3 SV=1;tr|A0A1P8AUV4|A0A1P8AUV4_ARATH Trehalose phosphate synthase OS=Arabidopsis thaliana OX=3702 GN=TPS10 PE=1 SV=1;tr|A0A654EL48	19	2	2	2	2.8	97.6	6397000	1716300	1556800
Q9SL55	Uncharacterized protein At2g13130	At2g13130		tr|Q9SL55|Q9SL55_ARATH;tr|A0A5S9WY27|A0A5S9WY27_ARATH	tr|Q9SL55|Q9SL55_ARATH Uncharacterized protein At2g13130 OS=Arabidopsis thaliana OX=3702 GN=At2g13130 PE=4 SV=1;tr|A0A5S9WY27|A0A5S9WY27_ARATH F-box domain-containing protein OS=Arabidopsis thaliana OX=3702 GN=C24_LOCUS7610 PE=4 SV=1	2	1	1	1	2.5	37.471	6595000	1016600	1015600
Q8S9L5	Trigger factor-like protein TIG, Chloroplastic	TIG	FUNCTION: Involved in protein export. Acts as a chaperone by maintaining the newly synthesized protein in an open conformation. Functions as a peptidyl-prolyl cis-trans isomerase (By similarity). {ECO:0000250}.	sp|Q8S9L5|TIG_ARATH;tr|A0A7G2FI86|A0A7G2FI86_ARATH;tr|A0A178UDF7|A0A178UDF7_ARATH	sp|Q8S9L5|TIG_ARATH Trigger factor-like protein TIG, Chloroplastic OS=Arabidopsis thaliana OX=3702 GN=TIG PE=1 SV=1;tr|A0A7G2FI86|A0A7G2FI86_ARATH peptidylprolyl isomerase OS=Arabidopsis thaliana OX=3702 GN=AT9943_LOCUS22226 PE=3 SV=1;tr|A0A178UDF7|A0A178U	3	27	27	27	48.8	61.733	7184700	7913500	8239300
A0A5S9XFR8	Dihydrolipoamide acetyltransferase component of pyruvate dehydrogenase complex	AT9943_LOCUS12055		tr|A0A5S9XFR8|A0A5S9XFR8_ARATH;sp|Q9SQI8|ODP24_ARATH;tr|Q94AM2|Q94AM2_ARATH;tr|A0A178V5Z1|A0A178V5Z1_ARATH	tr|A0A5S9XFR8|A0A5S9XFR8_ARATH Dihydrolipoamide acetyltransferase component of pyruvate dehydrogenase complex OS=Arabidopsis thaliana OX=3702 GN=AT9943_LOCUS12055 PE=3 SV=1;sp|Q9SQI8|ODP24_ARATH Dihydrolipoyllysine-residue acetyltransferase component 4 of	4	15	15	13	48.3	50.08	7215700	7407400	8026800
A0A178WD57	Ribulose bisphosphate carboxylase small subunit, chloroplastic	RBCS	FUNCTION: RuBisCO catalyzes two reactions: the carboxylation of D-ribulose 1,5-bisphosphate, the primary event in carbon dioxide fixation, as well as the oxidative fragmentation of the pentose substrate. Both reactions occur simultaneously and in competition at the same active site. {ECO:0000256|RuleBase:RU003627}.	tr|A0A178WD57|A0A178WD57_ARATH;sp|P10795|RBS1A_ARATH;tr|A0A075M569|A0A075M569_ARATH;tr|F4HRR5|F4HRR5_ARATH	tr|A0A178WD57|A0A178WD57_ARATH Ribulose bisphosphate carboxylase small subunit, chloroplastic OS=Arabidopsis thaliana OX=3702 GN=RBCS PE=3 SV=1;sp|P10795|RBS1A_ARATH Ribulose bisphosphate carboxylase small subunit 1A, chloroplastic OS=Arabidopsis thaliana	4	9	6	6	52.2	20.216	7306200	7216000	7442200
A0A1B1W4V3	Acetyl-coenzyme A carboxylase carboxyl transferase subunit beta, chloroplastic	accD	FUNCTION: Component of the acetyl coenzyme A carboxylase (ACC) complex. Biotin carboxylase (BC) catalyzes the carboxylation of biotin on its carrier protein (BCCP) and then the CO(2) group is transferred by the transcarboxylase to acetyl-CoA to form malonyl-CoA. {ECO:0000256|HAMAP-Rule:MF_01395}.	tr|A0A1B1W4V3|A0A1B1W4V3_ARATH;sp|P56765|ACCD_ARATH;tr|A0A8F5GHB8|A0A8F5GHB8_ARATH;tr|G4XGU7|G4XGU7_ARATH;tr|G3GA34|G3GA34_ARATH;tr|B0FFQ6|B0FFQ6_ARATH;tr|G3GA35|G3GA35_ARATH;tr|Q3ZVE3|Q3ZVE3_ARATH;tr|A0A8F5V9P9|A0A8F5V9P9_ARATH;tr|A0A8F5NY46|A0A8F5NY46_ARATH	tr|A0A1B1W4V3|A0A1B1W4V3_ARATH Acetyl-coenzyme A carboxylase carboxyl transferase subunit beta, chloroplastic OS=Arabidopsis thaliana OX=3702 GN=accD PE=3 SV=1;sp|P56765|ACCD_ARATH Acetyl-coenzyme A carboxylase carboxyl transferase subunit beta, chloroplas	10	20	20	20	48.8	55.609	8164500	7735100	8063200
A0A178W8K1	Chorismate synthase	At1g48850		tr|A0A178W8K1|A0A178W8K1_ARATH;tr|Q0WUP7|Q0WUP7_ARATH;tr|A0A654EIG7|A0A654EIG7_ARATH;sp|P57720|AROC_ARATH;tr|F4I033|F4I033_ARATH;tr|F4I032|F4I032_ARATH	tr|A0A178W8K1|A0A178W8K1_ARATH Chorismate synthase OS=Arabidopsis thaliana OX=3702 GN=At1g48850 PE=3 SV=1;tr|Q0WUP7|Q0WUP7_ARATH Chorismate synthase OS=Arabidopsis thaliana OX=3702 GN=At1g48850 PE=2 SV=1;tr|A0A654EIG7|A0A654EIG7_ARATH Chorismate synthase O	6	20	20	20	50.1	47.214	10328000	10952000	11110000
Q8GRT9	Putative acetyl-CoA carboxylase biotin-containing subunit	At3g15690		tr|Q8GRT9|Q8GRT9_ARATH;tr|A0A178VEN8|A0A178VEN8_ARATH;tr|F4J017|F4J017_ARATH;tr|A0A1I9LMU4|A0A1I9LMU4_ARATH;tr|Q9LW10|Q9LW10_ARATH;tr|A0A5S9XCP1|A0A5S9XCP1_ARATH	tr|Q8GRT9|Q8GRT9_ARATH Putative acetyl-CoA carboxylase biotin-containing subunit OS=Arabidopsis thaliana OX=3702 GN=At3g15690 PE=1 SV=1;tr|A0A178VEN8|A0A178VEN8_ARATH (thale cress) hypothetical protein OS=Arabidopsis thaliana OX=3702 GN=AXX17_At3g16470 PE=	6	7	7	7	52.5	28.169	18442000	21616000	22546000
Q570Q2	Transposase (Fragment)			tr|Q570Q2|Q570Q2_ARATH;tr|Q1G3B3|Q1G3B3_ARATH;tr|A0A384LGW2|A0A384LGW2_ARATH;tr|A0ME01|A0ME01_ARATH	tr|Q570Q2|Q570Q2_ARATH Transposase (Fragment) OS=Arabidopsis thaliana OX=3702 PE=2 SV=1;tr|Q1G3B3|Q1G3B3_ARATH Transposase OS=Arabidopsis thaliana OX=3702 GN=AT3G05936 PE=4 SV=1;tr|A0A384LGW2|A0A384LGW2_ARATH Transposase OS=Arabidopsis thaliana OX=3702 GN=	4	1	1	1	27.1	12.751	19822000	25614000	33570000
A0A654G618	Ribulose bisphosphate carboxylase small subunit, chloroplastic	RBCS	FUNCTION: RuBisCO catalyzes two reactions: the carboxylation of D-ribulose 1,5-bisphosphate, the primary event in carbon dioxide fixation, as well as the oxidative fragmentation of the pentose substrate. Both reactions occur simultaneously and in competition at the same active site. {ECO:0000256|RuleBase:RU003627}.	tr|A0A654G618|A0A654G618_ARATH;tr|A0A178URY8|A0A178URY8_ARATH;tr|A0A178UL15|A0A178UL15_ARATH;sp|P10798|RBS3B_ARATH;sp|P10797|RBS2B_ARATH;tr|A0A075M4Z6|A0A075M4Z6_ARATH;tr|A0A075M3N4|A0A075M3N4_ARATH;tr|B3H5S2|B3H5S2_ARATH;tr|A0A5S9Y931|A0A5S9Y931_ARATH;tr|F4KA76|F4KA76_ARATH	tr|A0A654G618|A0A654G618_ARATH Ribulose bisphosphate carboxylase small subunit, chloroplastic OS=Arabidopsis thaliana OX=3702 GN=RBCS PE=3 SV=1;tr|A0A178URY8|A0A178URY8_ARATH Ribulose bisphosphate carboxylase small subunit, chloroplastic OS=Arabidopsis tha	10	11	11	1	60.2	20.316	28064000	28437000	31052000
A0A654GEL7	DYW_deaminase domain-containing protein	AN1_LOCUS26985		tr|A0A654GEL7|A0A654GEL7_ARATH;tr|A0A5S9YHU2|A0A5S9YHU2_ARATH;tr|A0A178U9C7|A0A178U9C7_ARATH;sp|Q9FJY7|PP449_ARATH	tr|A0A654GEL7|A0A654GEL7_ARATH DYW_deaminase domain-containing protein OS=Arabidopsis thaliana OX=3702 GN=AN1_LOCUS26985 PE=3 SV=1;tr|A0A5S9YHU2|A0A5S9YHU2_ARATH (thale cress) hypothetical protein OS=Arabidopsis thaliana OX=3702 GN=AT9943_LOCUS23238 PE=3 S	4	1	1	1	2.7	70.627	30623000	1223600	56676000
A0A7G2F5W2	methylcrotonoyl-CoA carboxylase	AT9943_LOCUS17457		tr|A0A7G2F5W2|A0A7G2F5W2_ARATH;tr|A0A178UTZ4|A0A178UTZ4_ARATH;sp|Q9LDD8|MCCB_ARATH;tr|Q56ZH9|Q56ZH9_ARATH	tr|A0A7G2F5W2|A0A7G2F5W2_ARATH methylcrotonoyl-CoA carboxylase OS=Arabidopsis thaliana OX=3702 GN=AT9943_LOCUS17457 PE=3 SV=1;tr|A0A178UTZ4|A0A178UTZ4_ARATH methylcrotonoyl-CoA carboxylase OS=Arabidopsis thaliana OX=3702 GN=AXX17_At4g38940 PE=3 SV=1;sp|Q9L	4	33	33	33	61.6	61.626	33755000	33877000	35751000
A0A178VWV6	(thale cress) hypothetical protein	AXX17_At2g19640		tr|A0A178VWV6|A0A178VWV6_ARATH;sp|O82230|EBFC2_ARATH	tr|A0A178VWV6|A0A178VWV6_ARATH (thale cress) hypothetical protein OS=Arabidopsis thaliana OX=3702 GN=AXX17_At2g19640 PE=4 SV=1;sp|O82230|EBFC2_ARATH Nucleoid-associated protein At2g24020, chloroplastic OS=Arabidopsis thaliana OX=3702 GN=STIC2 PE=1 SV=2	2	13	13	10	58.2	19.811	35205000	32556000	39257000
Q9SSR9	F6D8.11 protein	F6D8.11		tr|Q9SSR9|Q9SSR9_ARATH;tr|Q8VZ68|Q8VZ68_ARATH;tr|A0A178WEY5|A0A178WEY5_ARATH	tr|Q9SSR9|Q9SSR9_ARATH F6D8.11 protein OS=Arabidopsis thaliana OX=3702 GN=F6D8.11 PE=4 SV=1;tr|Q8VZ68|Q8VZ68_ARATH Is a member of the PF|00364 Biotin-requiring enzymes family OS=Arabidopsis thaliana OX=3702 GN=AT1G52670 PE=1 SV=1;tr|A0A178WEY5|A0A178WEY5_A	3	9	9	9	67.1	25.112	37318000	37026000	39043000
A0A7G2F8L8	(thale cress) hypothetical protein	AT9943_LOCUS19222		tr|A0A7G2F8L8|A0A7G2F8L8_ARATH;tr|A0A178U9S1|A0A178U9S1_ARATH;sp|Q9LLC1|BCCP2_ARATH	tr|A0A7G2F8L8|A0A7G2F8L8_ARATH (thale cress) hypothetical protein OS=Arabidopsis thaliana OX=3702 GN=AT9943_LOCUS19222 PE=4 SV=1;tr|A0A178U9S1|A0A178U9S1_ARATH Biotin carboxyl carrier protein of acetyl-CoA carboxylase OS=Arabidopsis thaliana OX=3702 GN=AXX	3	8	7	7	38.2	26.88	43797000	43702000	49898000
F4IY75	Biotin/lipoyl attachment domain-containing protein	At3g56130		tr|F4IY75|F4IY75_ARATH;tr|Q93W03|Q93W03_ARATH;tr|A0A384KVD0|A0A384KVD0_ARATH;tr|A0A1I9LT30|A0A1I9LT30_ARATH;tr|A0A7G2ERT9|A0A7G2ERT9_ARATH;tr|Q9LYM8|Q9LYM8_ARATH;tr|B9DFB7|B9DFB7_ARATH;tr|F4IY77|F4IY77_ARATH	tr|F4IY75|F4IY75_ARATH Biotin/lipoyl attachment domain-containing protein OS=Arabidopsis thaliana OX=3702 GN=At3g56130 PE=1 SV=1;tr|Q93W03|Q93W03_ARATH AT3g56130/F18O21_90 OS=Arabidopsis thaliana OX=3702 GN=At3g56130 PE=1 SV=1;tr|A0A384KVD0|A0A384KVD0_ARAT	8	10	10	10	52	29.542	48408000	49776000	49877000
Q38970	Acetyl-CoA carboxylase 1	ACC1	FUNCTION: Multifunctional enzyme that catalyzes the carboxylation of acetyl-CoA, forming malonyl-CoA, which is used in the plastid for fatty acid synthesis and in the cytosol in various biosynthetic pathways including fatty acid elongation. Required for very long chain fatty acids elongation. Necessary for embryo and plant development. Plays a central function in embryo morphogenesis, especially …	sp|Q38970|ACC1_ARATH;tr|A0A178W1F6|A0A178W1F6_ARATH;tr|A0A7G2DVH3|A0A7G2DVH3_ARATH;tr|A0A654ERB2|A0A654ERB2_ARATH;tr|A0A7G2DV95|A0A7G2DV95_ARATH;tr|A0A178WA33|A0A178WA33_ARATH;tr|A0A654EKR0|A0A654EKR0_ARATH;sp|F4I1L3|ACC2_ARATH;tr|A0A5S9WLY5|A0A5S9WLY5_ARATH;tr|Q7DN91|Q7DN91_ARATH;tr|B3H4A7|B3H4A7_ARATH;tr|A0A1P8ANX0|A0A1P8ANX0_ARATH;tr|P92936|P92936_ARATH	sp|Q38970|ACC1_ARATH Acetyl-CoA carboxylase 1 OS=Arabidopsis thaliana OX=3702 GN=ACC1 PE=1 SV=1;tr|A0A178W1F6|A0A178W1F6_ARATH acetyl-CoA carboxylase OS=Arabidopsis thaliana OX=3702 GN=AXX17_At1g36920 PE=4 SV=1;tr|A0A7G2DVH3|A0A7G2DVH3_ARATH acetyl-CoA car	13	99	99	99	53.2	251.38	59205000	61175000	66826000
A0A5S9X620	Ribulose bisphosphate carboxylase/oxygenase activase, chloroplastic	AN1_LOCUS10440		tr|A0A5S9X620|A0A5S9X620_ARATH;sp|P10896|RCA_ARATH;tr|F4IVZ7|F4IVZ7_ARATH;tr|A0A178VUM0|A0A178VUM0_ARATH;tr|A0A178VW63|A0A178VW63_ARATH;tr|Q0WLM1|Q0WLM1_ARATH	tr|A0A5S9X620|A0A5S9X620_ARATH Ribulose bisphosphate carboxylase/oxygenase activase, chloroplastic OS=Arabidopsis thaliana OX=3702 GN=AN1_LOCUS10440 PE=3 SV=1;sp|P10896|RCA_ARATH Ribulose bisphosphate carboxylase/oxygenase activase, chloroplastic OS=Arabid	6	26	26	26	65.6	51.981	64540000	62560000	64855000
O03042	Ribulose bisphosphate carboxylase large chain	rbcL	FUNCTION: RuBisCO catalyzes two reactions: the carboxylation of D-ribulose 1,5-bisphosphate, the primary event in carbon dioxide fixation, as well as the oxidative fragmentation of the pentose substrate in the photorespiration process. Both reactions occur simultaneously and in competition at the same active site. {ECO:0000255|HAMAP-Rule:MF_01338}.	sp|O03042|RBL_ARATH;tr|A0A1B1W4U8|A0A1B1W4U8_ARATH;tr|A0A8F5GFN2|A0A8F5GFN2_ARATH;tr|A0A075M556|A0A075M556_ARATH;tr|X5ICS1|X5ICS1_ARATH;tr|Q85B88|Q85B88_ARATH;tr|A0A8F5P3U5|A0A8F5P3U5_ARATH;tr|G0WXW0|G0WXW0_ARATH;tr|A0A0K1CVP8|A0A0K1CVP8_ARATH;tr|A0A3G1M2D0|A0A3G1M2D0_ARATH;tr|A0A482JZC1|A0A482JZC1_ARATH;tr|H9AFL1|H9AFL1_ARATH;tr|H9AFL0|H9AFL0_ARATH;tr|Q9MVP0|Q9MVP0_ARATH;sp|P93292|M280_ARATH;tr|…	sp|O03042|RBL_ARATH Ribulose bisphosphate carboxylase large chain OS=Arabidopsis thaliana OX=3702 GN=rbcL PE=1 SV=1;tr|A0A1B1W4U8|A0A1B1W4U8_ARATH Ribulose bisphosphate carboxylase large chain OS=Arabidopsis thaliana OX=3702 GN=rbcL PE=3 SV=1;tr|A0A8F5GFN2	17	26	26	1	47.6	52.954	67489000	69340000	78986000
A0A178U9M2	Biotin carboxylase	AXX17_At5g32460	FUNCTION: This protein is a component of the acetyl coenzyme A carboxylase complex; first, biotin carboxylase catalyzes the carboxylation of the carrier protein and then the transcarboxylase transfers the carboxyl group to form malonyl-CoA. {ECO:0000256|RuleBase:RU365063}.	tr|A0A178U9M2|A0A178U9M2_ARATH;sp|O04983|ACCC_ARATH;tr|A0A654G590|A0A654G590_ARATH;tr|A0A7G2FID7|A0A7G2FID7_ARATH;tr|A0A178UBV9|A0A178UBV9_ARATH;tr|F4JYE0|F4JYE0_ARATH;tr|A0A5S9Y8M3|A0A5S9Y8M3_ARATH;tr|F4JYE1|F4JYE1_ARATH	tr|A0A178U9M2|A0A178U9M2_ARATH Biotin carboxylase OS=Arabidopsis thaliana OX=3702 GN=AXX17_At5g32460 PE=4 SV=1;sp|O04983|ACCC_ARATH Biotin carboxylase, chloroplastic OS=Arabidopsis thaliana OX=3702 GN=CAC2 PE=1 SV=1;tr|A0A654G590|A0A654G590_ARATH Biotin ca	8	29	29	29	69.1	58.386	122140000	124580000	131850000
A0A654E6B5	Methylcrotonoyl-CoA carboxylase subunit alpha, mitochondrial	AN1_LOCUS346		tr|A0A654E6B5|A0A654E6B5_ARATH;sp|Q42523|MCCA_ARATH;tr|A0A7G2DQ98|A0A7G2DQ98_ARATH;tr|A0A178WCG7|A0A178WCG7_ARATH	tr|A0A654E6B5|A0A654E6B5_ARATH Methylcrotonoyl-CoA carboxylase subunit alpha, mitochondrial OS=Arabidopsis thaliana OX=3702 GN=AN1_LOCUS346 PE=4 SV=1;sp|Q42523|MCCA_ARATH Methylcrotonoyl-CoA carboxylase subunit alpha, mitochondrial OS=Arabidopsis thaliana	4	43	43	43	77.7	80.45	155140000	159450000	167840000
A0A178ULU5	Biotin carboxyl carrier protein of acetyl-CoA carboxylase	AXX17_At5g15990	FUNCTION: This protein is a component of the acetyl coenzyme A carboxylase complex; first, biotin carboxylase catalyzes the carboxylation of the carrier protein and then the transcarboxylase transfers the carboxyl group to form malonyl-CoA. {ECO:0000256|RuleBase:RU364072}.	tr|A0A178ULU5|A0A178ULU5_ARATH;sp|Q42533|BCCP1_ARATH;tr|F4KE21|F4KE21_ARATH;tr|A0A178ULR4|A0A178ULR4_ARATH;tr|A0A7G2F881|A0A7G2F881_ARATH	tr|A0A178ULU5|A0A178ULU5_ARATH Biotin carboxyl carrier protein of acetyl-CoA carboxylase OS=Arabidopsis thaliana OX=3702 GN=AXX17_At5g15990 PE=4 SV=1;sp|Q42533|BCCP1_ARATH Biotin carboxyl carrier protein of acetyl-CoA carboxylase 1, chloroplastic OS=Arabid	5	10	10	9	40.7	29.612	259440000	245800000	267250000
A0A5S9XEI7	1,4-alpha-glucan branching enzyme	C24_LOCUS13308		tr|A0A5S9XEI7|A0A5S9XEI7_ARATH;tr|A0A178V8K6|A0A178V8K6_ARATH;sp|D2WL32|GLGB3_ARATH;tr|A0A7G2EJU5|A0A7G2EJU5_ARATH	tr|A0A5S9XEI7|A0A5S9XEI7_ARATH 1,4-alpha-glucan branching enzyme OS=Arabidopsis thaliana OX=3702 GN=C24_LOCUS13308 PE=3 SV=1;tr|A0A178V8K6|A0A178V8K6_ARATH 1,4-alpha-glucan branching enzyme OS=Arabidopsis thaliana OX=3702 GN=AXX17_At3g21790 PE=3 SV=1;sp|D2	4	4	4	4	5.7	103.54		16345
A0A1P8AS42	Glyoxylate reductase 2	GLYR2		tr|A0A1P8AS42|A0A1P8AS42_ARATH;tr|A0A654ELI4|A0A654ELI4_ARATH;tr|A0A178WM95|A0A178WM95_ARATH;sp|F4I907|GLYR2_ARATH;tr|Q9LNP0|Q9LNP0_ARATH	tr|A0A1P8AS42|A0A1P8AS42_ARATH Glyoxylate reductase 2 OS=Arabidopsis thaliana OX=3702 GN=GLYR2 PE=1 SV=1;tr|A0A654ELI4|A0A654ELI4_ARATH (thale cress) hypothetical protein OS=Arabidopsis thaliana OX=3702 GN=At1g17650 PE=4 SV=1;tr|A0A178WM95|A0A178WM95_ARATH	5	3	3	3	15.4	31.282		9478
A0A5S9XE68	Jacalin-related lectin 3	C24_LOCUS12858		tr|A0A5S9XE68|A0A5S9XE68_ARATH;tr|A0A178V9Y9|A0A178V9Y9_ARATH;sp|O04314|JAL30_ARATH;tr|A0A654F7S0|A0A654F7S0_ARATH;tr|A0A178VEL7|A0A178VEL7_ARATH;sp|O04313|JAL31_ARATH;tr|C0Z3F0|C0Z3F0_ARATH;tr|A0A178VGE8|A0A178VGE8_ARATH;tr|A0A7G2EQS0|A0A7G2EQS0_ARATH	tr|A0A5S9XE68|A0A5S9XE68_ARATH Jacalin-related lectin 3 OS=Arabidopsis thaliana OX=3702 GN=C24_LOCUS12858 PE=3 SV=1;tr|A0A178V9Y9|A0A178V9Y9_ARATH PBPI OS=Arabidopsis thaliana OX=3702 GN=AXX17_At3g17280 PE=3 SV=1;sp|O04314|JAL30_ARATH PYK10-binding protein	9	5	5	5	26.2	32.116	31043
B9DHI9	AT1G09640 protein	At1g09640		tr|B9DHI9|B9DHI9_ARATH;tr|A0A384KT07|A0A384KT07_ARATH;sp|O04487|EF1G1_ARATH;tr|Q56WV5|Q56WV5_ARATH;tr|C0Z2L8|C0Z2L8_ARATH;tr|Q56ZZ4|Q56ZZ4_ARATH	tr|B9DHI9|B9DHI9_ARATH AT1G09640 protein OS=Arabidopsis thaliana OX=3702 GN=At1g09640 PE=2 SV=1;tr|A0A384KT07|A0A384KT07_ARATH (thale cress) hypothetical protein OS=Arabidopsis thaliana OX=3702 GN=AXX17_At1g09580 PE=4 SV=1;sp|O04487|EF1G1_ARATH Probable el	6	8	3	3	21.5	46.66	49481
O04846	Alpha carbonic anhydrase 1, chloroplastic	ACA1	FUNCTION: Reversible hydration of carbon dioxide. {ECO:0000250}.	sp|O04846|ATCA1_ARATH;tr|A0A178V615|A0A178V615_ARATH;tr|A0A5S9XKG2|A0A5S9XKG2_ARATH	sp|O04846|ATCA1_ARATH Alpha carbonic anhydrase 1, chloroplastic OS=Arabidopsis thaliana OX=3702 GN=ACA1 PE=1 SV=2;tr|A0A178V615|A0A178V615_ARATH Carbonic anhydrase OS=Arabidopsis thaliana OX=3702 GN=AXX17_At3g47150 PE=3 SV=1;tr|A0A5S9XKG2|A0A5S9XKG2_ARATH	3	1	1	1	2.8	32.697	128160	182430
O22173	Polyadenylate-binding protein 4	PAB4	FUNCTION: Binds the poly(A) tail of mRNA. Appears to be an important mediator of the multiple roles of the poly(A) tail in mRNA biogenesis, stability and translation (By similarity). During infection with potyvirus TuMV, acts as a potential integral component of the viral replicase complex that could play an important role in the regulation of potyviral RNA-dependent RNA polymerase (RdRp) (By sim…	sp|O22173|PABP4_ARATH;tr|A0A178VSF7|A0A178VSF7_ARATH;tr|A0A7G2EAE7|A0A7G2EAE7_ARATH	sp|O22173|PABP4_ARATH Polyadenylate-binding protein 4 OS=Arabidopsis thaliana OX=3702 GN=PAB4 PE=1 SV=1;tr|A0A178VSF7|A0A178VSF7_ARATH Polyadenylate-binding protein OS=Arabidopsis thaliana OX=3702 GN=AXX17_At2g19000 PE=3 SV=1;tr|A0A7G2EAE7|A0A7G2EAE7_ARATH	3	5	5	5	11.2	71.652	50764
O22793	Multiple organellar RNA editing factor 2, chloroplastic	MORF2	FUNCTION: Involved in plastid rRNA processing and consequently in translation and early chloroplast differentiation (PubMed:12678554). Involved in organellar RNA editing. Required for the processing of multiple editing sites in plastids (PubMed:22411807, PubMed:23818871). {ECO:0000269|PubMed:12678554, ECO:0000269|PubMed:22411807, ECO:0000269|PubMed:23818871}.	sp|O22793|MORF2_ARATH;tr|A0A178VS42|A0A178VS42_ARATH;tr|A0A7G2EGY2|A0A7G2EGY2_ARATH	sp|O22793|MORF2_ARATH Multiple organellar RNA editing factor 2, chloroplastic OS=Arabidopsis thaliana OX=3702 GN=MORF2 PE=1 SV=1;tr|A0A178VS42|A0A178VS42_ARATH MORF2 OS=Arabidopsis thaliana OX=3702 GN=AXX17_At2g29890 PE=4 SV=1;tr|A0A7G2EGY2|A0A7G2EGY2_ARAT	3	2	2	2	12.8	24.715		27009
F4IS32	Acyl-[acyl-carrier-protein] desaturase	SSI2	FUNCTION: Introduction of a cis double bond between carbons of the acyl chain. {ECO:0000256|RuleBase:RU000582}.	tr|F4IS32|F4IS32_ARATH;tr|A0A178VWD8|A0A178VWD8_ARATH;sp|O22832|STAD7_ARATH;tr|A0A160CBM4|A0A160CBM4_ARATH;tr|A0A5S9Y5F7|A0A5S9Y5F7_ARATH;sp|Q9LF04|STAD1_ARATH;tr|A0A178UBR8|A0A178UBR8_ARATH;tr|A0A5S9X8I5|A0A5S9X8I5_ARATH;tr|A0A178VB94|A0A178VB94_ARATH;sp|Q9M879|STAD5_ARATH	tr|F4IS32|F4IS32_ARATH Acyl-[acyl-carrier-protein] desaturase OS=Arabidopsis thaliana OX=3702 GN=SSI2 PE=1 SV=1;tr|A0A178VWD8|A0A178VWD8_ARATH Acyl-[acyl-carrier-protein] desaturase OS=Arabidopsis thaliana OX=3702 GN=AXX17_At2g41230 PE=3 SV=1;sp|O22832|STA	10	8	8	6	27.2	45.65		42914
A0A178V430	(thale cress) hypothetical protein	AXX17_At4g42370		tr|A0A178V430|A0A178V430_ARATH;sp|O23166|TR164_ARATH	tr|A0A178V430|A0A178V430_ARATH (thale cress) hypothetical protein OS=Arabidopsis thaliana OX=3702 GN=AXX17_At4g42370 PE=4 SV=1;sp|O23166|TR164_ARATH Thioredoxin-like protein HCF164, chloroplastic OS=Arabidopsis thaliana OX=3702 GN=HCF164 PE=1 SV=2	2	2	2	2	9.6	28.658	43558	68355
A0A178VAG2	(thale cress) hypothetical protein	AXX17_At3g25270		tr|A0A178VAG2|A0A178VAG2_ARATH;sp|O23290|RL36A_ARATH	tr|A0A178VAG2|A0A178VAG2_ARATH (thale cress) hypothetical protein OS=Arabidopsis thaliana OX=3702 GN=AXX17_At3g25270 PE=3 SV=1;sp|O23290|RL36A_ARATH 60S ribosomal protein L36a OS=Arabidopsis thaliana OX=3702 GN=RPL36AB PE=3 SV=3	2	2	2	2	8.6	12.125		33972
A0A178VVC6	(thale cress) hypothetical protein	AXX17_At2g39530		tr|A0A178VVC6|A0A178VVC6_ARATH;sp|O48529|STR9_ARATH	tr|A0A178VVC6|A0A178VVC6_ARATH (thale cress) hypothetical protein OS=Arabidopsis thaliana OX=3702 GN=AXX17_At2g39530 PE=4 SV=1;sp|O48529|STR9_ARATH Rhodanese-like domain-containing protein 9, chloroplastic OS=Arabidopsis thaliana OX=3702 GN=STR9 PE=2 SV=1	2	4	4	4	27.8	25.51	3067.6
A0A654F8W6	26S proteasome non-ATPase regulatory subunit 1 homolog	AN1_LOCUS9698	FUNCTION: Acts as a regulatory subunit of the 26S proteasome which is involved in the ATP-dependent degradation of ubiquitinated proteins. {ECO:0000256|PIRNR:PIRNR015947}.	tr|A0A654F8W6|A0A654F8W6_ARATH;tr|A0A5S9X3M3|A0A5S9X3M3_ARATH;tr|A0A178VZ49|A0A178VZ49_ARATH;sp|O48844|PSD1A_ARATH;tr|A0A654E6S2|A0A654E6S2_ARATH;tr|A0A5S9SMG8|A0A5S9SMG8_ARATH;tr|A0A178WEG0|A0A178WEG0_ARATH;sp|Q9MAT0|PSD1B_ARATH	tr|A0A654F8W6|A0A654F8W6_ARATH 26S proteasome non-ATPase regulatory subunit 1 homolog OS=Arabidopsis thaliana OX=3702 GN=AN1_LOCUS9698 PE=3 SV=1;tr|A0A5S9X3M3|A0A5S9X3M3_ARATH 26S proteasome non-ATPase regulatory subunit 1 homolog OS=Arabidopsis thaliana O	8	5	5	5	6.2	109.01	5492.8
Q0WRA8	C-8,7 sterol isomerase	At1g20050		tr|Q0WRA8|Q0WRA8_ARATH;tr|A0A5S9V9B4|A0A5S9V9B4_ARATH;tr|A0A384KZV1|A0A384KZV1_ARATH;sp|O48962|EBP_ARATH;tr|Q8LDC3|Q8LDC3_ARATH	tr|Q0WRA8|Q0WRA8_ARATH C-8,7 sterol isomerase OS=Arabidopsis thaliana OX=3702 GN=At1g20050 PE=2 SV=1;tr|A0A5S9V9B4|A0A5S9V9B4_ARATH EXPERA domain-containing protein OS=Arabidopsis thaliana OX=3702 GN=C24_LOCUS2052 PE=3 SV=1;tr|A0A384KZV1|A0A384KZV1_ARATH (	5	3	3	3	17	25.146		79853
A0A7G2EF43	NADH dehydrogenase [ubiquinone] 1 alpha subcomplex subunit 13	AT9943_LOCUS8357		tr|A0A7G2EF43|A0A7G2EF43_ARATH;tr|A0A5S9X3R9|A0A5S9X3R9_ARATH;tr|A0A5S9SJU2|A0A5S9SJU2_ARATH;tr|A0A178W1J5|A0A178W1J5_ARATH;tr|A0A178VSY7|A0A178VSY7_ARATH;sp|Q8RWA7|NDADA_ARATH;sp|O49313|NDADB_ARATH;tr|A0A1P8B0W9|A0A1P8B0W9_ARATH;tr|C7BCB6|C7BCB6_ARATH;tr|C7BCB5|C7BCB5_ARATH	tr|A0A7G2EF43|A0A7G2EF43_ARATH NADH dehydrogenase [ubiquinone] 1 alpha subcomplex subunit 13 OS=Arabidopsis thaliana OX=3702 GN=AT9943_LOCUS8357 PE=3 SV=1;tr|A0A5S9X3R9|A0A5S9X3R9_ARATH NADH dehydrogenase [ubiquinone] 1 alpha subcomplex subunit 13 OS=Arabi	10	2	2	2	21.2	14.878	187140
A0A178V059	(thale cress) hypothetical protein	AXX17_At4g32750		tr|A0A178V059|A0A178V059_ARATH;sp|O49453|Y4844_ARATH	tr|A0A178V059|A0A178V059_ARATH (thale cress) hypothetical protein OS=Arabidopsis thaliana OX=3702 GN=AXX17_At4g32750 PE=4 SV=1;sp|O49453|Y4844_ARATH Uncharacterized protein At4g28440 OS=Arabidopsis thaliana OX=3702 GN=At4g28440 PE=1 SV=1	2	5	5	5	51	16.459	48373
A0A5S9XUV3	Pyruvate, phosphate dikinase regulatory protein, chloroplastic	C24_LOCUS18725		tr|A0A5S9XUV3|A0A5S9XUV3_ARATH;tr|A0A178UY62|A0A178UY62_ARATH;sp|O49562|PDRP1_ARATH;tr|B9DHI2|B9DHI2_ARATH;tr|A0A654FRC2|A0A654FRC2_ARATH;tr|A0A5S9X8A9|A0A5S9X8A9_ARATH;tr|A0A178VCI7|A0A178VCI7_ARATH;sp|Q9MAC9|PDRP2_ARATH;tr|A0A7G2EJ28|A0A7G2EJ28_ARATH	tr|A0A5S9XUV3|A0A5S9XUV3_ARATH Pyruvate, phosphate dikinase regulatory protein, chloroplastic OS=Arabidopsis thaliana OX=3702 GN=C24_LOCUS18725 PE=3 SV=1;tr|A0A178UY62|A0A178UY62_ARATH RP1 OS=Arabidopsis thaliana OX=3702 GN=AXX17_At4g24550 PE=3 SV=1;sp|O49	9	4	4	4	11.7	43.71	472770	260890
A5Y7D1	Nucleoside diphosphate kinase (Fragment)	NDPK2		tr|A5Y7D1|A5Y7D1_ARATH;tr|A5Y7B9|A5Y7B9_ARATH;tr|A5Y7B8|A5Y7B8_ARATH;tr|Q0WUG9|Q0WUG9_ARATH;tr|A0A384KNJ7|A0A384KNJ7_ARATH;sp|O64903|NDK2_ARATH;tr|A0A7G2FMH0|A0A7G2FMH0_ARATH	tr|A5Y7D1|A5Y7D1_ARATH Nucleoside diphosphate kinase (Fragment) OS=Arabidopsis thaliana OX=3702 GN=NDPK2 PE=3 SV=1;tr|A5Y7B9|A5Y7B9_ARATH Nucleoside diphosphate kinase (Fragment) OS=Arabidopsis thaliana OX=3702 GN=NDPK2 PE=3 SV=1;tr|A5Y7B8|A5Y7B8_ARATH Nuc	7	2	2	2	9.9	22.259		48045
A0A178W0B3	(thale cress) hypothetical protein	AXX17_At2g42180		tr|A0A178W0B3|A0A178W0B3_ARATH;sp|O80501|RAH1B_ARATH;tr|A0A654EWN7|A0A654EWN7_ARATH;tr|A0A178VS36|A0A178VS36_ARATH;tr|A0A178UPG4|A0A178UPG4_ARATH;sp|Q9SID8|RAH1D_ARATH;sp|Q9LFT9|RAH1E_ARATH;tr|A0A178V1R4|A0A178V1R4_ARATH;sp|Q9SMR4|RAH1C_ARATH;tr|A0A7G2F456|A0A7G2F456_ARATH;tr|A0A7G2FQ22|A0A7G2FQ22_ARATH;tr|A0A178U939|A0A178U939_ARATH;sp|Q9LV79|RAH1A_ARATH	tr|A0A178W0B3|A0A178W0B3_ARATH (thale cress) hypothetical protein OS=Arabidopsis thaliana OX=3702 GN=AXX17_At2g42180 PE=4 SV=1;sp|O80501|RAH1B_ARATH Ras-related protein RABH1b OS=Arabidopsis thaliana OX=3702 GN=RABH1B PE=1 SV=1	13	6	6	6	33.2	23.13		89284
A0A1P8AXD8	Tubulin/FtsZ family protein	FTSZ2-1		tr|A0A1P8AXD8|A0A1P8AXD8_ARATH;tr|A0A7G2EBP2|A0A7G2EBP2_ARATH;tr|A0A178VTX0|A0A178VTX0_ARATH;sp|O82533|FTZ21_ARATH	tr|A0A1P8AXD8|A0A1P8AXD8_ARATH Tubulin/FtsZ family protein OS=Arabidopsis thaliana OX=3702 GN=FTSZ2-1 PE=1 SV=1;tr|A0A7G2EBP2|A0A7G2EBP2_ARATH (thale cress) hypothetical protein OS=Arabidopsis thaliana OX=3702 GN=AT9943_LOCUS8640 PE=3 SV=1;tr|A0A178VTX0|A0	4	7	7	3	29.5	41.583	8507.3
A0A178WA43	(thale cress) hypothetical protein	AXX17_At1g14040		tr|A0A178WA43|A0A178WA43_ARATH;tr|A0A178VCV8|A0A178VCV8_ARATH;sp|O82568|AAPT2_ARATH;sp|O82567|AAPT1_ARATH;tr|A0A654E9J7|A0A654E9J7_ARATH;tr|A0A5S9UA54|A0A5S9UA54_ARATH;tr|F4JA27|F4JA27_ARATH;tr|A0A1P8AWM4|A0A1P8AWM4_ARATH;tr|A0A1I9LSC4|A0A1I9LSC4_ARATH;tr|F4HQU9|F4HQU9_ARATH	tr|A0A178WA43|A0A178WA43_ARATH (thale cress) hypothetical protein OS=Arabidopsis thaliana OX=3702 GN=AXX17_At1g14040 PE=3 SV=1;tr|A0A178VCV8|A0A178VCV8_ARATH (thale cress) hypothetical protein OS=Arabidopsis thaliana OX=3702 GN=AXX17_At3g27560 PE=3 SV=1;sp	10	2	2	2	5.7	43.542	82613
A0A384KW84	(thale cress) hypothetical protein	At3g46430		tr|A0A384KW84|A0A384KW84_ARATH;sp|P0DO45|ATP6B_ARATH;sp|P0DO44|ATP6A_ARATH;tr|A0A654FHE9|A0A654FHE9_ARATH;tr|A0A7G2ET20|A0A7G2ET20_ARATH	tr|A0A384KW84|A0A384KW84_ARATH (thale cress) hypothetical protein OS=Arabidopsis thaliana OX=3702 GN=At3g46430 PE=4 SV=1;sp|P0DO45|ATP6B_ARATH ATP synthase small subunit 6-B, mitochondrial OS=Arabidopsis thaliana OX=3702 GN=ATP6 PE=2 SV=1;sp|P0DO44|ATP6A_A	5	1	1	1	20	6.5846	59636	61565
P15460	2S seed storage protein 4	AT2S4	FUNCTION: This is a 2S seed storage protein.	sp|P15460|2SS4_ARATH	sp|P15460|2SS4_ARATH 2S seed storage protein 4 OS=Arabidopsis thaliana OX=3702 GN=AT2S4 PE=2 SV=1	1	2	1	1	12.7	19.169	27412
F4JRV2	Superoxide dismutase	FSD1	FUNCTION: Destroys radicals which are normally produced within the cells and which are toxic to biological systems. {ECO:0000256|RuleBase:RU000414}.	tr|F4JRV2|F4JRV2_ARATH;tr|A0A654FSM5|A0A654FSM5_ARATH;sp|P21276|SODF1_ARATH;tr|A0A178UVJ5|A0A178UVJ5_ARATH	tr|F4JRV2|F4JRV2_ARATH Superoxide dismutase OS=Arabidopsis thaliana OX=3702 GN=FSD1 PE=1 SV=1;tr|A0A654FSM5|A0A654FSM5_ARATH Superoxide dismutase OS=Arabidopsis thaliana OX=3702 GN=AN1_LOCUS19253 PE=3 SV=1;sp|P21276|SODF1_ARATH Superoxide dismutase [Fe] 1,	4	2	2	2	14	21.098		9866.9
A0A178WJ63	(thale cress) hypothetical protein	AXX17_At1g11510		tr|A0A178WJ63|A0A178WJ63_ARATH;sp|P23586|STP1_ARATH	tr|A0A178WJ63|A0A178WJ63_ARATH (thale cress) hypothetical protein OS=Arabidopsis thaliana OX=3702 GN=AXX17_At1g11510 PE=3 SV=1;sp|P23586|STP1_ARATH Sugar transport protein 1 OS=Arabidopsis thaliana OX=3702 GN=STP1 PE=1 SV=2	2	3	3	3	8.4	57.61	14482
A0A654E6D0	S-adenosylmethionine synthase	AN1_LOCUS286	FUNCTION: Catalyzes the formation of S-adenosylmethionine from methionine and ATP. {ECO:0000256|RuleBase:RU000541}.	tr|A0A654E6D0|A0A654E6D0_ARATH;tr|A0A178WES1|A0A178WES1_ARATH;sp|P23686|METK1_ARATH	tr|A0A654E6D0|A0A654E6D0_ARATH S-adenosylmethionine synthase OS=Arabidopsis thaliana OX=3702 GN=AN1_LOCUS286 PE=3 SV=1;tr|A0A178WES1|A0A178WES1_ARATH S-adenosylmethionine synthase OS=Arabidopsis thaliana OX=3702 GN=AXX17_At1g01660 PE=3 SV=1;sp|P23686|METK1	3	14	2	2	51.9	43.144	42552
Q0WLB0	Xyloglucan endotransglucosylase/hydrolase	At4g30270	FUNCTION: Catalyzes xyloglucan endohydrolysis (XEH) and/or endotransglycosylation (XET). Cleaves and religates xyloglucan polymers, an essential constituent of the primary cell wall, and thereby participates in cell wall construction of growing tissues. {ECO:0000256|RuleBase:RU361120}.	tr|Q0WLB0|Q0WLB0_ARATH;tr|A0A384LKB4|A0A384LKB4_ARATH;sp|P24806|XTH24_ARATH	tr|Q0WLB0|Q0WLB0_ARATH Xyloglucan endotransglucosylase/hydrolase OS=Arabidopsis thaliana OX=3702 GN=At4g30270 PE=2 SV=1;tr|A0A384LKB4|A0A384LKB4_ARATH Xyloglucan endotransglucosylase/hydrolase OS=Arabidopsis thaliana OX=3702 GN=AXX17_At4g34700 PE=3 SV=1;sp	3	7	7	6	36.8	30.755	68367	57443
A0A178WLP9	Phosphoribulokinase	AXX17_At1g32760		tr|A0A178WLP9|A0A178WLP9_ARATH;sp|P25697|KPPR_ARATH	tr|A0A178WLP9|A0A178WLP9_ARATH Phosphoribulokinase OS=Arabidopsis thaliana OX=3702 GN=AXX17_At1g32760 PE=3 SV=1;sp|P25697|KPPR_ARATH Phosphoribulokinase, chloroplastic OS=Arabidopsis thaliana OX=3702 GN=At1g32060 PE=1 SV=1	2	11	11	11	35.9	44.463		65688
A0A654FGI2	fructose-bisphosphatase	AN1_LOCUS15776		tr|A0A654FGI2|A0A654FGI2_ARATH;tr|A0A178VEW8|A0A178VEW8_ARATH;sp|P25851|F16P1_ARATH	tr|A0A654FGI2|A0A654FGI2_ARATH fructose-bisphosphatase OS=Arabidopsis thaliana OX=3702 GN=AN1_LOCUS15776 PE=3 SV=1;tr|A0A178VEW8|A0A178VEW8_ARATH fructose-bisphosphatase OS=Arabidopsis thaliana OX=3702 GN=AXX17_At3g48450 PE=3 SV=1;sp|P25851|F16P1_ARATH Fru	3	9	9	9	30	45.161	67932	70157
P25873	50S ribosomal protein L15, chloroplastic	RPL15		sp|P25873|RK15_ARATH;tr|A0A178VFT9|A0A178VFT9_ARATH;tr|Q570N5|Q570N5_ARATH	sp|P25873|RK15_ARATH 50S ribosomal protein L15, chloroplastic OS=Arabidopsis thaliana OX=3702 GN=RPL15 PE=1 SV=2;tr|A0A178VFT9|A0A178VFT9_ARATH (thale cress) hypothetical protein OS=Arabidopsis thaliana OX=3702 GN=AXX17_At3g28030 PE=3 SV=1	3	7	7	7	26.7	29.707	99056
P29513	Tubulin beta-5 chain	TUBB5	FUNCTION: Tubulin is the major constituent of microtubules. It binds two moles of GTP, one at an exchangeable site on the beta chain and one at a non-exchangeable site on the alpha chain.	sp|P29513|TBB5_ARATH;tr|A0A178W9M8|A0A178W9M8_ARATH;tr|A0A7G2DRV7|A0A7G2DRV7_ARATH	sp|P29513|TBB5_ARATH Tubulin beta-5 chain OS=Arabidopsis thaliana OX=3702 GN=TUBB5 PE=2 SV=1;tr|A0A178W9M8|A0A178W9M8_ARATH Tubulin beta chain OS=Arabidopsis thaliana OX=3702 GN=AXX17_At1g20990 PE=3 SV=1;tr|A0A7G2DRV7|A0A7G2DRV7_ARATH Tubulin beta chain OS	3	16	8	4	52.1	50.342	39354
A0A178UA91	(thale cress) hypothetical protein	AXX17_At5g63740		tr|A0A178UA91|A0A178UA91_ARATH;sp|P34789|RS282_ARATH	tr|A0A178UA91|A0A178UA91_ARATH (thale cress) hypothetical protein OS=Arabidopsis thaliana OX=3702 GN=AXX17_At5g63740 PE=3 SV=1;sp|P34789|RS282_ARATH 40S ribosomal protein S28-2 OS=Arabidopsis thaliana OX=3702 GN=RPS28C PE=3 SV=1	2	1	1	1	18.8	7.3404	35283	35865
A0A7G2EW04	Peptidyl-prolyl cis-trans isomerase	AT9943_LOCUS14268		tr|A0A7G2EW04|A0A7G2EW04_ARATH;tr|F4IX28|F4IX28_ARATH;tr|A0A178VJX5|A0A178VJX5_ARATH;sp|P34791|CP20C_ARATH;tr|F4IX26|F4IX26_ARATH	tr|A0A7G2EW04|A0A7G2EW04_ARATH Peptidyl-prolyl cis-trans isomerase OS=Arabidopsis thaliana OX=3702 GN=AT9943_LOCUS14268 PE=3 SV=1;tr|F4IX28|F4IX28_ARATH Peptidyl-prolyl cis-trans isomerase OS=Arabidopsis thaliana OX=3702 GN=ROC4 PE=1 SV=1;tr|A0A178VJX5|A0A	5	4	4	4	18.7	27.254		81209
A8MQA1	60S ribosomal protein L13	BBC1		tr|A8MQA1|A8MQA1_ARATH;tr|B9DGA4|B9DGA4_ARATH;tr|A0A384KBX2|A0A384KBX2_ARATH;sp|P41127|RL131_ARATH;tr|A0A7G2EV29|A0A7G2EV29_ARATH;tr|F4IWP7|F4IWP7_ARATH;tr|B9DFM3|B9DFM3_ARATH;tr|A0A7G2ERC7|A0A7G2ERC7_ARATH;tr|A0A654FE40|A0A654FE40_ARATH;tr|A0A5S9XKS6|A0A5S9XKS6_ARATH;tr|A0A178V6A2|A0A178V6A2_ARATH;sp|Q9SMT4|RL132_ARATH	tr|A8MQA1|A8MQA1_ARATH 60S ribosomal protein L13 OS=Arabidopsis thaliana OX=3702 GN=BBC1 PE=1 SV=1;tr|B9DGA4|B9DGA4_ARATH 60S ribosomal protein L13 OS=Arabidopsis thaliana OX=3702 GN=At3g49010 PE=1 SV=1;tr|A0A384KBX2|A0A384KBX2_ARATH 60S ribosomal protein	12	5	5	3	30.9	23.539		195790
A0A178W4U1	eIF4A-2	AXX17_At1g48730		tr|A0A178W4U1|A0A178W4U1_ARATH;sp|P41377|IF4A2_ARATH;tr|F4HV96|F4HV96_ARATH;tr|B9DHY5|B9DHY5_ARATH	tr|A0A178W4U1|A0A178W4U1_ARATH eIF4A-2 OS=Arabidopsis thaliana OX=3702 GN=AXX17_At1g48730 PE=3 SV=1;sp|P41377|IF4A2_ARATH Eukaryotic initiation factor 4A-2 OS=Arabidopsis thaliana OX=3702 GN=TIF4A-2 PE=1 SV=1;tr|F4HV96|F4HV96_ARATH Eif4a-2 OS=Arabidopsis t	4	17	3	3	45.4	46.762	37253	26626
P42734	Probable cinnamyl alcohol dehydrogenase 9	CAD9	FUNCTION: Involved in lignin biosynthesis. May catalyze the final step specific for the production of lignin monomers, like coniferyl alcohol, sinapyl alcohol and 4-coumaryl alcohol. {ECO:0000269|PubMed:16832689}.	sp|P42734|CADH9_ARATH;tr|A0A178V326|A0A178V326_ARATH;tr|Q56Z31|Q56Z31_ARATH	sp|P42734|CADH9_ARATH Probable cinnamyl alcohol dehydrogenase 9 OS=Arabidopsis thaliana OX=3702 GN=CAD9 PE=1 SV=2;tr|A0A178V326|A0A178V326_ARATH (thale cress) hypothetical protein OS=Arabidopsis thaliana OX=3702 GN=AXX17_At4g44720 PE=3 SV=1	3	8	8	8	30.8	38.933		13324
A0A654EJU2	Glutamyl-tRNA reductase	AN1_LOCUS4892		tr|A0A654EJU2|A0A654EJU2_ARATH;tr|A0A5S9WQI4|A0A5S9WQI4_ARATH;tr|A0A178W6Y2|A0A178W6Y2_ARATH;sp|P42804|HEM11_ARATH	tr|A0A654EJU2|A0A654EJU2_ARATH Glutamyl-tRNA reductase OS=Arabidopsis thaliana OX=3702 GN=AN1_LOCUS4892 PE=3 SV=1;tr|A0A5S9WQI4|A0A5S9WQI4_ARATH Glutamyl-tRNA reductase OS=Arabidopsis thaliana OX=3702 GN=C24_LOCUS4774 PE=3 SV=1;tr|A0A178W6Y2|A0A178W6Y2_ARA	4	5	5	3	13.4	59.499	20981
P43287	Aquaporin PIP2-2	PIP2-2	FUNCTION: Water channel required to facilitate the transport of water across cell membrane. Plays an predominant role in root water uptake process in conditions of reduced transpiration, and in osmotic fluid transport. Its function is impaired by Hg(2+). Inhibited by cytosolic acidosis which occurs during anoxia in roots. {ECO:0000269|PubMed:12566588, ECO:0000269|PubMed:14508488, ECO:0000269|PubM…	sp|P43287|PIP22_ARATH;tr|A0A178VXV5|A0A178VXV5_ARATH;tr|A0A1P8AYA1|A0A1P8AYA1_ARATH	sp|P43287|PIP22_ARATH Aquaporin PIP2-2 OS=Arabidopsis thaliana OX=3702 GN=PIP2-2 PE=1 SV=2;tr|A0A178VXV5|A0A178VXV5_ARATH (thale cress) hypothetical protein OS=Arabidopsis thaliana OX=3702 GN=AXX17_At2g33960 PE=3 SV=1;tr|A0A1P8AYA1|A0A1P8AYA1_ARATH Plasma	3	5	4	4	17.5	30.453	49919
A0A178VM57	(thale cress) hypothetical protein	AXX17_At3g50030		tr|A0A178VM57|A0A178VM57_ARATH;sp|P48491|TPIS_ARATH	tr|A0A178VM57|A0A178VM57_ARATH (thale cress) hypothetical protein OS=Arabidopsis thaliana OX=3702 GN=AXX17_At3g50030 PE=3 SV=1;sp|P48491|TPIS_ARATH Triosephosphate isomerase, cytosolic OS=Arabidopsis thaliana OX=3702 GN=CTIMC PE=1 SV=2	2	4	3	3	17.3	27.169	127040	150960
F4KDU5	Ribosomal protein L4/L1 family	At5g02870		tr|F4KDU5|F4KDU5_ARATH;tr|Q8GYH3|Q8GYH3_ARATH;tr|A0A5S9Y0U4|A0A5S9Y0U4_ARATH;tr|A0A178UAH8|A0A178UAH8_ARATH;sp|P49691|RL4B_ARATH;tr|A0A7G2F7K1|A0A7G2F7K1_ARATH;tr|Q9ASS3|Q9ASS3_ARATH	tr|F4KDU5|F4KDU5_ARATH Ribosomal protein L4/L1 family OS=Arabidopsis thaliana OX=3702 GN=At5g02870 PE=1 SV=1;tr|Q8GYH3|Q8GYH3_ARATH Putative 60S ribosomal protein OS=Arabidopsis thaliana OX=3702 GN=At5g02870/F9G14_180 PE=2 SV=1;tr|A0A5S9Y0U4|A0A5S9Y0U4_ARA	7	13	3	3	40.1	44.592	128660	108680
F4I3L1	Phosphoglycerate kinase	At1g56190		tr|F4I3L1|F4I3L1_ARATH;tr|A0A178W4Q1|A0A178W4Q1_ARATH;sp|P50318|PGKH2_ARATH	tr|F4I3L1|F4I3L1_ARATH Phosphoglycerate kinase OS=Arabidopsis thaliana OX=3702 GN=At1g56190 PE=1 SV=1;tr|A0A178W4Q1|A0A178W4Q1_ARATH Phosphoglycerate kinase OS=Arabidopsis thaliana OX=3702 GN=AXX17_At1g50870 PE=3 SV=1;sp|P50318|PGKH2_ARATH Phosphoglycerate	3	16	2	2	46.9	42.615	53467
A0A5S9WIZ3	(thale cress) hypothetical protein	AT9943_LOCUS2987		tr|A0A5S9WIZ3|A0A5S9WIZ3_ARATH;tr|A0A178WJ77|A0A178WJ77_ARATH;sp|P51412|RK21_ARATH;tr|A0A654EKN6|A0A654EKN6_ARATH	tr|A0A5S9WIZ3|A0A5S9WIZ3_ARATH (thale cress) hypothetical protein OS=Arabidopsis thaliana OX=3702 GN=AT9943_LOCUS2987 PE=3 SV=1;tr|A0A178WJ77|A0A178WJ77_ARATH RPL21C OS=Arabidopsis thaliana OX=3702 GN=AXX17_At1g36490 PE=3 SV=1;sp|P51412|RK21_ARATH 50S ribo	4	8	8	8	38.6	24.025	185330	189650
P51427	40S ribosomal protein S5-2	RPS5B		sp|P51427|RS52_ARATH;tr|A0A178VED6|A0A178VED6_ARATH;tr|A0A7G2EK76|A0A7G2EK76_ARATH	sp|P51427|RS52_ARATH 40S ribosomal protein S5-2 OS=Arabidopsis thaliana OX=3702 GN=RPS5B PE=1 SV=2;tr|A0A178VED6|A0A178VED6_ARATH RPS5A OS=Arabidopsis thaliana OX=3702 GN=AXX17_At3g11890 PE=3 SV=1	3	5	1	1	30	22.921	9853.2	9799.5
B9DI55	AT3G09840 protein	At3g09840		tr|B9DI55|B9DI55_ARATH;tr|A0A384KA82|A0A384KA82_ARATH;sp|P54609|CD48A_ARATH;tr|A0A7G2EJB3|A0A7G2EJB3_ARATH;tr|A0A7G2FC17|A0A7G2FC17_ARATH;tr|A0A654FXU5|A0A654FXU5_ARATH;tr|A0A178URT8|A0A178URT8_ARATH;sp|Q9LZF6|CD48E_ARATH;tr|A0A5S9XL49|A0A5S9XL49_ARATH;tr|A0A178VB32|A0A178VB32_ARATH;sp|Q9SCN8|CD48D_ARATH	tr|B9DI55|B9DI55_ARATH AT3G09840 protein OS=Arabidopsis thaliana OX=3702 GN=At3g09840 PE=2 SV=1;tr|A0A384KA82|A0A384KA82_ARATH CDC48A OS=Arabidopsis thaliana OX=3702 GN=AXX17_At3g09510 PE=4 SV=1;sp|P54609|CD48A_ARATH Cell division control protein 48 homolo	11	6	6	6	9.5	89.392	18724
A0A7G2F961	(thale cress) hypothetical protein	AT9943_LOCUS17868		tr|A0A7G2F961|A0A7G2F961_ARATH;tr|A0A178V4I4|A0A178V4I4_ARATH;sp|P55034|PSMD4_ARATH	tr|A0A7G2F961|A0A7G2F961_ARATH (thale cress) hypothetical protein OS=Arabidopsis thaliana OX=3702 GN=AT9943_LOCUS17868 PE=3 SV=1;tr|A0A178V4I4|A0A178V4I4_ARATH RPN10 OS=Arabidopsis thaliana OX=3702 GN=AXX17_At4g43970 PE=3 SV=1;sp|P55034|PSMD4_ARATH 26S pro	3	4	4	4	13.8	40.431		35560
B0FFQ7	NAD(P)H-quinone oxidoreductase (Fragment)	ndhJ	FUNCTION: NDH shuttles electrons from NAD(P)H:plastoquinone, via FMN and iron-sulfur (Fe-S) centers, to quinones in the photosynthetic chain and possibly in a chloroplast respiratory chain. The immediate electron acceptor for the enzyme in this species is believed to be plastoquinone. Couples the redox reaction to proton translocation, and thus conserves the redox energy in a proton gradient. {EC…	tr|B0FFQ7|B0FFQ7_ARATH;tr|A0A1B1W4V0|A0A1B1W4V0_ARATH;sp|P56754|NDHJ_ARATH;tr|A0A8F5V778|A0A8F5V778_ARATH	tr|B0FFQ7|B0FFQ7_ARATH NAD(P)H-quinone oxidoreductase (Fragment) OS=Arabidopsis thaliana OX=3702 GN=ndhJ PE=3 SV=1;tr|A0A1B1W4V0|A0A1B1W4V0_ARATH NAD(P)H-quinone oxidoreductase subunit J, chloroplastic OS=Arabidopsis thaliana OX=3702 GN=ndhJ PE=3 SV=1;sp|P	4	3	3	3	40	14.807	2271.7
A0A8F5Z9N9	Cytochrome b6	petB		tr|A0A8F5Z9N9|A0A8F5Z9N9_ARATH;tr|A0A8F5P158|A0A8F5P158_ARATH;tr|A0A8F5GJ22|A0A8F5GJ22_ARATH;sp|P56773|CYB6_ARATH;tr|A0A1B1W4W4|A0A1B1W4W4_ARATH	tr|A0A8F5Z9N9|A0A8F5Z9N9_ARATH Cytochrome b6 OS=Arabidopsis thaliana OX=3702 GN=petB PE=3 SV=1;tr|A0A8F5P158|A0A8F5P158_ARATH Cytochrome b6 OS=Arabidopsis thaliana OX=3702 GN=petB PE=3 SV=1;tr|A0A8F5GJ22|A0A8F5GJ22_ARATH Cytochrome b6 OS=Arabidopsis thalia	5	3	3	3	15.3	24.092	26887	51275
A0A1B1W4X8	30S ribosomal protein S11, chloroplastic	rps11		tr|A0A1B1W4X8|A0A1B1W4X8_ARATH;sp|P56802|RR11_ARATH;tr|A0A8F5NY08|A0A8F5NY08_ARATH;tr|A0A8F5V791|A0A8F5V791_ARATH	tr|A0A1B1W4X8|A0A1B1W4X8_ARATH 30S ribosomal protein S11, chloroplastic OS=Arabidopsis thaliana OX=3702 GN=rps11 PE=3 SV=1;sp|P56802|RR11_ARATH 30S ribosomal protein S11, chloroplastic OS=Arabidopsis thaliana OX=3702 GN=rps11 PE=3 SV=1	4	3	3	3	23.9	15.023		113320
A0A1P8B8W6	Ascorbate peroxidase 4	TL29		tr|A0A1P8B8W6|A0A1P8B8W6_ARATH;tr|A0A5S9XSG0|A0A5S9XSG0_ARATH;sp|P82281|TL29_ARATH;tr|A0A1P8B8Y3|A0A1P8B8Y3_ARATH;tr|A0A654FMI0|A0A654FMI0_ARATH;tr|A0A178UTM3|A0A178UTM3_ARATH	tr|A0A1P8B8W6|A0A1P8B8W6_ARATH Ascorbate peroxidase 4 OS=Arabidopsis thaliana OX=3702 GN=TL29 PE=1 SV=1;tr|A0A5S9XSG0|A0A5S9XSG0_ARATH (thale cress) hypothetical protein OS=Arabidopsis thaliana OX=3702 GN=AT9943_LOCUS15082 PE=3 SV=1;sp|P82281|TL29_ARATH Th	6	6	6	6	28.9	31.041	31102
Q3EC42	NADH dehydrogenase family protein	At2g07785		tr|Q3EC42|Q3EC42_ARATH;tr|A0A654GF24|A0A654GF24_ARATH;tr|A7KNG7|A7KNG7_ARATH;tr|Q1ZXW0|Q1ZXW0_ARATH;tr|G1C2R6|G1C2R6_ARATH;tr|B5TM92|B5TM92_ARATH;tr|A0A2P2CLC3|A0A2P2CLC3_ARATH;sp|P92558|NU1M_ARATH	tr|Q3EC42|Q3EC42_ARATH NADH dehydrogenase family protein OS=Arabidopsis thaliana OX=3702 GN=At2g07785 PE=3 SV=1;tr|A0A654GF24|A0A654GF24_ARATH NADH-ubiquinone oxidoreductase chain 1 OS=Arabidopsis thaliana OX=3702 GN=AN1_LOCUS27134 PE=3 SV=1;tr|A7KNG7|A7KN	8	1	1	1	14.1	10.61	4073.7
Q08733	Aquaporin PIP1-3	PIP1-3	FUNCTION: Water channel required to facilitate the transport of water across cell membrane. Its function is impaired by Hg(2+). {ECO:0000269|PubMed:7920711}.	sp|Q08733|PIP13_ARATH;tr|A0A178WIA6|A0A178WIA6_ARATH;tr|A8MSF6|A8MSF6_ARATH	sp|Q08733|PIP13_ARATH Aquaporin PIP1-3 OS=Arabidopsis thaliana OX=3702 GN=PIP1-3 PE=1 SV=1;tr|A0A178WIA6|A0A178WIA6_ARATH (thale cress) hypothetical protein OS=Arabidopsis thaliana OX=3702 GN=AXX17_At1g00690 PE=3 SV=1	3	6	3	3	22.7	30.632	98832	107680
A0A1P8ARK0	Basic helix-loop-helix (BHLH) DNA-binding superfamily protein	At1g10610		tr|A0A1P8ARK0|A0A1P8ARK0_ARATH;tr|A0A1P8ARJ8|A0A1P8ARJ8_ARATH;tr|A0A654EAL8|A0A654EAL8_ARATH;tr|A0A178WLS1|A0A178WLS1_ARATH;sp|Q0WNR2|BH090_ARATH;tr|A0A7G2DPS5|A0A7G2DPS5_ARATH;tr|A0A7G2DPV4|A0A7G2DPV4_ARATH	tr|A0A1P8ARK0|A0A1P8ARK0_ARATH Basic helix-loop-helix (BHLH) DNA-binding superfamily protein OS=Arabidopsis thaliana OX=3702 GN=At1g10610 PE=4 SV=1;tr|A0A1P8ARJ8|A0A1P8ARJ8_ARATH Basic helix-loop-helix (BHLH) DNA-binding superfamily protein OS=Arabidopsis	7	1	1	1	3.8	38.927	3018.6	9145.7
B9DHT9	Coatomer subunit gamma	At4g34450	FUNCTION: The coatomer is a cytosolic protein complex that binds to dilysine motifs and reversibly associates with Golgi non-clathrin-coated vesicles, which further mediate biosynthetic protein transport from the ER, via the Golgi up to the trans Golgi network. Coatomer complex is required for budding from Golgi membranes, and is essential for the retrograde Golgi-to-ER transport of dilysine-tagg…	tr|B9DHT9|B9DHT9_ARATH;tr|A0A384LAW6|A0A384LAW6_ARATH;sp|Q0WW26|COPG_ARATH	tr|B9DHT9|B9DHT9_ARATH Coatomer subunit gamma OS=Arabidopsis thaliana OX=3702 GN=At4g34450 PE=2 SV=1;tr|A0A384LAW6|A0A384LAW6_ARATH Coatomer subunit gamma OS=Arabidopsis thaliana OX=3702 GN=AXX17_At4g39420 PE=3 SV=1;sp|Q0WW26|COPG_ARATH Coatomer subunit ga	3	10	10	10	14	98.49		8382.3
Q2V2S7	NAD(P)H-quinone oxidoreductase subunit M, chloroplastic	ndhM	FUNCTION: NDH shuttles electrons from NAD(P)H:plastoquinone, via FMN and iron-sulfur (Fe-S) centers, to quinones in the photosynthetic chain and possibly in a chloroplast respiratory chain. The immediate electron acceptor for the enzyme in this species is believed to be plastoquinone. Couples the redox reaction to proton translocation, and thus conserves the redox energy in a proton gradient. {EC…	sp|Q2V2S7|NDHM_ARATH;tr|A0A178UUC1|A0A178UUC1_ARATH;tr|A0A654FWH6|A0A654FWH6_ARATH	sp|Q2V2S7|NDHM_ARATH NAD(P)H-quinone oxidoreductase subunit M, chloroplastic OS=Arabidopsis thaliana OX=3702 GN=ndhM PE=1 SV=1;tr|A0A178UUC1|A0A178UUC1_ARATH NAD(P)H-quinone oxidoreductase subunit M, chloroplastic OS=Arabidopsis thaliana OX=3702 GN=AXX17_A	3	6	6	6	47.5	24.795	34107
A0A654GAS7	Pyruvate dehydrogenase E1 component subunit beta	AN1_LOCUS25330	FUNCTION: The pyruvate dehydrogenase complex catalyzes the overall conversion of pyruvate to acetyl-CoA and CO2. {ECO:0000256|RuleBase:RU364074}.	tr|A0A654GAS7|A0A654GAS7_ARATH;tr|A0A178UM82|A0A178UM82_ARATH;sp|Q38799|ODPB1_ARATH;tr|Q56Z30|Q56Z30_ARATH	tr|A0A654GAS7|A0A654GAS7_ARATH Pyruvate dehydrogenase E1 component subunit beta OS=Arabidopsis thaliana OX=3702 GN=AN1_LOCUS25330 PE=4 SV=1;tr|A0A178UM82|A0A178UM82_ARATH Pyruvate dehydrogenase E1 component subunit beta OS=Arabidopsis thaliana OX=3702 GN=A	4	5	5	5	18.7	39.115		68334
A0A7G2EQL8	(thale cress) hypothetical protein	AT9943_LOCUS13369		tr|A0A7G2EQL8|A0A7G2EQL8_ARATH;tr|A0A654FG98|A0A654FG98_ARATH;tr|A0A5S9XJY3|A0A5S9XJY3_ARATH;tr|A0A178VH65|A0A178VH65_ARATH;sp|Q38833|CHLG_ARATH	tr|A0A7G2EQL8|A0A7G2EQL8_ARATH (thale cress) hypothetical protein OS=Arabidopsis thaliana OX=3702 GN=AT9943_LOCUS13369 PE=4 SV=1;tr|A0A654FG98|A0A654FG98_ARATH Chlorophyll synthase, chloroplastic OS=Arabidopsis thaliana OX=3702 GN=AN1_LOCUS15544 PE=4 SV=1;	5	5	5	5	14.5	41.895	15150
A0A7G2EMX8	Phospholipase D	AT9943_LOCUS11152		tr|A0A7G2EMX8|A0A7G2EMX8_ARATH;tr|A0A178VKX2|A0A178VKX2_ARATH;sp|Q38882|PLDA1_ARATH;tr|Q84WM2|Q84WM2_ARATH;tr|A0A654EHV2|A0A654EHV2_ARATH;tr|A0A5S9WLP7|A0A5S9WLP7_ARATH;tr|A0A178WFN9|A0A178WFN9_ARATH;sp|Q9SSQ9|PLDA2_ARATH	tr|A0A7G2EMX8|A0A7G2EMX8_ARATH Phospholipase D OS=Arabidopsis thaliana OX=3702 GN=AT9943_LOCUS11152 PE=3 SV=1;tr|A0A178VKX2|A0A178VKX2_ARATH Phospholipase D OS=Arabidopsis thaliana OX=3702 GN=AXX17_At3g16510 PE=3 SV=1;sp|Q38882|PLDA1_ARATH Phospholipase D	8	4	4	4	7.2	91.821	9045.1
A0A654FPF9	Xyloglucan endotransglucosylase/hydrolase	AN1_LOCUS18039	FUNCTION: Catalyzes xyloglucan endohydrolysis (XEH) and/or endotransglycosylation (XET). Cleaves and religates xyloglucan polymers, an essential constituent of the primary cell wall, and thereby participates in cell wall construction of growing tissues. {ECO:0000256|RuleBase:RU361120}.	tr|A0A654FPF9|A0A654FPF9_ARATH;tr|A0A178UV66|A0A178UV66_ARATH;sp|Q38911|XTH15_ARATH	tr|A0A654FPF9|A0A654FPF9_ARATH Xyloglucan endotransglucosylase/hydrolase OS=Arabidopsis thaliana OX=3702 GN=AN1_LOCUS18039 PE=3 SV=1;tr|A0A178UV66|A0A178UV66_ARATH Xyloglucan endotransglucosylase/hydrolase OS=Arabidopsis thaliana OX=3702 GN=AXX17_At4g16200	3	4	4	4	21.1	32.685	5813.8	5881.5
C0Z209	AT5G07440 protein (Fragment)	At5g07440		tr|C0Z209|C0Z209_ARATH;tr|A0A178UEW8|A0A178UEW8_ARATH;sp|Q38946|DHE2_ARATH;tr|F4K6P9|F4K6P9_ARATH;tr|A0A7G2F914|A0A7G2F914_ARATH;tr|Q94F14|Q94F14_ARATH;tr|B9DH02|B9DH02_ARATH;tr|Q0WX01|Q0WX01_ARATH	tr|C0Z209|C0Z209_ARATH AT5G07440 protein (Fragment) OS=Arabidopsis thaliana OX=3702 GN=At5g07440 PE=2 SV=1;tr|A0A178UEW8|A0A178UEW8_ARATH Glutamate dehydrogenase OS=Arabidopsis thaliana OX=3702 GN=AXX17_At5g07120 PE=3 SV=1;sp|Q38946|DHE2_ARATH Glutamate de	8	5	5	5	18.4	40.059	33591
A0A7G2ES70	(thale cress) hypothetical protein	AT9943_LOCUS13423		tr|A0A7G2ES70|A0A7G2ES70_ARATH;tr|A0A654FGF4|A0A654FGF4_ARATH;tr|A0A5S9XK34|A0A5S9XK34_ARATH;tr|A0A178VGE7|A0A178VGE7_ARATH;sp|Q39061|CP33_ARATH	tr|A0A7G2ES70|A0A7G2ES70_ARATH (thale cress) hypothetical protein OS=Arabidopsis thaliana OX=3702 GN=AT9943_LOCUS13423 PE=4 SV=1;tr|A0A654FGF4|A0A654FGF4_ARATH 33 kDa ribonucleoprotein, chloroplastic OS=Arabidopsis thaliana OX=3702 GN=AN1_LOCUS15604 PE=4 S	5	2	2	2	9.2	32.697	9888.2	30058
A0A178USZ7	TMP-C	AXX17_At4g00560		tr|A0A178USZ7|A0A178USZ7_ARATH;sp|Q39196|PIP14_ARATH;tr|F4JHB6|F4JHB6_ARATH;tr|A0A7G2EV15|A0A7G2EV15_ARATH	tr|A0A178USZ7|A0A178USZ7_ARATH TMP-C OS=Arabidopsis thaliana OX=3702 GN=AXX17_At4g00560 PE=3 SV=1;sp|Q39196|PIP14_ARATH Probable aquaporin PIP1-4 OS=Arabidopsis thaliana OX=3702 GN=PIP1.4 PE=1 SV=1;tr|F4JHB6|F4JHB6_ARATH Plasma membrane intrinsic protein 1	4	6	3	3	23	30.692		42885
A0A178UT42	(thale cress) hypothetical protein	At4g11150		tr|A0A178UT42|A0A178UT42_ARATH;tr|A0A5S9XRW2|A0A5S9XRW2_ARATH;sp|Q39258|VATE1_ARATH;tr|A0A7G2E3W5|A0A7G2E3W5_ARATH;tr|A0A654EKW1|A0A654EKW1_ARATH;tr|A0A1P8ANX8|A0A1P8ANX8_ARATH;tr|A0A178W5F7|A0A178W5F7_ARATH;sp|P0CAN7|VATE3_ARATH;tr|A0A1P8ANV6|A0A1P8ANV6_ARATH;tr|A0A7G2ENB5|A0A7G2ENB5_ARATH;tr|A0A654F574|A0A654F574_ARATH;tr|A0A178VP35|A0A178VP35_ARATH;sp|Q9C9Z8|VATE2_ARATH	tr|A0A178UT42|A0A178UT42_ARATH (thale cress) hypothetical protein OS=Arabidopsis thaliana OX=3702 GN=At4g11150 PE=3 SV=1;tr|A0A5S9XRW2|A0A5S9XRW2_ARATH V-type proton ATPase subunit E OS=Arabidopsis thaliana OX=3702 GN=AN1_LOCUS17705 PE=3 SV=1;sp|Q39258|VAT	13	3	3	3	19.5	17.588	9452.3
A0A178UZT1	40S ribosomal protein S3a	AXX17_At4g39670		tr|A0A178UZT1|A0A178UZT1_ARATH;sp|Q42262|RS3A2_ARATH;tr|C0Z2V4|C0Z2V4_ARATH;tr|Q42008|Q42008_ARATH	tr|A0A178UZT1|A0A178UZT1_ARATH 40S ribosomal protein S3a OS=Arabidopsis thaliana OX=3702 GN=AXX17_At4g39670 PE=3 SV=1;sp|Q42262|RS3A2_ARATH 40S ribosomal protein S3a-2 OS=Arabidopsis thaliana OX=3702 GN=RPS3AB PE=2 SV=3	4	13	7	7	53.1	29.803	48611	13653
C0Z325	AT3G02090 protein	At3g02090		tr|C0Z325|C0Z325_ARATH;tr|A0A178V9A9|A0A178V9A9_ARATH;sp|Q42290|MPPB_ARATH;tr|Q56Z94|Q56Z94_ARATH	tr|C0Z325|C0Z325_ARATH AT3G02090 protein OS=Arabidopsis thaliana OX=3702 GN=At3g02090 PE=2 SV=1;tr|A0A178V9A9|A0A178V9A9_ARATH (thale cress) hypothetical protein OS=Arabidopsis thaliana OX=3702 GN=AXX17_At3g01260 PE=3 SV=1;sp|Q42290|MPPB_ARATH Probable mit	4	7	7	7	23.5	53.725		24925
A0A178U9K5	(thale cress) hypothetical protein	AXX17_At5g40920		tr|A0A178U9K5|A0A178U9K5_ARATH;sp|Q42403|TRXH3_ARATH	tr|A0A178U9K5|A0A178U9K5_ARATH (thale cress) hypothetical protein OS=Arabidopsis thaliana OX=3702 GN=AXX17_At5g40920 PE=4 SV=1;sp|Q42403|TRXH3_ARATH Thioredoxin H3 OS=Arabidopsis thaliana OX=3702 GN=TRX3 PE=1 SV=1	2	3	3	3	28	13.109	61374	67583
A0A178WE81	Glutamate decarboxylase	AXX17_At1g59620		tr|A0A178WE81|A0A178WE81_ARATH;sp|Q42472|DCE2_ARATH;tr|Q56W28|Q56W28_ARATH;tr|A0A7G2E4E0|A0A7G2E4E0_ARATH;tr|A0A7G2FAC0|A0A7G2FAC0_ARATH;tr|A0A178VPP7|A0A178VPP7_ARATH;sp|Q9ZPS3|DCE4_ARATH;tr|Q8LFR4|Q8LFR4_ARATH;tr|A0A178VFR2|A0A178VFR2_ARATH;sp|Q9LSH2|DCE5_ARATH;tr|A0A5S9Y4Y1|A0A5S9Y4Y1_ARATH;sp|Q42521|DCE1_ARATH;tr|A0A654ER84|A0A654ER84_ARATH;tr|A0A5S9WWI0|A0A5S9WWI0_ARATH;tr|A0A1P8AZ64|A0A1P8A…	tr|A0A178WE81|A0A178WE81_ARATH Glutamate decarboxylase OS=Arabidopsis thaliana OX=3702 GN=AXX17_At1g59620 PE=3 SV=1;sp|Q42472|DCE2_ARATH Glutamate decarboxylase 2 OS=Arabidopsis thaliana OX=3702 GN=GAD2 PE=1 SV=1;tr|Q56W28|Q56W28_ARATH Glutamate decarboxyl	16	2	2	2	6.5	56.14	29312
A0A654FZE6	hydroxymethylbilane synthase	AN1_LOCUS21651		tr|A0A654FZE6|A0A654FZE6_ARATH;sp|Q43316|HEM3_ARATH;tr|A0A178UG85|A0A178UG85_ARATH;tr|Q56ZT3|Q56ZT3_ARATH	tr|A0A654FZE6|A0A654FZE6_ARATH hydroxymethylbilane synthase OS=Arabidopsis thaliana OX=3702 GN=AN1_LOCUS21651 PE=3 SV=1;sp|Q43316|HEM3_ARATH Porphobilinogen deaminase, chloroplastic OS=Arabidopsis thaliana OX=3702 GN=HEMC PE=1 SV=1;tr|A0A178UG85|A0A178UG85	4	10	10	10	28	41.043	45875	156300
A0A7G2E284	(thale cress) hypothetical protein	AT9943_LOCUS5281		tr|A0A7G2E284|A0A7G2E284_ARATH;tr|A0A5S9WTR7|A0A5S9WTR7_ARATH;tr|A0A178WCL0|A0A178WCL0_ARATH;sp|Q56Z59|PATL3_ARATH	tr|A0A7G2E284|A0A7G2E284_ARATH (thale cress) hypothetical protein OS=Arabidopsis thaliana OX=3702 GN=AT9943_LOCUS5281 PE=3 SV=1;tr|A0A5S9WTR7|A0A5S9WTR7_ARATH Patellin-3-like OS=Arabidopsis thaliana OX=3702 GN=C24_LOCUS6137 PE=3 SV=1;tr|A0A178WCL0|A0A178WC	4	2	2	2	5.5	56.104		11420
A0A178VAH5	(thale cress) hypothetical protein	AXX17_At3g37530		tr|A0A178VAH5|A0A178VAH5_ARATH;sp|Q680P8|RS29_ARATH;tr|A0A178VIQ1|A0A178VIQ1_ARATH;tr|A0A5S9XIE3|A0A5S9XIE3_ARATH;tr|A0A654FCI0|A0A654FCI0_ARATH;tr|A0A654FVS2|A0A654FVS2_ARATH;tr|Q67XK4|Q67XK4_ARATH;tr|A0A654FVC0|A0A654FVC0_ARATH;tr|A0A1P8B616|A0A1P8B616_ARATH	tr|A0A178VAH5|A0A178VAH5_ARATH (thale cress) hypothetical protein OS=Arabidopsis thaliana OX=3702 GN=AXX17_At3g37530 PE=3 SV=1;sp|Q680P8|RS29_ARATH 40S ribosomal protein S29 OS=Arabidopsis thaliana OX=3702 GN=RPS29C PE=3 SV=2;tr|A0A178VIQ1|A0A178VIQ1_ARATH	9	3	3	3	50	6.4294	40730
A0A178UMN9	(thale cress) hypothetical protein	AXX17_At5g13280		tr|A0A178UMN9|A0A178UMN9_ARATH;tr|A0A654G0U4|A0A654G0U4_ARATH;sp|Q6ICZ8|NACA3_ARATH;tr|A0A178VJD9|A0A178VJD9_ARATH;sp|Q9LHG9|NACA1_ARATH;tr|A0A7G2ELV2|A0A7G2ELV2_ARATH	tr|A0A178UMN9|A0A178UMN9_ARATH (thale cress) hypothetical protein OS=Arabidopsis thaliana OX=3702 GN=AXX17_At5g13280 PE=4 SV=1;tr|A0A654G0U4|A0A654G0U4_ARATH NAC-A/B domain-containing protein OS=Arabidopsis thaliana OX=3702 GN=AN1_LOCUS22152 PE=4 SV=1;sp|Q	6	3	3	3	33.1	14.812	37581
A0A178URC3	PUCHI	AXX17_At5g18360		tr|A0A178URC3|A0A178URC3_ARATH;sp|Q6J9Q2|ERF86_ARATH	tr|A0A178URC3|A0A178URC3_ARATH PUCHI OS=Arabidopsis thaliana OX=3702 GN=AXX17_At5g18360 PE=4 SV=1;sp|Q6J9Q2|ERF86_ARATH Ethylene-responsive transcription factor ERF086 OS=Arabidopsis thaliana OX=3702 GN=ERF086 PE=1 SV=2	2	1	1	1	3.2	38.455	12860000	13246000
A0A5S9TCZ0	Lysosomal beta A mannosidase	C24_LOCUS890		tr|A0A5S9TCZ0|A0A5S9TCZ0_ARATH;tr|A0A178WLW7|A0A178WLW7_ARATH;sp|Q75W54|EBM_ARATH;tr|A0A7G2DS93|A0A7G2DS93_ARATH	tr|A0A5S9TCZ0|A0A5S9TCZ0_ARATH Lysosomal beta A mannosidase OS=Arabidopsis thaliana OX=3702 GN=C24_LOCUS890 PE=3 SV=1;tr|A0A178WLW7|A0A178WLW7_ARATH Lysosomal beta A mannosidase OS=Arabidopsis thaliana OX=3702 GN=AXX17_At1g08830 PE=3 SV=1;sp|Q75W54|EBM_ARA	4	1	1	1	1.8	107.66	1000900
A0A7G2DYF2	Acyl-[acyl-carrier-protein] desaturase	AT9943_LOCUS3142		tr|A0A7G2DYF2|A0A7G2DYF2_ARATH;tr|A0A654EHI8|A0A654EHI8_ARATH;tr|A0A178W9E4|A0A178W9E4_ARATH;sp|Q84VY3|STAD6_ARATH	tr|A0A7G2DYF2|A0A7G2DYF2_ARATH Acyl-[acyl-carrier-protein] desaturase OS=Arabidopsis thaliana OX=3702 GN=AT9943_LOCUS3142 PE=3 SV=1;tr|A0A654EHI8|A0A654EHI8_ARATH Acyl-[acyl-carrier-protein] desaturase OS=Arabidopsis thaliana OX=3702 GN=AN1_LOCUS3721 PE=3	4	3	3	2	9.5	44.085		12848
B3H4B6	40S ribosomal protein S25	At4g39200		tr|B3H4B6|B3H4B6_ARATH;tr|A0A178UZI1|A0A178UZI1_ARATH;tr|A0A178UWL1|A0A178UWL1_ARATH;sp|Q9T029|RS254_ARATH;sp|Q8GYL5|RS253_ARATH;sp|Q9SIW5|RS251_ARATH;tr|A0A654EYD1|A0A654EYD1_ARATH;tr|A0A178UU98|A0A178UU98_ARATH;tr|C0Z3A5|C0Z3A5_ARATH;tr|F4IHJ8|F4IHJ8_ARATH;tr|A0A178VWT5|A0A178VWT5_ARATH;sp|Q9SIK2|RS252_ARATH;tr|A0A654EW29|A0A654EW29_ARATH	tr|B3H4B6|B3H4B6_ARATH 40S ribosomal protein S25 OS=Arabidopsis thaliana OX=3702 GN=At4g39200 PE=1 SV=1;tr|A0A178UZI1|A0A178UZI1_ARATH 40S ribosomal protein S25 OS=Arabidopsis thaliana OX=3702 GN=AXX17_At4g39520 PE=3 SV=1;tr|A0A178UWL1|A0A178UWL1_ARATH 40S	13	2	2	2	22.4	11.925	11192	8897.1
A0A178VQL0	(thale cress) hypothetical protein	AXX17_At2g31000		tr|A0A178VQL0|A0A178VQL0_ARATH;sp|Q8H124|Y2446_ARATH	tr|A0A178VQL0|A0A178VQL0_ARATH (thale cress) hypothetical protein OS=Arabidopsis thaliana OX=3702 GN=AXX17_At2g31000 PE=4 SV=1;sp|Q8H124|Y2446_ARATH Uncharacterized protein At2g34460, chloroplastic OS=Arabidopsis thaliana OX=3702 GN=At2g34460 PE=1 SV=1	2	3	3	3	12.9	30.471		56562
F4KEX3	Malate dehydrogenase	MCK7.20		tr|F4KEX3|F4KEX3_ARATH;tr|A0A178UKK6|A0A178UKK6_ARATH;tr|A0A7G2FI12|A0A7G2FI12_ARATH;tr|A0A7G2FJ35|A0A7G2FJ35_ARATH;tr|A0A654GCA1|A0A654GCA1_ARATH;sp|Q8H1E2|MDHNP_ARATH	tr|F4KEX3|F4KEX3_ARATH Malate dehydrogenase OS=Arabidopsis thaliana OX=3702 GN=MCK7.20 PE=1 SV=1;tr|A0A178UKK6|A0A178UKK6_ARATH Malate dehydrogenase OS=Arabidopsis thaliana OX=3702 GN=At5g58330 PE=3 SV=1;tr|A0A7G2FI12|A0A7G2FI12_ARATH Malate dehydrogenase	6	4	4	4	18	36.39	17186	12243
A0A5S9Y588	GTP-binding protein OBGC, chloroplastic	C24_LOCUS22526		tr|A0A5S9Y588|A0A5S9Y588_ARATH;tr|A0A178UG16|A0A178UG16_ARATH;sp|Q8L7L0|OBGC_ARATH	tr|A0A5S9Y588|A0A5S9Y588_ARATH GTP-binding protein OBGC, chloroplastic OS=Arabidopsis thaliana OX=3702 GN=C24_LOCUS22526 PE=3 SV=1;tr|A0A178UG16|A0A178UG16_ARATH (thale cress) hypothetical protein OS=Arabidopsis thaliana OX=3702 GN=AXX17_At5g18370 PE=3 SV=	3	6	6	6	11.7	75.633		27663
A0A654G2K6	Anamorsin homolog	At5g18400		tr|A0A654G2K6|A0A654G2K6_ARATH;tr|A0A178U7U0|A0A178U7U0_ARATH;tr|A0A5S9Y586|A0A5S9Y586_ARATH;sp|Q8L7Z3|DRE2_ARATH	tr|A0A654G2K6|A0A654G2K6_ARATH Anamorsin homolog OS=Arabidopsis thaliana OX=3702 GN=At5g18400 PE=3 SV=1;tr|A0A178U7U0|A0A178U7U0_ARATH Anamorsin homolog OS=Arabidopsis thaliana OX=3702 GN=AXX17_At5g18170 PE=3 SV=1;tr|A0A5S9Y586|A0A5S9Y586_ARATH Anamorsin h	4	2	2	2	11.2	29.102	19897	30685
A0A5S9X665	S-formylglutathione hydrolase	C24_LOCUS10494	FUNCTION: Serine hydrolase involved in the detoxification of formaldehyde. {ECO:0000256|RuleBase:RU363068}.	tr|A0A5S9X665|A0A5S9X665_ARATH;tr|A0A178VQZ7|A0A178VQZ7_ARATH;sp|Q8LAS8|SFGH_ARATH	tr|A0A5S9X665|A0A5S9X665_ARATH S-formylglutathione hydrolase OS=Arabidopsis thaliana OX=3702 GN=C24_LOCUS10494 PE=3 SV=1;tr|A0A178VQZ7|A0A178VQZ7_ARATH S-formylglutathione hydrolase OS=Arabidopsis thaliana OX=3702 GN=AXX17_At2g38800 PE=3 SV=1;sp|Q8LAS8|SFG	3	2	2	2	9.5	31.682		3209.3
A0A178W4V6	(thale cress) hypothetical protein	AXX17_At1g15510		tr|A0A178W4V6|A0A178W4V6_ARATH;sp|Q8LF21|DRP1C_ARATH	tr|A0A178W4V6|A0A178W4V6_ARATH (thale cress) hypothetical protein OS=Arabidopsis thaliana OX=3702 GN=AXX17_At1g15510 PE=3 SV=1;sp|Q8LF21|DRP1C_ARATH Phragmoplastin DRP1C OS=Arabidopsis thaliana OX=3702 GN=DRP1C PE=1 SV=2	2	17	17	15	35.2	68.722		8862.5
A0A7G2FJ55	(thale cress) hypothetical protein	AT9943_LOCUS23202		tr|A0A7G2FJ55|A0A7G2FJ55_ARATH;tr|A0A178UAH5|A0A178UAH5_ARATH;sp|Q8VYV7|DHQS_ARATH;tr|A0A5S9YHQ1|A0A5S9YHQ1_ARATH	tr|A0A7G2FJ55|A0A7G2FJ55_ARATH (thale cress) hypothetical protein OS=Arabidopsis thaliana OX=3702 GN=AT9943_LOCUS23202 PE=3 SV=1;tr|A0A178UAH5|A0A178UAH5_ARATH DHQ_synthase domain-containing protein OS=Arabidopsis thaliana OX=3702 GN=AXX17_At5g66050 PE=3 S	4	6	6	6	18.6	48.135	14446
A0A178U8I7	Era-type G domain-containing protein	AXX17_At5g66420		tr|A0A178U8I7|A0A178U8I7_ARATH;sp|Q8VZ74|ERA_ARATH;tr|A0A7G2FKE7|A0A7G2FKE7_ARATH;tr|A0A654GF49|A0A654GF49_ARATH;tr|A0A5S9YIP2|A0A5S9YIP2_ARATH	tr|A0A178U8I7|A0A178U8I7_ARATH Era-type G domain-containing protein OS=Arabidopsis thaliana OX=3702 GN=AXX17_At5g66420 PE=3 SV=1;sp|Q8VZ74|ERA_ARATH GTPase ERA-like, chloroplastic OS=Arabidopsis thaliana OX=3702 GN=At5g66470 PE=2 SV=1;tr|A0A7G2FKE7|A0A7G2F	5	6	6	6	16.6	48.931	23071	21306
A0A5S9Y266	Ribonuclease	C24_LOCUS21449	FUNCTION: Cytoprotective ribonuclease (RNase) required for resistance to abiotic stresses, acting as a positive regulator of mRNA decapping during stress. {ECO:0000256|PIRNR:PIRNR017179}.	tr|A0A5S9Y266|A0A5S9Y266_ARATH;tr|A0A178U9S5|A0A178U9S5_ARATH;sp|Q8VZG7|TSN1_ARATH;tr|A0A7G2F905|A0A7G2F905_ARATH	tr|A0A5S9Y266|A0A5S9Y266_ARATH Ribonuclease OS=Arabidopsis thaliana OX=3702 GN=C24_LOCUS21449 PE=4 SV=1;tr|A0A178U9S5|A0A178U9S5_ARATH Ribonuclease OS=Arabidopsis thaliana OX=3702 GN=AXX17_At5g07030 PE=4 SV=1;sp|Q8VZG7|TSN1_ARATH Ribonuclease TUDOR 1 OS=Ar	4	17	10	10	21.3	108.13	8382.1	3089.4
A0A178WE91	Ferredoxin--NADP reductase, chloroplastic	AXX17_At1g21000		tr|A0A178WE91|A0A178WE91_ARATH;sp|Q8W493|FNRL2_ARATH;tr|C0Z2A8|C0Z2A8_ARATH;tr|B9DFU4|B9DFU4_ARATH	tr|A0A178WE91|A0A178WE91_ARATH Ferredoxin--NADP reductase, chloroplastic OS=Arabidopsis thaliana OX=3702 GN=AXX17_At1g21000 PE=3 SV=1;sp|Q8W493|FNRL2_ARATH Ferredoxin--NADP reductase, leaf isozyme 2, chloroplastic OS=Arabidopsis thaliana OX=3702 GN=LFNR2 P	4	8	7	7	32.5	41.168	34875	40741
A0A178W356	(thale cress) hypothetical protein	AXX17_At1g62300		tr|A0A178W356|A0A178W356_ARATH;sp|Q8W583|ALT3_ARATH;tr|A0A654ER35|A0A654ER35_ARATH;tr|A0A5S9WLX5|A0A5S9WLX5_ARATH;tr|A0A178WA19|A0A178WA19_ARATH;sp|Q9C7I8|ALT2_ARATH;tr|A0A654EG39|A0A654EG39_ARATH;tr|A0A5S9WJF1|A0A5S9WJF1_ARATH;tr|A0A178W6M0|A0A178W6M0_ARATH;sp|Q9C7I5|ALT1_ARATH;tr|A0A7G2DV23|A0A7G2DV23_ARATH	tr|A0A178W356|A0A178W356_ARATH (thale cress) hypothetical protein OS=Arabidopsis thaliana OX=3702 GN=AXX17_At1g62300 PE=4 SV=1;sp|Q8W583|ALT3_ARATH Acyl-acyl carrier protein thioesterase ATL3, chloroplastic OS=Arabidopsis thaliana OX=3702 GN=ALT3 PE=2 SV=1	11	3	3	3	17.4	21.54	7707.2
Q0WWW3	GDP-mannose 3,5-epimerase	At5g28840		tr|Q0WWW3|Q0WWW3_ARATH;tr|A0A384LF84|A0A384LF84_ARATH;sp|Q93VR3|GME_ARATH	tr|Q0WWW3|Q0WWW3_ARATH GDP-mannose 3,5-epimerase OS=Arabidopsis thaliana OX=3702 GN=At5g28840 PE=2 SV=1;tr|A0A384LF84|A0A384LF84_ARATH (thale cress) hypothetical protein OS=Arabidopsis thaliana OX=3702 GN=AXX17_At5g29330 PE=4 SV=1;sp|Q93VR3|GME_ARATH GDP	3	8	8	8	27.6	42.758	17217	88092
A0A7G2FJW0	(thale cress) hypothetical protein	AT9943_LOCUS23086		tr|A0A7G2FJW0|A0A7G2FJW0_ARATH;tr|A0A178UDV1|A0A178UDV1_ARATH;sp|Q93Y08|AB1K8_ARATH	tr|A0A7G2FJW0|A0A7G2FJW0_ARATH (thale cress) hypothetical protein OS=Arabidopsis thaliana OX=3702 GN=AT9943_LOCUS23086 PE=4 SV=1;tr|A0A178UDV1|A0A178UDV1_ARATH OSA1 OS=Arabidopsis thaliana OX=3702 GN=AXX17_At5g64650 PE=4 SV=1;sp|Q93Y08|AB1K8_ARATH Protein	3	15	15	15	21.8	85.109		29290
Q944K2	Dolichyl-diphosphooligosaccharide--protein glycosyltransferase 48 kDa subunit	OST48	FUNCTION: Subunit of the oligosaccharyl transferase (OST) complex that catalyzes the initial transfer of a defined glycan (Glc(3)Man(9)GlcNAc(2) in eukaryotes) from the lipid carrier dolichol-pyrophosphate to an asparagine residue within an Asn-X-Ser/Thr consensus motif in nascent polypeptide chains, the first step in protein N-glycosylation (PubMed:15860005). N-glycosylation occurs cotranslation…	sp|Q944K2|OST48_ARATH;tr|A0A178UHG1|A0A178UHG1_ARATH;tr|A0A7G2FKH3|A0A7G2FKH3_ARATH	sp|Q944K2|OST48_ARATH Dolichyl-diphosphooligosaccharide--protein glycosyltransferase 48 kDa subunit OS=Arabidopsis thaliana OX=3702 GN=OST48 PE=2 SV=1;tr|A0A178UHG1|A0A178UHG1_ARATH Dolichyl-diphosphooligosaccharide--protein glycosyltransferase 48 kDa subu	3	6	6	6	16.5	48.744	8991.8
A0A7G2EPZ4	(thale cress) hypothetical protein	AT9943_LOCUS11020		tr|A0A7G2EPZ4|A0A7G2EPZ4_ARATH;tr|A0A178VFS4|A0A178VFS4_ARATH;sp|Q949X7|DCDA1_ARATH;tr|Q56ZB3|Q56ZB3_ARATH	tr|A0A7G2EPZ4|A0A7G2EPZ4_ARATH (thale cress) hypothetical protein OS=Arabidopsis thaliana OX=3702 GN=AT9943_LOCUS11020 PE=3 SV=1;tr|A0A178VFS4|A0A178VFS4_ARATH Diaminopimelate decarboxylase 2, chloroplastic OS=Arabidopsis thaliana OX=3702 GN=AXX17_At3g1498	4	10	10	1	29.3	53.544	119880	90389
A0A654G0X9	(thale cress) hypothetical protein	AN1_LOCUS21986		tr|A0A654G0X9|A0A654G0X9_ARATH;tr|A0A5S9Y3T3|A0A5S9Y3T3_ARATH;tr|A0A178UQZ2|A0A178UQZ2_ARATH;sp|Q94A94|DCDA2_ARATH	tr|A0A654G0X9|A0A654G0X9_ARATH (thale cress) hypothetical protein OS=Arabidopsis thaliana OX=3702 GN=AN1_LOCUS21986 PE=3 SV=1;tr|A0A5S9Y3T3|A0A5S9Y3T3_ARATH Diaminopimelate decarboxylase 2, chloroplastic OS=Arabidopsis thaliana OX=3702 GN=C24_LOCUS21875 PE	4	10	1	1	29.2	54.163	30980
A0A7G2F3M0	(thale cress) hypothetical protein	AT9943_LOCUS16658		tr|A0A7G2F3M0|A0A7G2F3M0_ARATH;tr|A0A178UZ20|A0A178UZ20_ARATH;sp|Q94AH9|FBRL2_ARATH;tr|A0A7G2FM21|A0A7G2FM21_ARATH;tr|A0A654GA95|A0A654GA95_ARATH;tr|A0A178UA89|A0A178UA89_ARATH;sp|Q9FEF8|FBRL1_ARATH;tr|A0A7G2FFJ5|A0A7G2FFJ5_ARATH;tr|A0A654GAK4|A0A654GAK4_ARATH;tr|A0A5S9YDD5|A0A5S9YDD5_ARATH;sp|Q9FHB3|FBRL3_ARATH;tr|A0A178UMH5|A0A178UMH5_ARATH	tr|A0A7G2F3M0|A0A7G2F3M0_ARATH (thale cress) hypothetical protein OS=Arabidopsis thaliana OX=3702 GN=AT9943_LOCUS16658 PE=3 SV=1;tr|A0A178UZ20|A0A178UZ20_ARATH FIB2 OS=Arabidopsis thaliana OX=3702 GN=AXX17_At4g29570 PE=3 SV=1;sp|Q94AH9|FBRL2_ARATH rRNA 2-	12	8	8	8	37.2	26.956	107260	130720
Q94BS2	Protein MET1, chloroplastic	MET1	FUNCTION: Involved in photosystem II supercomplex formation and repair, probably acting as a psbB/psbC chaperone on the stromal side of the membrane. {ECO:0000269|PubMed:25587003}.	sp|Q94BS2|MET1_ARATH;tr|A0A178WGD0|A0A178WGD0_ARATH;tr|A0A7G2E1A8|A0A7G2E1A8_ARATH	sp|Q94BS2|MET1_ARATH Protein MET1, chloroplastic OS=Arabidopsis thaliana OX=3702 GN=MET1 PE=1 SV=1;tr|A0A178WGD0|A0A178WGD0_ARATH ZKT OS=Arabidopsis thaliana OX=3702 GN=AXX17_At1g50090 PE=4 SV=1;tr|A0A7G2E1A8|A0A7G2E1A8_ARATH (thale cress) hypothetical pro	3	8	8	8	37.3	37.41		1751.8
W8PUZ7	Sucrose-phosphate synthase (Fragment)	AT5G20280		tr|W8PUZ7|W8PUZ7_ARATH;tr|A0A384KD86|A0A384KD86_ARATH;sp|Q94BT0|SPSA1_ARATH;tr|Q56X42|Q56X42_ARATH	tr|W8PUZ7|W8PUZ7_ARATH Sucrose-phosphate synthase (Fragment) OS=Arabidopsis thaliana OX=3702 GN=AT5G20280 PE=2 SV=1;tr|A0A384KD86|A0A384KD86_ARATH Sucrose-phosphate synthase OS=Arabidopsis thaliana OX=3702 GN=AXX17_At5g20260 PE=3 SV=1;sp|Q94BT0|SPSA1_ARATH	4	6	6	6	8.1	117.32	35227	3744.4
A0A178US34	Protein RETICULATA-RELATED 4, chloroplastic-like	AXX17_At5g12240		tr|A0A178US34|A0A178US34_ARATH;sp|Q94CJ5|RER4_ARATH;tr|A0A7G2F7T6|A0A7G2F7T6_ARATH;tr|Q67YY5|Q67YY5_ARATH	tr|A0A178US34|A0A178US34_ARATH Protein RETICULATA-RELATED 4, chloroplastic-like OS=Arabidopsis thaliana OX=3702 GN=AXX17_At5g12240 PE=3 SV=1;sp|Q94CJ5|RER4_ARATH Protein RETICULATA-RELATED 4, chloroplastic OS=Arabidopsis thaliana OX=3702 GN=RER4 PE=2 SV=1;	4	6	6	6	16.6	41.323		53622
A0A654E7F0	Rho_N domain-containing protein	AN1_LOCUS681		tr|A0A654E7F0|A0A654E7F0_ARATH;tr|A0A178WBK4|A0A178WBK4_ARATH;sp|Q94K75|RHON1_ARATH;tr|A0A1P8AM12|A0A1P8AM12_ARATH;tr|A0A1P8AM09|A0A1P8AM09_ARATH;tr|A0A7G2DQU3|A0A7G2DQU3_ARATH	tr|A0A654E7F0|A0A654E7F0_ARATH Rho_N domain-containing protein OS=Arabidopsis thaliana OX=3702 GN=AN1_LOCUS681 PE=4 SV=1;tr|A0A178WBK4|A0A178WBK4_ARATH RHON1 OS=Arabidopsis thaliana OX=3702 GN=AXX17_At1g05760 PE=4 SV=1;sp|Q94K75|RHON1_ARATH Rho-N domain-co	6	4	4	4	12.5	44.528	8871.9	19190
A0A178UTZ9	TAF15b	AXX17_At5g57840		tr|A0A178UTZ9|A0A178UTZ9_ARATH;sp|Q94KD0|TA15B_ARATH	tr|A0A178UTZ9|A0A178UTZ9_ARATH TAF15b OS=Arabidopsis thaliana OX=3702 GN=AXX17_At5g57840 PE=4 SV=1;sp|Q94KD0|TA15B_ARATH Transcription initiation factor TFIID subunit 15b OS=Arabidopsis thaliana OX=3702 GN=TAF15B PE=1 SV=1	2	4	4	4	13.7	42.315		1920.5
Q96255	Phosphoserine aminotransferase 1, chloroplastic	PSAT1	FUNCTION: Involved in the plastidial phosphorylated pathway of serine biosynthesis (PPSB). Catalyzes the reversible conversion of 3-phosphohydroxypyruvate to phosphoserine. {ECO:0000269|PubMed:16289358, ECO:0000269|PubMed:9881164}.	sp|Q96255|SERB1_ARATH;tr|A0A178UW75|A0A178UW75_ARATH;tr|B9DHW8|B9DHW8_ARATH	sp|Q96255|SERB1_ARATH Phosphoserine aminotransferase 1, chloroplastic OS=Arabidopsis thaliana OX=3702 GN=PSAT1 PE=1 SV=1;tr|A0A178UW75|A0A178UW75_ARATH Phosphoserine aminotransferase OS=Arabidopsis thaliana OX=3702 GN=AXX17_At4g40680 PE=3 SV=1;tr|B9DHW8|B9	3	4	4	2	13	47.359	35127
A0A178UCU2	(thale cress) hypothetical protein	AXX17_At5g19540		tr|A0A178UCU2|A0A178UCU2_ARATH;sp|Q9C5J8|OEP80_ARATH;tr|A0A178UDA0|A0A178UDA0_ARATH;tr|A0A178UDD0|A0A178UDD0_ARATH;tr|A0A7G2F8T3|A0A7G2F8T3_ARATH	tr|A0A178UCU2|A0A178UCU2_ARATH (thale cress) hypothetical protein OS=Arabidopsis thaliana OX=3702 GN=AXX17_At5g19540 PE=4 SV=1;sp|Q9C5J8|OEP80_ARATH Outer envelope protein 80, chloroplastic OS=Arabidopsis thaliana OX=3702 GN=OEP80 PE=2 SV=1;tr|A0A178UDA0|A	5	2	2	2	3.7	79.935		4177.5
A0A178UUU1	Phospholipase D	At4g35790	FUNCTION: Hydrolyzes glycerol-phospholipids at the terminal phosphodiesteric bond. {ECO:0000256|PIRNR:PIRNR036470}.	tr|A0A178UUU1|A0A178UUU1_ARATH;tr|A0A5S9XYZ0|A0A5S9XYZ0_ARATH;sp|Q9C5Y0|PLDD1_ARATH	tr|A0A178UUU1|A0A178UUU1_ARATH Phospholipase D OS=Arabidopsis thaliana OX=3702 GN=At4g35790 PE=3 SV=1;tr|A0A5S9XYZ0|A0A5S9XYZ0_ARATH Phospholipase D OS=Arabidopsis thaliana OX=3702 GN=C24_LOCUS20321 PE=3 SV=1;sp|Q9C5Y0|PLDD1_ARATH Phospholipase D delta OS=	3	1	1	1	2.7	97.778		13893
A0A178UMG2	(thale cress) hypothetical protein	AXX17_At5g63860		tr|A0A178UMG2|A0A178UMG2_ARATH;sp|Q9FE06|EXOL2_ARATH;tr|A0A654G016|A0A654G016_ARATH;tr|A0A178UJ96|A0A178UJ96_ARATH;sp|Q9FY71|EXOL4_ARATH	tr|A0A178UMG2|A0A178UMG2_ARATH (thale cress) hypothetical protein OS=Arabidopsis thaliana OX=3702 GN=AXX17_At5g63860 PE=3 SV=1;sp|Q9FE06|EXOL2_ARATH Protein EXORDIUM-like 2 OS=Arabidopsis thaliana OX=3702 GN=EXL2 PE=2 SV=1;tr|A0A654G016|A0A654G016_ARATH (t	5	4	4	4	16.1	32.674		13057
A0A5S9Y905	60S ribosomal protein L13	C24_LOCUS23014		tr|A0A5S9Y905|A0A5S9Y905_ARATH;tr|A0A178UBD6|A0A178UBD6_ARATH;sp|Q9FF90|RL133_ARATH;tr|A0A7G2FDC0|A0A7G2FDC0_ARATH	tr|A0A5S9Y905|A0A5S9Y905_ARATH 60S ribosomal protein L13 OS=Arabidopsis thaliana OX=3702 GN=C24_LOCUS23014 PE=3 SV=1;tr|A0A178UBD6|A0A178UBD6_ARATH 60S ribosomal protein L13 OS=Arabidopsis thaliana OX=3702 GN=AXX17_At5g23490 PE=3 SV=1;sp|Q9FF90|RL133_ARATH	4	3	1	1	13.1	23.515		15385
Q9FFF4	Acetolactate synthase small subunit 2, chloroplastic	AHASS2	FUNCTION: Regulatory subunit of acetohydroxy-acid synthase. Involved in the feed-back inhibition by branched-chain amino acids but not in herbicide tolerance. {ECO:0000269|PubMed:20497381}.	sp|Q9FFF4|ILVH2_ARATH;tr|A0A5S9Y5B0|A0A5S9Y5B0_ARATH;tr|A0A178UPR3|A0A178UPR3_ARATH	sp|Q9FFF4|ILVH2_ARATH Acetolactate synthase small subunit 2, chloroplastic OS=Arabidopsis thaliana OX=3702 GN=AHASS2 PE=1 SV=1;tr|A0A5S9Y5B0|A0A5S9Y5B0_ARATH (thale cress) hypothetical protein OS=Arabidopsis thaliana OX=3702 GN=AN1_LOCUS22406 PE=3 SV=1;tr|	3	6	6	6	15.1	52.33		10774
A0A7G2FN41	Ferredoxin--NADP reductase, chloroplastic	AT9943_LOCUS23207		tr|A0A7G2FN41|A0A7G2FN41_ARATH;tr|A0A654GFN6|A0A654GFN6_ARATH;tr|A0A178UAK1|A0A178UAK1_ARATH;sp|Q9FKW6|FNRL1_ARATH;tr|A0A178UBS7|A0A178UBS7_ARATH;tr|B9DI26|B9DI26_ARATH;tr|F4JZ46|F4JZ46_ARATH;tr|Q56ZZ9|Q56ZZ9_ARATH	tr|A0A7G2FN41|A0A7G2FN41_ARATH Ferredoxin--NADP reductase, chloroplastic OS=Arabidopsis thaliana OX=3702 GN=AT9943_LOCUS23207 PE=3 SV=1;tr|A0A654GFN6|A0A654GFN6_ARATH Ferredoxin--NADP reductase, chloroplastic OS=Arabidopsis thaliana OX=3702 GN=AN1_LOCUS269	8	11	11	10	44	39.112		86274
A0A7G2FC10	Starch synthase, chloroplastic/amyloplastic	AT9943_LOCUS19955		tr|A0A7G2FC10|A0A7G2FC10_ARATH;tr|W8QN76|W8QN76_ARATH;tr|A0A654G3P3|A0A654G3P3_ARATH;tr|A0A5S9Y7C7|A0A5S9Y7C7_ARATH;tr|A0A178UNQ3|A0A178UNQ3_ARATH;sp|Q9FNF2|SSY1_ARATH;tr|Q45H61|Q45H61_ARATH;tr|Q45H60|Q45H60_ARATH;tr|Q45H55|Q45H55_ARATH	tr|A0A7G2FC10|A0A7G2FC10_ARATH Starch synthase, chloroplastic/amyloplastic OS=Arabidopsis thaliana OX=3702 GN=AT9943_LOCUS19955 PE=3 SV=1;tr|W8QN76|W8QN76_ARATH Starch synthase, chloroplastic/amyloplastic (Fragment) OS=Arabidopsis thaliana OX=3702 GN=AT5G2	9	9	9	9	23.3	64.341	9535.7
B0ZVS7	NHL3 (Fragment)	NHL3		tr|B0ZVS7|B0ZVS7_ARATH;tr|B0ZVS1|B0ZVS1_ARATH;tr|B0ZVQ2|B0ZVQ2_ARATH;tr|B0ZVQ4|B0ZVQ4_ARATH;tr|B0ZVZ0|B0ZVZ0_ARATH;tr|B0ZVQ1|B0ZVQ1_ARATH;tr|B0ZVP8|B0ZVP8_ARATH;tr|A0A654FYV6|A0A654FYV6_ARATH;tr|A0A178UB58|A0A178UB58_ARATH;sp|Q9FNH6|NHL3_ARATH;tr|B0ZVY9|B0ZVY9_ARATH	tr|B0ZVS7|B0ZVS7_ARATH NHL3 (Fragment) OS=Arabidopsis thaliana OX=3702 GN=NHL3 PE=4 SV=1;tr|B0ZVS1|B0ZVS1_ARATH NHL3 (Fragment) OS=Arabidopsis thaliana OX=3702 GN=NHL3 PE=4 SV=1;tr|B0ZVQ2|B0ZVQ2_ARATH NHL3 (Fragment) OS=Arabidopsis thaliana OX=3702 GN=NHL3	11	3	3	3	25.2	17.778	6970.1
F4HYH1	Glutamyl-tRNA(Gln) amidotransferase subunit B, chloroplastic/mitochondrial	GATB	FUNCTION: Allows the formation of correctly charged Gln-tRNA(Gln) through the transamidation of misacylated Glu-tRNA(Gln) in chloroplasts and mitochondria. The reaction takes place in the presence of glutamine and ATP through an activated gamma-phospho-Glu-tRNA(Gln). {ECO:0000256|HAMAP-Rule:MF_03147}.	tr|F4HYH1|F4HYH1_ARATH;tr|A0A178W7I9|A0A178W7I9_ARATH;sp|Q9FV81|GATB_ARATH	tr|F4HYH1|F4HYH1_ARATH Glutamyl-tRNA(Gln) amidotransferase subunit B, chloroplastic/mitochondrial OS=Arabidopsis thaliana OX=3702 GN=GATB PE=1 SV=1;tr|A0A178W7I9|A0A178W7I9_ARATH Glutamyl-tRNA(Gln) amidotransferase subunit B, chloroplastic/mitochondrial OS	3	10	10	10	24	53.996	88218	237530
A0A5S9YDC0	proline--tRNA ligase	C24_LOCUS25334		tr|A0A5S9YDC0|A0A5S9YDC0_ARATH;tr|A0A178UAQ2|A0A178UAQ2_ARATH;sp|Q9FYR6|SYPM_ARATH	tr|A0A5S9YDC0|A0A5S9YDC0_ARATH proline--tRNA ligase OS=Arabidopsis thaliana OX=3702 GN=C24_LOCUS25334 PE=3 SV=1;tr|A0A178UAQ2|A0A178UAQ2_ARATH proline--tRNA ligase OS=Arabidopsis thaliana OX=3702 GN=AXX17_At5g51390 PE=3 SV=1;sp|Q9FYR6|SYPM_ARATH Proline--t	3	9	9	9	23.2	60.746		24482
A0A7G2DZE5	(thale cress) hypothetical protein	AT9943_LOCUS2380		tr|A0A7G2DZE5|A0A7G2DZE5_ARATH;tr|A0A178WB75|A0A178WB75_ARATH;sp|Q9FZA2|AGP31_ARATH;tr|A0A654EF25|A0A654EF25_ARATH	tr|A0A7G2DZE5|A0A7G2DZE5_ARATH (thale cress) hypothetical protein OS=Arabidopsis thaliana OX=3702 GN=AT9943_LOCUS2380 PE=4 SV=1;tr|A0A178WB75|A0A178WB75_ARATH AGP31 OS=Arabidopsis thaliana OX=3702 GN=At1g28290 PE=4 SV=1;sp|Q9FZA2|AGP31_ARATH Non-classical	4	3	3	3	23.2	16.608	12306
A0A7G2EXD6	Eukaryotic translation initiation factor 3 subunit A	AT9943_LOCUS15290		tr|A0A7G2EXD6|A0A7G2EXD6_ARATH;tr|A0A5S9XRA6|A0A5S9XRA6_ARATH;tr|Q0WW10|Q0WW10_ARATH;tr|A0A654FN84|A0A654FN84_ARATH;tr|A0A178V400|A0A178V400_ARATH;sp|Q9LD55|EIF3A_ARATH;tr|Q0WW15|Q0WW15_ARATH	tr|A0A7G2EXD6|A0A7G2EXD6_ARATH Eukaryotic translation initiation factor 3 subunit A OS=Arabidopsis thaliana OX=3702 GN=AT9943_LOCUS15290 PE=3 SV=1;tr|A0A5S9XRA6|A0A5S9XRA6_ARATH Eukaryotic translation initiation factor 3 subunit A OS=Arabidopsis thaliana O	7	11	11	11	14.4	113.06		38085
C0SVF3	Uncharacterized protein At3g57150 (Fragment)	At3g57150		tr|C0SVF3|C0SVF3_ARATH;tr|A0A654FGJ6|A0A654FGJ6_ARATH;tr|A0A384LF80|A0A384LF80_ARATH;sp|Q9LD90|CBF5_ARATH;tr|A0A7G2EYH2|A0A7G2EYH2_ARATH;tr|A0A5S9XLR1|A0A5S9XLR1_ARATH	tr|C0SVF3|C0SVF3_ARATH Uncharacterized protein At3g57150 (Fragment) OS=Arabidopsis thaliana OX=3702 GN=At3g57150 PE=2 SV=1;tr|A0A654FGJ6|A0A654FGJ6_ARATH PUA domain-containing protein OS=Arabidopsis thaliana OX=3702 GN=AN1_LOCUS16094 PE=3 SV=1;tr|A0A384LF8	6	7	7	7	15	63.026	7989.3	32943
A0A178UJW9	UDP-glucose 6-dehydrogenase	AXX17_At5g15000		tr|A0A178UJW9|A0A178UJW9_ARATH;sp|Q9LF33|UGDH3_ARATH	tr|A0A178UJW9|A0A178UJW9_ARATH UDP-glucose 6-dehydrogenase OS=Arabidopsis thaliana OX=3702 GN=AXX17_At5g15000 PE=3 SV=1;sp|Q9LF33|UGDH3_ARATH UDP-glucose 6-dehydrogenase 3 OS=Arabidopsis thaliana OX=3702 GN=UGD3 PE=1 SV=1	2	6	2	1	16.2	53.117		2360.7
A0A7G2ETI4	diaminopimelate epimerase	AT9943_LOCUS13531		tr|A0A7G2ETI4|A0A7G2ETI4_ARATH;tr|A0A654FFI7|A0A654FFI7_ARATH;tr|A0A5S9XKI6|A0A5S9XKI6_ARATH;tr|A0A178VGB4|A0A178VGB4_ARATH;sp|Q9LFG2|DAPF_ARATH	tr|A0A7G2ETI4|A0A7G2ETI4_ARATH diaminopimelate epimerase OS=Arabidopsis thaliana OX=3702 GN=AT9943_LOCUS13531 PE=3 SV=1;tr|A0A654FFI7|A0A654FFI7_ARATH diaminopimelate epimerase OS=Arabidopsis thaliana OX=3702 GN=AN1_LOCUS15729 PE=3 SV=1;tr|A0A5S9XKI6|A0A5S	5	4	4	4	15.9	36.022	39309	49822
A0A7G2ELB8	(thale cress) hypothetical protein	AT9943_LOCUS10826		tr|A0A7G2ELB8|A0A7G2ELB8_ARATH;tr|A0A178VCC0|A0A178VCC0_ARATH;sp|Q9LHA8|HS704_ARATH	tr|A0A7G2ELB8|A0A7G2ELB8_ARATH (thale cress) hypothetical protein OS=Arabidopsis thaliana OX=3702 GN=AT9943_LOCUS10826 PE=3 SV=1;tr|A0A178VCC0|A0A178VCC0_ARATH HSP70 OS=Arabidopsis thaliana OX=3702 GN=AXX17_At3g12610 PE=3 SV=1;sp|Q9LHA8|HS704_ARATH Heat sh	3	17	3	3	32.8	71.127		38007
A0A178VM70	Pyruvate kinase	AXX17_At3g24740		tr|A0A178VM70|A0A178VM70_ARATH;sp|Q9LIK0|PKP1_ARATH;tr|A0A654FA01|A0A654FA01_ARATH;tr|A0A5S9XER7|A0A5S9XER7_ARATH	tr|A0A178VM70|A0A178VM70_ARATH Pyruvate kinase OS=Arabidopsis thaliana OX=3702 GN=AXX17_At3g24740 PE=3 SV=1;sp|Q9LIK0|PKP1_ARATH Plastidial pyruvate kinase 1, chloroplastic OS=Arabidopsis thaliana OX=3702 GN=PKP1 PE=1 SV=1;tr|A0A654FA01|A0A654FA01_ARATH Py	4	9	9	9	19.5	65.126		20591
F4JA10	Presequence protease 1	PREP1		tr|F4JA10|F4JA10_ARATH;tr|A0A7G2ERE5|A0A7G2ERE5_ARATH;tr|A0A654F8L9|A0A654F8L9_ARATH;tr|A0A5S9XDK2|A0A5S9XDK2_ARATH;tr|A0A178VHU1|A0A178VHU1_ARATH;sp|Q9LJL3|PREP1_ARATH;tr|A0A1P8AMU8|A0A1P8AMU8_ARATH;tr|A0A1P8AMX1|A0A1P8AMX1_ARATH;tr|A0A654EIQ0|A0A654EIQ0_ARATH;tr|A0A5S9WKE7|A0A5S9WKE7_ARATH;sp|Q8VY06|PREP2_ARATH;tr|A0A178W480|A0A178W480_ARATH;tr|A0A178W3J5|A0A178W3J5_ARATH;tr|A0A7G2DZD7|A0A7G2DZ…	tr|F4JA10|F4JA10_ARATH Presequence protease 1 OS=Arabidopsis thaliana OX=3702 GN=PREP1 PE=1 SV=1;tr|A0A7G2ERE5|A0A7G2ERE5_ARATH (thale cress) hypothetical protein OS=Arabidopsis thaliana OX=3702 GN=AT9943_LOCUS11456 PE=4 SV=1;tr|A0A654F8L9|A0A654F8L9_ARATH	14	9	9	9	10.8	119.76	22009	16392
G1JSJ5	dynamin GTPase	At1g59610		tr|G1JSJ5|G1JSJ5_ARATH;tr|A0A654EJE7|A0A654EJE7_ARATH;tr|A0A5S9WQM5|A0A5S9WQM5_ARATH;sp|Q9LQ55|DRP2B_ARATH;tr|A0A7G2E5D6|A0A7G2E5D6_ARATH;tr|A0A178WA01|A0A178WA01_ARATH;tr|C0Z3G3|C0Z3G3_ARATH	tr|G1JSJ5|G1JSJ5_ARATH dynamin GTPase OS=Arabidopsis thaliana OX=3702 GN=At1g59610 PE=3 SV=1;tr|A0A654EJE7|A0A654EJE7_ARATH dynamin GTPase OS=Arabidopsis thaliana OX=3702 GN=AN1_LOCUS4936 PE=3 SV=1;tr|A0A5S9WQM5|A0A5S9WQM5_ARATH dynamin GTPase OS=Arabidops	7	16	16	5	22	100.23	43740	9997.4
Q058Q9	At1g32500			tr|Q058Q9|Q058Q9_ARATH;tr|A0A654EFJ1|A0A654EFJ1_ARATH;tr|A0A5S9WN02|A0A5S9WN02_ARATH;tr|A0A384LFE4|A0A384LFE4_ARATH;sp|Q9LQK7|AB7I_ARATH	tr|Q058Q9|Q058Q9_ARATH At1g32500 OS=Arabidopsis thaliana OX=3702 PE=2 SV=1;tr|A0A654EFJ1|A0A654EFJ1_ARATH SufBD_N domain-containing protein OS=Arabidopsis thaliana OX=3702 GN=AN1_LOCUS3299 PE=4 SV=1;tr|A0A5S9WN02|A0A5S9WN02_ARATH (thale cress) hypothetical	5	4	4	4	9.3	52.824		49432
A0A178VI56	(thale cress) hypothetical protein	AXX17_At3g20010		tr|A0A178VI56|A0A178VI56_ARATH;sp|Q9LS94|RAG3F_ARATH;tr|A0A178VHX7|A0A178VHX7_ARATH;sp|Q9LW76|RAG3C_ARATH;tr|A0A5S9WP77|A0A5S9WP77_ARATH;sp|Q9C820|RAG3D_ARATH;tr|A0A178WJU6|A0A178WJU6_ARATH;tr|A0A178WGP7|A0A178WGP7_ARATH;sp|O04157|RAG3B_ARATH	tr|A0A178VI56|A0A178VI56_ARATH (thale cress) hypothetical protein OS=Arabidopsis thaliana OX=3702 GN=AXX17_At3g20010 PE=4 SV=1;sp|Q9LS94|RAG3F_ARATH Ras-related protein RABG3f OS=Arabidopsis thaliana OX=3702 GN=RABG3F PE=1 SV=1;tr|A0A178VHX7|A0A178VHX7_ARA	9	6	6	4	35.4	23.102		19114
A0A178VJY5	CCB1	AXX17_At3g29030		tr|A0A178VJY5|A0A178VJY5_ARATH;sp|Q9LSE4|CCB1_ARATH;tr|A0A7G2EPI2|A0A7G2EPI2_ARATH;tr|A0A5S9XFZ8|A0A5S9XFZ8_ARATH	tr|A0A178VJY5|A0A178VJY5_ARATH CCB1 OS=Arabidopsis thaliana OX=3702 GN=AXX17_At3g29030 PE=4 SV=1;sp|Q9LSE4|CCB1_ARATH Protein COFACTOR ASSEMBLY OF COMPLEX C SUBUNIT B CCB1, chloroplastic OS=Arabidopsis thaliana OX=3702 GN=CCB1 PE=1 SV=1;tr|A0A7G2EPI2|A0A7G	4	11	11	11	23.6	30.101	5266.8	10881
A0A1I9LPQ6	Glyoxylate reductase 1	GLYR1		tr|A0A1I9LPQ6|A0A1I9LPQ6_ARATH;tr|A0A7G2EL73|A0A7G2EL73_ARATH;tr|A0A654FAM1|A0A654FAM1_ARATH;tr|A0A178VK60|A0A178VK60_ARATH;sp|Q9LSV0|GLYR1_ARATH	tr|A0A1I9LPQ6|A0A1I9LPQ6_ARATH Glyoxylate reductase 1 OS=Arabidopsis thaliana OX=3702 GN=GLYR1 PE=1 SV=1;tr|A0A7G2EL73|A0A7G2EL73_ARATH (thale cress) hypothetical protein OS=Arabidopsis thaliana OX=3702 GN=AT9943_LOCUS12027 PE=4 SV=1;tr|A0A654FAM1|A0A654FA	5	5	5	5	33.8	21.981	5555.6
Q9LU01	Ycf3-interacting protein 1, chloroplastic	Y3IP1	FUNCTION: Nuclear genome-encoded factor that participates in photosystem I (PSI) biogenesis. Cooperates with the plastid genome-encoded protein PSI assembly Ycf3 in the assembly of stable PSI units in the thylakoid membrane (PubMed:20807881). Involved in light-induced chloroplast development and growth. Involved in the plant response to abiotic and photooxidative stresses. May be involved in the …	sp|Q9LU01|Y3IP1_ARATH;tr|A0A178UGP4|A0A178UGP4_ARATH;tr|A0A7G2FI87|A0A7G2FI87_ARATH	sp|Q9LU01|Y3IP1_ARATH Ycf3-interacting protein 1, chloroplastic OS=Arabidopsis thaliana OX=3702 GN=Y3IP1 PE=1 SV=1;tr|A0A178UGP4|A0A178UGP4_ARATH Y3IP1 OS=Arabidopsis thaliana OX=3702 GN=AXX17_At5g42910 PE=4 SV=1;tr|A0A7G2FI87|A0A7G2FI87_ARATH (thale cress	3	11	11	11	36.8	31.816		17197
A0A654FBM9	Protein kinase domain-containing protein	AN1_LOCUS13934		tr|A0A654FBM9|A0A654FBM9_ARATH;tr|A0A5S9XF95|A0A5S9XF95_ARATH;tr|A0A178VAK0|A0A178VAK0_ARATH;sp|Q9LV48|PERK1_ARATH;tr|A0A7G2ESF6|A0A7G2ESF6_ARATH;tr|A0A178VCS5|A0A178VCS5_ARATH;sp|Q1PEM5|PERK3_ARATH	tr|A0A654FBM9|A0A654FBM9_ARATH Protein kinase domain-containing protein OS=Arabidopsis thaliana OX=3702 GN=AN1_LOCUS13934 PE=4 SV=1;tr|A0A5S9XF95|A0A5S9XF95_ARATH Protein kinase domain-containing protein OS=Arabidopsis thaliana OX=3702 GN=AN1_LOCUS13934 PE	7	2	2	2	4.9	60.431	3167.4
A0A5S9XD70	Amidase domain-containing protein	C24_LOCUS13031		tr|A0A5S9XD70|A0A5S9XD70_ARATH;sp|Q9LVH5|OE64C_ARATH;tr|A0A7G2ELI5|A0A7G2ELI5_ARATH;tr|A0A1I9LL70|A0A1I9LL70_ARATH;tr|A0A178V5L5|A0A178V5L5_ARATH	tr|A0A5S9XD70|A0A5S9XD70_ARATH Amidase domain-containing protein OS=Arabidopsis thaliana OX=3702 GN=C24_LOCUS13031 PE=4 SV=1;sp|Q9LVH5|OE64C_ARATH Outer envelope protein 64, chloroplastic OS=Arabidopsis thaliana OX=3702 GN=OEP64 PE=1 SV=1;tr|A0A7G2ELI5|A0A	5	13	13	13	29.2	64.025		30452
A0A5S9XD53	dihydropyrimidine dehydrogenase (NADP(+))	C24_LOCUS13016		tr|A0A5S9XD53|A0A5S9XD53_ARATH;tr|A0A178VD08|A0A178VD08_ARATH;sp|Q9LVI9|DPYD_ARATH;tr|Q56ZE6|Q56ZE6_ARATH	tr|A0A5S9XD53|A0A5S9XD53_ARATH dihydropyrimidine dehydrogenase (NADP(+)) OS=Arabidopsis thaliana OX=3702 GN=C24_LOCUS13016 PE=3 SV=1;tr|A0A178VD08|A0A178VD08_ARATH dihydropyrimidine dehydrogenase (NADP(+)) OS=Arabidopsis thaliana OX=3702 GN=AXX17_At3g18860	4	6	6	6	19	46.845		49599
A0A7G2F9H2	inorganic diphosphatase	AT9943_LOCUS18729		tr|A0A7G2F9H2|A0A7G2F9H2_ARATH;tr|A0A178UER1|A0A178UER1_ARATH;sp|Q9LXC9|IPYR6_ARATH	tr|A0A7G2F9H2|A0A7G2F9H2_ARATH inorganic diphosphatase OS=Arabidopsis thaliana OX=3702 GN=AT9943_LOCUS18729 PE=3 SV=1;tr|A0A178UER1|A0A178UER1_ARATH inorganic diphosphatase OS=Arabidopsis thaliana OX=3702 GN=AXX17_At5g09180 PE=3 SV=1;sp|Q9LXC9|IPYR6_ARATH	3	7	7	7	27.2	31.912		55491
A0A5S9XP40	Epimerase domain-containing protein	C24_LOCUS16576		tr|A0A5S9XP40|A0A5S9XP40_ARATH;sp|Q9LYA9|CP41A_ARATH;tr|A0A654FKA7|A0A654FKA7_ARATH;tr|A0A178VDH1|A0A178VDH1_ARATH;tr|A0A7G2EX51|A0A7G2EX51_ARATH	tr|A0A5S9XP40|A0A5S9XP40_ARATH Epimerase domain-containing protein OS=Arabidopsis thaliana OX=3702 GN=C24_LOCUS16576 PE=4 SV=1;sp|Q9LYA9|CP41A_ARATH Chloroplast stem-loop binding protein of 41 kDa a, chloroplastic OS=Arabidopsis thaliana OX=3702 GN=CSP41A	5	4	4	4	12.3	43.856	3451.1
A0A097PKH5	Tetratricopeptide repeat-like superfamily protein (Fragment)			tr|A0A097PKH5|A0A097PKH5_ARATH;tr|A0A5S9XME0|A0A5S9XME0_ARATH;sp|Q9LYT2|PP287_ARATH;tr|F4J741|F4J741_ARATH;tr|A0A654FJ41|A0A654FJ41_ARATH;tr|A0A178VJN8|A0A178VJN8_ARATH;tr|A0A7G2ETW0|A0A7G2ETW0_ARATH	tr|A0A097PKH5|A0A097PKH5_ARATH Tetratricopeptide repeat-like superfamily protein (Fragment) OS=Arabidopsis thaliana OX=3702 PE=2 SV=1;tr|A0A5S9XME0|A0A5S9XME0_ARATH Pentatricopeptide repeat-containing protein OS=Arabidopsis thaliana OX=3702 GN=C24_LOCUS161	7	2	2	2	5.1	53.725	97328	10232
A0A178UKL7	Malate synthase	AXX17_At5g03190		tr|A0A178UKL7|A0A178UKL7_ARATH;sp|Q9LZC3|MASY_ARATH;tr|B0LQB5|B0LQB5_ARATH;tr|B0LQB3|B0LQB3_ARATH;tr|B0LQA9|B0LQA9_ARATH;tr|Q56Z42|Q56Z42_ARATH	tr|A0A178UKL7|A0A178UKL7_ARATH Malate synthase OS=Arabidopsis thaliana OX=3702 GN=AXX17_At5g03190 PE=3 SV=1;sp|Q9LZC3|MASY_ARATH Malate synthase OS=Arabidopsis thaliana OX=3702 GN=MLS PE=1 SV=1;tr|B0LQB5|B0LQB5_ARATH Malate synthase (Fragment) OS=Arabidops	6	4	4	4	7.8	63.886	7424.8
A0A654FY00	1,4-alpha-glucan branching enzyme	AN1_LOCUS21166		tr|A0A654FY00|A0A654FY00_ARATH;tr|A0A5S9Y140|A0A5S9Y140_ARATH;sp|Q9LZS3|GLGB2_ARATH;tr|A0A178U949|A0A178U949_ARATH;tr|A0A7G2F5C1|A0A7G2F5C1_ARATH;tr|A0A178VXF9|A0A178VXF9_ARATH	tr|A0A654FY00|A0A654FY00_ARATH 1,4-alpha-glucan branching enzyme OS=Arabidopsis thaliana OX=3702 GN=AN1_LOCUS21166 PE=3 SV=1;tr|A0A5S9Y140|A0A5S9Y140_ARATH 1,4-alpha-glucan branching enzyme OS=Arabidopsis thaliana OX=3702 GN=C24_LOCUS21062 PE=3 SV=1;sp|Q9L	6	11	11	8	16.8	92.546	59767	80024
A0A1I9LT62	Cytidinediphosphate diacylglycerol synthase 5	CDS5		tr|A0A1I9LT62|A0A1I9LT62_ARATH;tr|A0A5S9XNA4|A0A5S9XNA4_ARATH;tr|A0A178V702|A0A178V702_ARATH;sp|Q9M001|CDS5_ARATH	tr|A0A1I9LT62|A0A1I9LT62_ARATH Cytidinediphosphate diacylglycerol synthase 5 OS=Arabidopsis thaliana OX=3702 GN=CDS5 PE=1 SV=1;tr|A0A5S9XNA4|A0A5S9XNA4_ARATH Phosphatidate cytidylyltransferase OS=Arabidopsis thaliana OX=3702 GN=C24_LOCUS16325 PE=3 SV=1;tr|	4	2	2	2	6.6	38.316	41082
A0A178VG46	40S ribosomal protein S21	AXX17_At3g48260		tr|A0A178VG46|A0A178VG46_ARATH;sp|Q9M337|RS211_ARATH	tr|A0A178VG46|A0A178VG46_ARATH 40S ribosomal protein S21 OS=Arabidopsis thaliana OX=3702 GN=AXX17_At3g48260 PE=3 SV=1;sp|Q9M337|RS211_ARATH 40S ribosomal protein S21-1 OS=Arabidopsis thaliana OX=3702 GN=RPS21B PE=1 SV=1	2	1	1	1	18.3	9.0741		2553.2
A0A7G2EWK2	(thale cress) hypothetical protein	AT9943_LOCUS13580		tr|A0A7G2EWK2|A0A7G2EWK2_ARATH;tr|A0A5S9XLF5|A0A5S9XLF5_ARATH;tr|A0A178V7L2|A0A178V7L2_ARATH;sp|Q9M394|SCKL1_ARATH	tr|A0A7G2EWK2|A0A7G2EWK2_ARATH (thale cress) hypothetical protein OS=Arabidopsis thaliana OX=3702 GN=AT9943_LOCUS13580 PE=4 SV=1;tr|A0A5S9XLF5|A0A5S9XLF5_ARATH PfkB domain-containing protein OS=Arabidopsis thaliana OX=3702 GN=AN1_LOCUS15782 PE=4 SV=1;tr|A0	4	2	2	2	5.9	53.813	3640.5
Q9M591	Magnesium-protoporphyrin IX monomethyl ester [oxidative] cyclase, chloroplastic	CRD1	FUNCTION: Catalyzes the formation of the isocyclic ring in chlorophyll biosynthesis. Mediates the cyclase reaction, which results in the formation of divinylprotochlorophyllide (Pchlide) characteristic of all chlorophylls from magnesium-protoporphyrin IX 13-monomethyl ester (MgPMME). {ECO:0000269|PubMed:14673103, ECO:0000269|PubMed:18682427}.	sp|Q9M591|CRD1_ARATH;tr|A0A178VH55|A0A178VH55_ARATH;tr|F4J0U9|F4J0U9_ARATH	sp|Q9M591|CRD1_ARATH Magnesium-protoporphyrin IX monomethyl ester [oxidative] cyclase, chloroplastic OS=Arabidopsis thaliana OX=3702 GN=CRD1 PE=1 SV=2;tr|A0A178VH55|A0A178VH55_ARATH magnesium-protoporphyrin IX monomethyl ester (oxidative) cyclase OS=Arabid	3	14	14	14	41.1	47.63	16491
A0A178VB48	40S ribosomal protein S7	AXX17_At3g01800		tr|A0A178VB48|A0A178VB48_ARATH;sp|Q9M885|RS72_ARATH	tr|A0A178VB48|A0A178VB48_ARATH 40S ribosomal protein S7 OS=Arabidopsis thaliana OX=3702 GN=AXX17_At3g01800 PE=3 SV=1;sp|Q9M885|RS72_ARATH 40S ribosomal protein S7-2 OS=Arabidopsis thaliana OX=3702 GN=RPS7B PE=2 SV=1	2	4	2	2	22	22.196	63037
Q9MBA1	Chlorophyllide a oxygenase, chloroplastic	CAO	FUNCTION: Catalyzes a two-step oxygenase reaction involved in the synthesis of chlorophyll b. Acts specifically on the non-esterified chlorophyllide a and not on chlorophyll a. {ECO:0000269|PubMed:10758481}.	sp|Q9MBA1|CAO_ARATH;tr|A0A178W6L1|A0A178W6L1_ARATH;tr|A0A1P8ARR2|A0A1P8ARR2_ARATH	sp|Q9MBA1|CAO_ARATH Chlorophyllide a oxygenase, chloroplastic OS=Arabidopsis thaliana OX=3702 GN=CAO PE=1 SV=1;tr|A0A178W6L1|A0A178W6L1_ARATH (thale cress) hypothetical protein OS=Arabidopsis thaliana OX=3702 GN=AXX17_At1g40320 PE=4 SV=1;tr|A0A1P8ARR2|A0A1	3	21	21	21	49.3	60.33		13058
Q8LC58	Photosystem I reaction center subunit IV B, chloroplast (PSI-E B)	At2g20260		tr|Q8LC58|Q8LC58_ARATH;tr|A0A5S9WZU5|A0A5S9WZU5_ARATH;tr|A0A178VVU2|A0A178VVU2_ARATH;sp|Q9S714|PSAE2_ARATH	tr|Q8LC58|Q8LC58_ARATH Photosystem I reaction center subunit IV B, chloroplast (PSI-E B) OS=Arabidopsis thaliana OX=3702 GN=At2g20260 PE=2 SV=1;tr|A0A5S9WZU5|A0A5S9WZU5_ARATH Photosystem I reaction center subunit IV A OS=Arabidopsis thaliana OX=3702 GN=C24	4	4	2	2	46.2	14.987		41634
A0A178V8W5	(thale cress) hypothetical protein	AXX17_At3g07680		tr|A0A178V8W5|A0A178V8W5_ARATH;sp|Q9S7M9|P24B2_ARATH	tr|A0A178V8W5|A0A178V8W5_ARATH (thale cress) hypothetical protein OS=Arabidopsis thaliana OX=3702 GN=AXX17_At3g07680 PE=3 SV=1;sp|Q9S7M9|P24B2_ARATH Transmembrane emp24 domain-containing protein p24beta2 OS=Arabidopsis thaliana OX=3702 GN=At3g07680 PE=1 SV	2	2	2	2	9.6	24.344		194080
A0A178UX13	(thale cress) hypothetical protein	AXX17_At4g28440		tr|A0A178UX13|A0A178UX13_ARATH;sp|Q9SB50|AP4M_ARATH;tr|F4JQZ0|F4JQZ0_ARATH;tr|F4JQY9|F4JQY9_ARATH	tr|A0A178UX13|A0A178UX13_ARATH (thale cress) hypothetical protein OS=Arabidopsis thaliana OX=3702 GN=AXX17_At4g28440 PE=3 SV=1;sp|Q9SB50|AP4M_ARATH AP-4 complex subunit mu OS=Arabidopsis thaliana OX=3702 GN=AP4M PE=2 SV=1;tr|F4JQZ0|F4JQZ0_ARATH Clathrin ad	4	9	9	9	25.7	50.946	12186
Q9SCY0	Phosphoglucomutase, chloroplastic	PGMP	FUNCTION: This enzyme participates in both the breakdown and synthesis of glucose. {ECO:0000250}.	sp|Q9SCY0|PGMP_ARATH;tr|A0A178UGL7|A0A178UGL7_ARATH;tr|A0A654GA32|A0A654GA32_ARATH	sp|Q9SCY0|PGMP_ARATH Phosphoglucomutase, chloroplastic OS=Arabidopsis thaliana OX=3702 GN=PGMP PE=1 SV=2;tr|A0A178UGL7|A0A178UGL7_ARATH phosphoglucomutase (alpha-D-glucose-1,6-bisphosphate-dependent) OS=Arabidopsis thaliana OX=3702 GN=AXX17_At5g50680 PE=3	3	3	3	3	6.3	67.988		11211
A0A178V658	(thale cress) hypothetical protein	AXX17_At3g08010		tr|A0A178V658|A0A178V658_ARATH;sp|Q9SFB3|ATAB2_ARATH	tr|A0A178V658|A0A178V658_ARATH (thale cress) hypothetical protein OS=Arabidopsis thaliana OX=3702 GN=AXX17_At3g08010 PE=4 SV=1;sp|Q9SFB3|ATAB2_ARATH Protein TAB2 homolog, chloroplastic OS=Arabidopsis thaliana OX=3702 GN=ATAB2 PE=2 SV=1	2	5	5	5	14.2	41.917	185640
Q9SIH0	40S ribosomal protein S14-1	RPS14A		sp|Q9SIH0|RS141_ARATH;tr|A0A178VS26|A0A178VS26_ARATH;tr|A0A654EZB7|A0A654EZB7_ARATH	sp|Q9SIH0|RS141_ARATH 40S ribosomal protein S14-1 OS=Arabidopsis thaliana OX=3702 GN=RPS14A PE=1 SV=1;tr|A0A178VS26|A0A178VS26_ARATH (thale cress) hypothetical protein OS=Arabidopsis thaliana OX=3702 GN=AXX17_At2g32810 PE=3 SV=1;tr|A0A654EZB7|A0A654EZB7_AR	3	7	1	1	44.7	16.257	91626	140270
A0A1P8BCV8	Ankyrin repeat family protein	EMB506		tr|A0A1P8BCV8|A0A1P8BCV8_ARATH;tr|A0A5S9Y9X7|A0A5S9Y9X7_ARATH;tr|A0A178UQ54|A0A178UQ54_ARATH;sp|Q9SQK3|EM506_ARATH	tr|A0A1P8BCV8|A0A1P8BCV8_ARATH Ankyrin repeat family protein OS=Arabidopsis thaliana OX=3702 GN=EMB506 PE=1 SV=1;tr|A0A5S9Y9X7|A0A5S9Y9X7_ARATH (thale cress) hypothetical protein OS=Arabidopsis thaliana OX=3702 GN=AN1_LOCUS24185 PE=4 SV=1;tr|A0A178UQ54|A0A	4	4	4	4	17.7	33.038	14433
A0A178V7M0	(thale cress) hypothetical protein	AXX17_At3g00330		tr|A0A178V7M0|A0A178V7M0_ARATH;sp|Q9SRH6|HIR3_ARATH;tr|A0A7G2FPI7|A0A7G2FPI7_ARATH;tr|A0A178U8N7|A0A178U8N7_ARATH;sp|Q9FM19|HIR1_ARATH;tr|A0A178WD18|A0A178WD18_ARATH;sp|Q9CAR7|HIR2_ARATH	tr|A0A178V7M0|A0A178V7M0_ARATH (thale cress) hypothetical protein OS=Arabidopsis thaliana OX=3702 GN=AXX17_At3g00330 PE=4 SV=1;sp|Q9SRH6|HIR3_ARATH Hypersensitive-induced response protein 3 OS=Arabidopsis thaliana OX=3702 GN=HIR3 PE=1 SV=1	7	8	8	8	32.6	31.321	32014
A0A7G2DPY0	(thale cress) hypothetical protein	AT9943_LOCUS172		tr|A0A7G2DPY0|A0A7G2DPY0_ARATH;tr|A0A5S9SC67|A0A5S9SC67_ARATH;tr|A0A178W6E6|A0A178W6E6_ARATH;sp|Q9SRY4|LPA1_ARATH;tr|A0A1P8ANG6|A0A1P8ANG6_ARATH	tr|A0A7G2DPY0|A0A7G2DPY0_ARATH (thale cress) hypothetical protein OS=Arabidopsis thaliana OX=3702 GN=AT9943_LOCUS172 PE=4 SV=1;tr|A0A5S9SC67|A0A5S9SC67_ARATH TPR_REGION domain-containing protein OS=Arabidopsis thaliana OX=3702 GN=AN1_LOCUS328 PE=4 SV=1;tr|	5	14	14	14	34.3	46.971		491960
Q8RVG8	SHEPHERD	SHD		tr|Q8RVG8|Q8RVG8_ARATH;tr|F4JQ55|F4JQ55_ARATH;tr|A0A654FS92|A0A654FS92_ARATH;tr|A0A178UT76|A0A178UT76_ARATH;sp|Q9STX5|ENPL_ARATH	tr|Q8RVG8|Q8RVG8_ARATH SHEPHERD OS=Arabidopsis thaliana OX=3702 GN=SHD PE=3 SV=1;tr|F4JQ55|F4JQ55_ARATH Chaperone protein htpG family protein OS=Arabidopsis thaliana OX=3702 GN=SHD PE=1 SV=1;tr|A0A654FS92|A0A654FS92_ARATH (thale cress) hypothetical protein	5	11	10	9	15.8	94.19	68776	25579
A0A178VBU3	(thale cress) hypothetical protein	AXX17_At3g41340		tr|A0A178VBU3|A0A178VBU3_ARATH;sp|Q9STY6|RS202_ARATH	tr|A0A178VBU3|A0A178VBU3_ARATH (thale cress) hypothetical protein OS=Arabidopsis thaliana OX=3702 GN=AXX17_At3g41340 PE=3 SV=1;sp|Q9STY6|RS202_ARATH 40S ribosomal protein S20-2 OS=Arabidopsis thaliana OX=3702 GN=RPS20B PE=2 SV=1	2	8	2	2	47.5	13.693	42400
A0A5S9XYC2	Coatomer subunit beta	AN1_LOCUS19954	FUNCTION: The coatomer is a cytosolic protein complex that binds to dilysine motifs and reversibly associates with Golgi non-clathrin-coated vesicles, which further mediate biosynthetic protein transport from the ER, via the Golgi up to the trans Golgi network. Coatomer complex is required for budding from Golgi membranes, and is essential for the retrograde Golgi-to-ER transport of dilysine-tagg…	tr|A0A5S9XYC2|A0A5S9XYC2_ARATH;tr|A0A178V1V6|A0A178V1V6_ARATH;sp|Q9SV21|COPB1_ARATH;sp|Q9SV20|COPB2_ARATH;tr|A0A1P8B4C2|A0A1P8B4C2_ARATH;tr|A0A178V6Q4|A0A178V6Q4_ARATH;tr|A0A178UXB8|A0A178UXB8_ARATH	tr|A0A5S9XYC2|A0A5S9XYC2_ARATH Coatomer subunit beta OS=Arabidopsis thaliana OX=3702 GN=AN1_LOCUS19954 PE=4 SV=1;tr|A0A178V1V6|A0A178V1V6_ARATH Coatomer subunit beta OS=Arabidopsis thaliana OX=3702 GN=AXX17_At4g36080 PE=4 SV=1;sp|Q9SV21|COPB1_ARATH Coatome	7	11	11	11	15.3	106.14	97768	24535
A0A654FJS0	Chlorophyll a-b binding protein, chloroplastic	AN1_LOCUS16521	FUNCTION: The light-harvesting complex (LHC) functions as a light receptor, it captures and delivers excitation energy to photosystems with which it is closely associated. {ECO:0000256|RuleBase:RU363080}.	tr|A0A654FJS0|A0A654FJS0_ARATH;tr|A0A178V6C5|A0A178V6C5_ARATH;sp|Q9SYW8|LHCA2_ARATH;tr|A0A5S9XQW7|A0A5S9XQW7_ARATH;tr|F4K8I1|F4K8I1_ARATH	tr|A0A654FJS0|A0A654FJS0_ARATH Chlorophyll a-b binding protein, chloroplastic OS=Arabidopsis thaliana OX=3702 GN=AN1_LOCUS16521 PE=3 SV=1;tr|A0A178V6C5|A0A178V6C5_ARATH Chlorophyll a-b binding protein, chloroplastic OS=Arabidopsis thaliana OX=3702 GN=AXX17	5	6	6	6	30.7	27.755	61756	44952
A0A178W9Z8	(thale cress) hypothetical protein	AXX17_At1g52980		tr|A0A178W9Z8|A0A178W9Z8_ARATH;sp|Q9XIE2|AB36G_ARATH;tr|Q0WM82|Q0WM82_ARATH;tr|A0A7G2DTC5|A0A7G2DTC5_ARATH;tr|A0A654EBL2|A0A654EBL2_ARATH;tr|A0A5S9UL39|A0A5S9UL39_ARATH;tr|A0A178WAD4|A0A178WAD4_ARATH;sp|Q7PC86|AB35G_ARATH;tr|A0A7G2EIZ7|A0A7G2EIZ7_ARATH;tr|F4J1I6|F4J1I6_ARATH;tr|A0A654FHA3|A0A654FHA3_ARATH;tr|A0A5S9XCU3|A0A5S9XCU3_ARATH;tr|A0A178VDK2|A0A178VDK2_ARATH;sp|Q94A18|AB29G_ARATH	tr|A0A178W9Z8|A0A178W9Z8_ARATH (thale cress) hypothetical protein OS=Arabidopsis thaliana OX=3702 GN=AXX17_At1g52980 PE=3 SV=1;sp|Q9XIE2|AB36G_ARATH ABC transporter G family member 36 OS=Arabidopsis thaliana OX=3702 GN=ABCG36 PE=1 SV=1;tr|Q0WM82|Q0WM82_ARA	14	11	11	11	9.8	165.08	5144.8
Q681W6	Putative ribosomal protein S9	At1g74980		tr|Q681W6|Q681W6_ARATH;tr|A0A384LEA2|A0A384LEA2_ARATH;sp|Q9XJ27|RR9_ARATH;tr|Q681V1|Q681V1_ARATH;tr|Q67Y29|Q67Y29_ARATH;tr|Q9C9P5|Q9C9P5_ARATH;tr|Q9C9P6|Q9C9P6_ARATH	tr|Q681W6|Q681W6_ARATH Putative ribosomal protein S9 OS=Arabidopsis thaliana OX=3702 GN=At1g74980 PE=2 SV=1;tr|A0A384LEA2|A0A384LEA2_ARATH (thale cress) hypothetical protein OS=Arabidopsis thaliana OX=3702 GN=AXX17_At1g69360 PE=3 SV=1;sp|Q9XJ27|RR9_ARATH 3	7	4	4	4	28.4	22.577	17513
A0A178UM80	YKT61	AXX17_At5g57390		tr|A0A178UM80|A0A178UM80_ARATH;sp|Q9ZRD6|YKT61_ARATH;tr|F4KDI1|F4KDI1_ARATH;tr|A0A7G2FKZ8|A0A7G2FKZ8_ARATH	tr|A0A178UM80|A0A178UM80_ARATH YKT61 OS=Arabidopsis thaliana OX=3702 GN=AXX17_At5g57390 PE=3 SV=1;sp|Q9ZRD6|YKT61_ARATH VAMP-like protein YKT61 OS=Arabidopsis thaliana OX=3702 GN=YKT61 PE=1 SV=1;tr|F4KDI1|F4KDI1_ARATH SNARE-like superfamily protein OS=Arab	4	3	3	3	23.6	22.543		39642
A0A178V7U9	(thale cress) hypothetical protein	AXX17_At3g55870		tr|A0A178V7U9|A0A178V7U9_ARATH;sp|Q9ZRP7|SLD1_ARATH	tr|A0A178V7U9|A0A178V7U9_ARATH (thale cress) hypothetical protein OS=Arabidopsis thaliana OX=3702 GN=AXX17_At3g55870 PE=4 SV=1;sp|Q9ZRP7|SLD1_ARATH Delta(8)-fatty-acid desaturase 1 OS=Arabidopsis thaliana OX=3702 GN=SLD1 PE=1 SV=1	2	1	1	1	1.8	51.675	11239	3698.4
Q9ZST4	Nitrogen regulatory protein P-II homolog	GLB1	FUNCTION: Participates in sensing carbon and organic nitrogen status and regulates some steps of primary carbon and nitrogen metabolism. Required for nitrite uptake in chloroplasts and regulates arginine biosynthesis through interaction with acetylglutamate kinase (NAGK) in chloroplasts. Regulates fatty acids synthesis in chloroplasts by interacting with the acetyl-CoA carboxylase complex and inh…	sp|Q9ZST4|GLNB_ARATH;tr|A0A178V4S2|A0A178V4S2_ARATH;tr|A0A654FL33|A0A654FL33_ARATH;tr|A0A5S9XPT0|A0A5S9XPT0_ARATH;tr|A0A178V601|A0A178V601_ARATH;tr|A0A7G2EUE3|A0A7G2EUE3_ARATH	sp|Q9ZST4|GLNB_ARATH Nitrogen regulatory protein P-II homolog OS=Arabidopsis thaliana OX=3702 GN=GLB1 PE=1 SV=1;tr|A0A178V4S2|A0A178V4S2_ARATH PII OS=Arabidopsis thaliana OX=3702 GN=AXX17_At4g02390 PE=3 SV=1;tr|A0A654FL33|A0A654FL33_ARATH Nitrogen regulato	6	3	3	3	19.4	21.275		18850
F4I7M5	Spermidine synthase	SPDS1		tr|F4I7M5|F4I7M5_ARATH;tr|A0A5S9VPY6|A0A5S9VPY6_ARATH;tr|A0A178W1L5|A0A178W1L5_ARATH;sp|Q9ZUB3|SPDS1_ARATH;tr|Q5PNT7|Q5PNT7_ARATH;tr|A0A5S9WRG0|A0A5S9WRG0_ARATH;tr|A0A384L9M6|A0A384L9M6_ARATH;sp|O48661|SPDS2_ARATH	tr|F4I7M5|F4I7M5_ARATH Spermidine synthase OS=Arabidopsis thaliana OX=3702 GN=SPDS1 PE=1 SV=1;tr|A0A5S9VPY6|A0A5S9VPY6_ARATH PABS domain-containing protein OS=Arabidopsis thaliana OX=3702 GN=AN1_LOCUS2529 PE=3 SV=1;tr|A0A178W1L5|A0A178W1L5_ARATH (thale cre	8	4	4	4	16.8	36.506	21515
A0A5S9WXG5	Subtilisin-like protease SBT1.8	C24_LOCUS7472		tr|A0A5S9WXG5|A0A5S9WXG5_ARATH;sp|Q9ZUF6|SBT18_ARATH;tr|A0A654ETI0|A0A654ETI0_ARATH;tr|A0A178VPX1|A0A178VPX1_ARATH;tr|Q56WY6|Q56WY6_ARATH;tr|A0A7G2E7Q2|A0A7G2E7Q2_ARATH	tr|A0A5S9WXG5|A0A5S9WXG5_ARATH Subtilisin-like protease SBT1.8 OS=Arabidopsis thaliana OX=3702 GN=C24_LOCUS7472 PE=3 SV=1;sp|Q9ZUF6|SBT18_ARATH Subtilisin-like protease SBT1.8 OS=Arabidopsis thaliana OX=3702 GN=SBT1.8 PE=1 SV=1;tr|A0A654ETI0|A0A654ETI0_ARA	6	10	10	10	21.2	80.014	8856.7	18998
A0A654EXY7	Arogenate dehydratase	AN1_LOCUS9183		tr|A0A654EXY7|A0A654EXY7_ARATH;tr|A0A178VVA2|A0A178VVA2_ARATH;sp|Q9ZUY3|AROD3_ARATH;tr|A0A7G2ECX8|A0A7G2ECX8_ARATH;tr|A0A178W954|A0A178W954_ARATH;sp|Q9SGD6|AROD6_ARATH	tr|A0A654EXY7|A0A654EXY7_ARATH Arogenate dehydratase OS=Arabidopsis thaliana OX=3702 GN=AN1_LOCUS9183 PE=4 SV=1;tr|A0A178VVA2|A0A178VVA2_ARATH Arogenate dehydratase OS=Arabidopsis thaliana OX=3702 GN=AXX17_At2g23810 PE=4 SV=1;sp|Q9ZUY3|AROD3_ARATH Arogenat	6	7	6	4	21.5	46.103		26844
A0A7G2EUN8	(thale cress) hypothetical protein	AT9943_LOCUS12738		tr|A0A7G2EUN8|A0A7G2EUN8_ARATH;tr|X2L1U7|X2L1U7_ARATH;tr|A0A0S2RR82|A0A0S2RR82_ARATH;tr|F4J359|F4J359_ARATH;tr|A0A654FI67|A0A654FI67_ARATH;tr|Q9ZSN4|Q9ZSN4_ARATH;tr|Q9M1P1|Q9M1P1_ARATH;tr|B7U888|B7U888_ARATH;tr|A0A178V7B1|A0A178V7B1_ARATH;tr|A0A178VC50|A0A178VC50_ARATH;tr|A0A654FCR4|A0A654FCR4_ARATH;tr|A0A178VA99|A0A178VA99_ARATH;tr|B7U882|B7U882_ARATH;tr|D9IW02|D9IW02_ARATH;tr|A0A5S9XHX4|A0A5S9X…	tr|A0A7G2EUN8|A0A7G2EUN8_ARATH (thale cress) hypothetical protein OS=Arabidopsis thaliana OX=3702 GN=AT9943_LOCUS12738 PE=4 SV=1;tr|X2L1U7|X2L1U7_ARATH DM2A OS=Arabidopsis thaliana OX=3702 PE=4 SV=1;tr|A0A0S2RR82|A0A0S2RR82_ARATH ADP-ribosyl cyclase/cyclic	24	1	1	1	8.5	14.712	92826
A8MS48	Low-density receptor-like protein	MTG13.11		tr|A8MS48|A8MS48_ARATH;tr|Q8W480|Q8W480_ARATH;tr|Q8H0X5|Q8H0X5_ARATH;tr|A0A654G1L4|A0A654G1L4_ARATH;tr|A0A5S9Y5A1|A0A5S9Y5A1_ARATH;tr|A0A178U7E8|A0A178U7E8_ARATH;tr|Q9C5U9|Q9C5U9_ARATH;tr|A0A7G2FF25|A0A7G2FF25_ARATH	tr|A8MS48|A8MS48_ARATH Low-density receptor-like protein OS=Arabidopsis thaliana OX=3702 GN=MTG13.11 PE=1 SV=1;tr|Q8W480|Q8W480_ARATH Low-density receptor-like protein OS=Arabidopsis thaliana OX=3702 PE=2 SV=1;tr|Q8H0X5|Q8H0X5_ARATH Low-density receptor-li	8	3	3	3	24.1	17.858	45755
A0A7G2FFH3	(thale cress) hypothetical protein	AT9943_LOCUS21694		tr|A0A7G2FFH3|A0A7G2FFH3_ARATH;tr|A0A1P8BDW8|A0A1P8BDW8_ARATH;tr|A0A654G9A9|A0A654G9A9_ARATH;tr|A0A5S9YCH8|A0A5S9YCH8_ARATH;tr|A0A1P8BDX4|A0A1P8BDX4_ARATH;tr|A0A178U8P8|A0A178U8P8_ARATH;tr|B3H5R7|B3H5R7_ARATH;tr|F4K4R1|F4K4R1_ARATH;tr|Q9FH23|Q9FH23_ARATH	tr|A0A7G2FFH3|A0A7G2FFH3_ARATH (thale cress) hypothetical protein OS=Arabidopsis thaliana OX=3702 GN=AT9943_LOCUS21694 PE=4 SV=1;tr|A0A1P8BDW8|A0A1P8BDW8_ARATH Fanconi anemia group I-like protein OS=Arabidopsis thaliana OX=3702 GN=At5g49110 PE=1 SV=1;tr|A0	9	2	2	2	1	159.65	612810	635940
A0A7G2F718	Selenoprotein O	AT9943_LOCUS18999		tr|A0A7G2F718|A0A7G2F718_ARATH;tr|Q9C5L8|Q9C5L8_ARATH;tr|Q67YJ0|Q67YJ0_ARATH;tr|Q67XT4|Q67XT4_ARATH;tr|Q8H126|Q8H126_ARATH;tr|A0A178U9F5|A0A178U9F5_ARATH;tr|Q9LXT6|Q9LXT6_ARATH	tr|A0A7G2F718|A0A7G2F718_ARATH Selenoprotein O OS=Arabidopsis thaliana OX=3702 GN=AT9943_LOCUS18999 PE=3 SV=1;tr|Q9C5L8|Q9C5L8_ARATH Selenoprotein O OS=Arabidopsis thaliana OX=3702 GN=At5g13030 PE=2 SV=1;tr|Q67YJ0|Q67YJ0_ARATH Selenoprotein O (Fragment) OS	7	9	9	9	18.4	65.075	1043200	1802700
Q94A01	Uncharacterized protein At5g46420	At5g46420		tr|Q94A01|Q94A01_ARATH;tr|Q9FHG3|Q9FHG3_ARATH;tr|A0A178UAH0|A0A178UAH0_ARATH;tr|A0A5S9YCN4|A0A5S9YCN4_ARATH;tr|A0A7G2FG60|A0A7G2FG60_ARATH	tr|Q94A01|Q94A01_ARATH Uncharacterized protein At5g46420 OS=Arabidopsis thaliana OX=3702 GN=At5g46420 PE=2 SV=1;tr|Q9FHG3|Q9FHG3_ARATH 16S rRNA processing protein RimM family OS=Arabidopsis thaliana OX=3702 GN=At5g46420 PE=1 SV=1;tr|A0A178UAH0|A0A178UAH0_A	5	4	4	4	14.8	39.775	7775.3	14067
A0A654GCA3	(thale cress) hypothetical protein	AN1_LOCUS26149		tr|A0A654GCA3|A0A654GCA3_ARATH;tr|Q9FGG8|Q9FGG8_ARATH;tr|A0A178UBD7|A0A178UBD7_ARATH	tr|A0A654GCA3|A0A654GCA3_ARATH (thale cress) hypothetical protein OS=Arabidopsis thaliana OX=3702 GN=AN1_LOCUS26149 PE=4 SV=1;tr|Q9FGG8|Q9FGG8_ARATH At5g58530 OS=Arabidopsis thaliana OX=3702 GN=MQJ2.15 PE=1 SV=1;tr|A0A178UBD7|A0A178UBD7_ARATH Glutaredoxin	3	2	2	2	10.3	30.519		29432
Q9LYR4	transaldolase	TRA2		tr|Q9LYR4|Q9LYR4_ARATH;tr|A0A654G0W2|A0A654G0W2_ARATH;tr|A0A178UD24|A0A178UD24_ARATH	tr|Q9LYR4|Q9LYR4_ARATH transaldolase OS=Arabidopsis thaliana OX=3702 GN=TRA2 PE=1 SV=1;tr|A0A654G0W2|A0A654G0W2_ARATH transaldolase OS=Arabidopsis thaliana OX=3702 GN=AN1_LOCUS22108 PE=3 SV=1;tr|A0A178UD24|A0A178UD24_ARATH transaldolase OS=Arabidopsis thal	3	11	11	11	32.4	47.698	90880
Q6NPL4	At5g26880	AGL26		tr|Q6NPL4|Q6NPL4_ARATH;tr|A0A5S9Y7H8|A0A5S9Y7H8_ARATH;tr|A0A178UI04|A0A178UI04_ARATH;tr|A0A7G2FAL5|A0A7G2FAL5_ARATH;tr|A0A5S9XNE3|A0A5S9XNE3_ARATH;tr|A0A7G2ETP8|A0A7G2ETP8_ARATH	tr|Q6NPL4|Q6NPL4_ARATH At5g26880 OS=Arabidopsis thaliana OX=3702 GN=AGL26 PE=1 SV=1;tr|A0A5S9Y7H8|A0A5S9Y7H8_ARATH SpoU_methylase domain-containing protein OS=Arabidopsis thaliana OX=3702 GN=C24_LOCUS23301 PE=3 SV=1;tr|A0A178UI04|A0A178UI04_ARATH AGL26 OS=	6	3	3	3	16.7	28.763		6568.2
A0A7G2FDJ3	(thale cress) hypothetical protein	AT9943_LOCUS21260		tr|A0A7G2FDJ3|A0A7G2FDJ3_ARATH;tr|Q3E8H9|Q3E8H9_ARATH;tr|Q9FKV7|Q9FKV7_ARATH;tr|Q6NMC2|Q6NMC2_ARATH;tr|A0A178UQA5|A0A178UQA5_ARATH	tr|A0A7G2FDJ3|A0A7G2FDJ3_ARATH (thale cress) hypothetical protein OS=Arabidopsis thaliana OX=3702 GN=AT9943_LOCUS21260 PE=4 SV=1;tr|Q3E8H9|Q3E8H9_ARATH Late embryogenesis abundant protein (LEA) family protein OS=Arabidopsis thaliana OX=3702 GN=At5g44310 PE	5	2	2	2	8.1	22.391	54914	55122
F4K0T6	Ethylene-dependent gravitropism-deficient and yellow-green-like 2	EGY2		tr|F4K0T6|F4K0T6_ARATH;tr|A0A5S9Y2J3|A0A5S9Y2J3_ARATH;tr|A0A178URT4|A0A178URT4_ARATH;tr|F4K0T7|F4K0T7_ARATH;tr|A0A654FZ27|A0A654FZ27_ARATH;tr|A0A178UT70|A0A178UT70_ARATH;sp|Q9FFK3|EGY2_ARATH	tr|F4K0T6|F4K0T6_ARATH Ethylene-dependent gravitropism-deficient and yellow-green-like 2 OS=Arabidopsis thaliana OX=3702 GN=EGY2 PE=1 SV=1;tr|A0A5S9Y2J3|A0A5S9Y2J3_ARATH (thale cress) hypothetical protein OS=Arabidopsis thaliana OX=3702 GN=AT9943_LOCUS1842	7	6	6	6	18.3	56.399	7298
F4JIW8	NAD(P)-binding Rossmann-fold superfamily protein	FLDH		tr|F4JIW8|F4JIW8_ARATH;tr|Q94CD9|Q94CD9_ARATH;tr|Q9SZB3|Q9SZB3_ARATH;tr|A0A654FV62|A0A654FV62_ARATH;tr|A0A178US90|A0A178US90_ARATH;tr|B3H6K6|B3H6K6_ARATH	tr|F4JIW8|F4JIW8_ARATH NAD(P)-binding Rossmann-fold superfamily protein OS=Arabidopsis thaliana OX=3702 GN=FLDH PE=1 SV=1;tr|Q94CD9|Q94CD9_ARATH Uncharacterized protein At4g33360 (Fragment) OS=Arabidopsis thaliana OX=3702 GN=At4g33360 PE=2 SV=2;tr|Q9SZB3|Q	6	3	3	3	11.3	35.98	13555
Q9SMQ9	DnaJ-like protein	T5J17.130		tr|Q9SMQ9|Q9SMQ9_ARATH;tr|Q940V1|Q940V1_ARATH;tr|A0A7G2FB87|A0A7G2FB87_ARATH;tr|A0A178UVJ3|A0A178UVJ3_ARATH;tr|A0A654FX39|A0A654FX39_ARATH;tr|A0A5S9Y0X2|A0A5S9Y0X2_ARATH	tr|Q9SMQ9|Q9SMQ9_ARATH DnaJ-like protein OS=Arabidopsis thaliana OX=3702 GN=T5J17.130 PE=3 SV=1;tr|Q940V1|Q940V1_ARATH AT4g39960/T5J17_130 OS=Arabidopsis thaliana OX=3702 GN=DJA5 PE=1 SV=1;tr|A0A7G2FB87|A0A7G2FB87_ARATH (thale cress) hypothetical protein O	6	12	8	8	31.1	42.404		12161
Q9M0D5	AT4g29480/F17A13_300	At4g29480		tr|Q9M0D5|Q9M0D5_ARATH;tr|A0A178UWU5|A0A178UWU5_ARATH;tr|A0A5S9XWZ1|A0A5S9XWZ1_ARATH	tr|Q9M0D5|Q9M0D5_ARATH AT4g29480/F17A13_300 OS=Arabidopsis thaliana OX=3702 GN=At4g29480 PE=1 SV=1;tr|A0A178UWU5|A0A178UWU5_ARATH (thale cress) hypothetical protein OS=Arabidopsis thaliana OX=3702 GN=AXX17_At4g33860 PE=3 SV=1;tr|A0A5S9XWZ1|A0A5S9XWZ1_ARATH	3	2	2	2	14.8	13.94		78215
Q8VYA4	At4g18810	At4g18810		tr|Q8VYA4|Q8VYA4_ARATH;tr|A0A178UYQ1|A0A178UYQ1_ARATH;tr|Q9SN34|Q9SN34_ARATH;tr|F4JRN8|F4JRN8_ARATH;tr|A0A7G2EZ78|A0A7G2EZ78_ARATH	tr|Q8VYA4|Q8VYA4_ARATH At4g18810 OS=Arabidopsis thaliana OX=3702 GN=At4g18810 PE=1 SV=1;tr|A0A178UYQ1|A0A178UYQ1_ARATH NAD(P)-binding Rossmann-fold superfamily protein OS=Arabidopsis thaliana OX=3702 GN=AXX17_At4g22110 PE=3 SV=1;tr|Q9SN34|Q9SN34_ARATH Unch	5	6	6	6	15.4	65.467		32938
Q94K11	Alpha/beta-Hydrolases superfamily protein	AP22.96		tr|Q94K11|Q94K11_ARATH;tr|O23227|O23227_ARATH;tr|B9DGW5|B9DGW5_ARATH;tr|A0A5S9XZV4|A0A5S9XZV4_ARATH;tr|A0A178V1E7|A0A178V1E7_ARATH	tr|Q94K11|Q94K11_ARATH Alpha/beta-Hydrolases superfamily protein OS=Arabidopsis thaliana OX=3702 GN=AP22.96 PE=1 SV=1;tr|O23227|O23227_ARATH Alpha/beta-Hydrolases superfamily protein OS=Arabidopsis thaliana OX=3702 GN=C7A10.830 PE=1 SV=2;tr|B9DGW5|B9DGW5_A	5	8	8	8	25.5	35.777	12282
A8MS54	RNA-binding (RRM/RBD/RNP motifs) family protein	At4g09040		tr|A8MS54|A8MS54_ARATH;tr|A0A178V380|A0A178V380_ARATH;tr|Q6NPL0|Q6NPL0_ARATH;tr|Q681I7|Q681I7_ARATH;tr|A0A654FMW9|A0A654FMW9_ARATH;tr|Q683H0|Q683H0_ARATH;tr|Q9M0S2|Q9M0S2_ARATH;tr|Q9M0S3|Q9M0S3_ARATH	tr|A8MS54|A8MS54_ARATH RNA-binding (RRM/RBD/RNP motifs) family protein OS=Arabidopsis thaliana OX=3702 GN=At4g09040 PE=1 SV=1;tr|A0A178V380|A0A178V380_ARATH RNA-binding (RRM/RBD/RNP motifs) family protein OS=Arabidopsis thaliana OX=3702 GN=AXX17_At4g10380	8	4	4	4	23	27.703	8268.5
Q9SUB2	Late embryogenesis abundant protein (LEA) family protein	At4g21020		tr|Q9SUB2|Q9SUB2_ARATH;tr|A0A7G2F4S5|A0A7G2F4S5_ARATH;tr|A0A654FRA3|A0A654FRA3_ARATH;tr|A0A5S9XUC8|A0A5S9XUC8_ARATH;tr|A0A178V4K0|A0A178V4K0_ARATH	tr|Q9SUB2|Q9SUB2_ARATH Late embryogenesis abundant protein (LEA) family protein OS=Arabidopsis thaliana OX=3702 GN=At4g21020 PE=1 SV=1;tr|A0A7G2F4S5|A0A7G2F4S5_ARATH (thale cress) hypothetical protein OS=Arabidopsis thaliana OX=3702 GN=AT9943_LOCUS16211 PE	5	1	1	1	7.1	29.422		90723
F4JSJ6	DNA photolyase	At4g25290		tr|F4JSJ6|F4JSJ6_ARATH;tr|A0A178V5M5|A0A178V5M5_ARATH;tr|A0A7G2F7A1|A0A7G2F7A1_ARATH;tr|Q9SB34|Q9SB34_ARATH;tr|A0A5S9XVP4|A0A5S9XVP4_ARATH	tr|F4JSJ6|F4JSJ6_ARATH DNA photolyase OS=Arabidopsis thaliana OX=3702 GN=At4g25290 PE=1 SV=1;tr|A0A178V5M5|A0A178V5M5_ARATH (thale cress) hypothetical protein OS=Arabidopsis thaliana OX=3702 GN=AXX17_At4g29200 PE=4 SV=1;tr|A0A7G2F7A1|A0A7G2F7A1_ARATH (thal	5	18	18	18	34	78.268		27200
A0A178V6V9	Protein kinase domain-containing protein	AXX17_At3g16830		tr|A0A178V6V9|A0A178V6V9_ARATH;tr|K9LQP6|K9LQP6_ARATH;tr|A0A178VFP7|A0A178VFP7_ARATH;tr|K9LQT0|K9LQT0_ARATH	tr|A0A178V6V9|A0A178V6V9_ARATH Protein kinase domain-containing protein OS=Arabidopsis thaliana OX=3702 GN=AXX17_At3g16830 PE=4 SV=1;tr|K9LQP6|K9LQP6_ARATH Receptor-like serine/threonine-protein kinase OS=Arabidopsis thaliana OX=3702 GN=RFO3-Ta PE=3 SV=1;t	4	1	1	1	1.8	77.788	115990
A0A384KB92	(thale cress) hypothetical protein	AXX17_At3g08870		tr|A0A384KB92|A0A384KB92_ARATH;tr|A0A178VFU5|A0A178VFU5_ARATH;tr|Q9SR38|Q9SR38_ARATH;tr|A0A654FAP8|A0A654FAP8_ARATH;tr|F4IZV9|F4IZV9_ARATH	tr|A0A384KB92|A0A384KB92_ARATH (thale cress) hypothetical protein OS=Arabidopsis thaliana OX=3702 GN=AXX17_At3g08870 PE=4 SV=1;tr|A0A178VFU5|A0A178VFU5_ARATH Nuclear transport factor 2 (NTF2) family protein OS=Arabidopsis thaliana OX=3702 GN=At3g09250 PE=1	5	2	2	2	13	26.076	1898.1
A0A1I9LRK5	DnaJ (DUF3353)	At3g51140		tr|A0A1I9LRK5|A0A1I9LRK5_ARATH;tr|Q9SD32|Q9SD32_ARATH;tr|Q94C78|Q94C78_ARATH;tr|A0A7G2EQF3|A0A7G2EQF3_ARATH;tr|A0A178VJN6|A0A178VJN6_ARATH;tr|A0A654FG25|A0A654FG25_ARATH;tr|A0A5S9XJR6|A0A5S9XJR6_ARATH	tr|A0A1I9LRK5|A0A1I9LRK5_ARATH DnaJ (DUF3353) OS=Arabidopsis thaliana OX=3702 GN=At3g51140 PE=1 SV=1;tr|Q9SD32|Q9SD32_ARATH Uncharacterized protein F24M12.180 OS=Arabidopsis thaliana OX=3702 GN=F24M12.180 PE=4 SV=1;tr|Q94C78|Q94C78_ARATH DnaJ (DUF3353) OS=	7	1	1	1	4.8	26.099	35408	32752
A0A178VX46	(thale cress) hypothetical protein	At2g44640		tr|A0A178VX46|A0A178VX46_ARATH;tr|O80503|O80503_ARATH;tr|Q94A95|Q94A95_ARATH	tr|A0A178VX46|A0A178VX46_ARATH (thale cress) hypothetical protein OS=Arabidopsis thaliana OX=3702 GN=At2g44640 PE=4 SV=1;tr|O80503|O80503_ARATH Expressed protein OS=Arabidopsis thaliana OX=3702 GN=AT2G44640 PE=1 SV=2;tr|Q94A95|Q94A95_ARATH At2g44640/F16B22	3	8	8	8	26.2	49.83		5232.3
A0A654ETT2	IENR2 domain-containing protein	AN1_LOCUS4441		tr|A0A654ETT2|A0A654ETT2_ARATH;tr|Q9MAH6|Q9MAH6_ARATH;tr|A0A7G2E2J1|A0A7G2E2J1_ARATH;tr|A0A5S9WRE5|A0A5S9WRE5_ARATH;tr|A0A178W832|A0A178W832_ARATH;tr|F4HPT1|F4HPT1_ARATH;tr|A0A178W740|A0A178W740_ARATH	tr|A0A654ETT2|A0A654ETT2_ARATH IENR2 domain-containing protein OS=Arabidopsis thaliana OX=3702 GN=AN1_LOCUS4441 PE=4 SV=1;tr|Q9MAH6|Q9MAH6_ARATH F12M16.15 OS=Arabidopsis thaliana OX=3702 GN=At1g53250 PE=4 SV=1;tr|A0A7G2E2J1|A0A7G2E2J1_ARATH (thale cress) h	7	2	2	2	6.1	42.071	37120	46140
Q66GQ1	At1g78010	AT1G78010		tr|Q66GQ1|Q66GQ1_ARATH;tr|A0A654EPZ0|A0A654EPZ0_ARATH;tr|A0A5S9WVF3|A0A5S9WVF3_ARATH;tr|A0A178W8C0|A0A178W8C0_ARATH;tr|Q9SGZ9|Q9SGZ9_ARATH;tr|A0A7G2E5H3|A0A7G2E5H3_ARATH	tr|Q66GQ1|Q66GQ1_ARATH At1g78010 OS=Arabidopsis thaliana OX=3702 GN=AT1G78010 PE=1 SV=1;tr|A0A654EPZ0|A0A654EPZ0_ARATH TrmE-type G domain-containing protein OS=Arabidopsis thaliana OX=3702 GN=At1g78010 PE=3 SV=1;tr|A0A5S9WVF3|A0A5S9WVF3_ARATH TrmE-type G d	6	6	6	6	14.1	61.119	54655
A0A7G2DXZ4	(thale cress) hypothetical protein	AT9943_LOCUS2844		tr|A0A7G2DXZ4|A0A7G2DXZ4_ARATH;tr|Q8W467|Q8W467_ARATH;tr|A0A654EGQ3|A0A654EGQ3_ARATH;tr|A0A5S9WLI6|A0A5S9WLI6_ARATH;tr|A0A178WCB6|A0A178WCB6_ARATH;tr|Q9LQ30|Q9LQ30_ARATH;tr|A0A7G2DXS5|A0A7G2DXS5_ARATH	tr|A0A7G2DXZ4|A0A7G2DXZ4_ARATH (thale cress) hypothetical protein OS=Arabidopsis thaliana OX=3702 GN=AT9943_LOCUS2844 PE=4 SV=1;tr|Q8W467|Q8W467_ARATH Electron transporter, putative (DUF179) OS=Arabidopsis thaliana OX=3702 GN=At1g33780 PE=1 SV=1;tr|A0A654E	7	5	5	5	19.8	36.326		21819
Q94F10	Transmembrane protein, putative (DUF1118)	AT1G74730		tr|Q94F10|Q94F10_ARATH;tr|A0A178WG39|A0A178WG39_ARATH	tr|Q94F10|Q94F10_ARATH Transmembrane protein, putative (DUF1118) OS=Arabidopsis thaliana OX=3702 GN=AT1G74730 PE=1 SV=1;tr|A0A178WG39|A0A178WG39_ARATH (thale cress) hypothetical protein OS=Arabidopsis thaliana OX=3702 GN=At1g74730 PE=1 SV=1	2	2	2	2	10.6	20.735	10872	22539
Q0V7V0	At1g55280	AT1G55280		tr|Q0V7V0|Q0V7V0_ARATH;tr|A0A654EK24|A0A654EK24_ARATH;tr|A0A178WHA2|A0A178WHA2_ARATH;tr|Q8RXP1|Q8RXP1_ARATH;tr|A0A7G2E122|A0A7G2E122_ARATH;tr|A0A1P8AVN8|A0A1P8AVN8_ARATH	tr|Q0V7V0|Q0V7V0_ARATH At1g55280 OS=Arabidopsis thaliana OX=3702 GN=AT1G55280 PE=1 SV=1;tr|A0A654EK24|A0A654EK24_ARATH Lipase/lipooxygenase, PLAT/LH2 OS=Arabidopsis thaliana OX=3702 GN=At1g55280 PE=4 SV=1;tr|A0A178WHA2|A0A178WHA2_ARATH Lipase/lipooxygenase	6	1	1	1	4.4	43.3	52613
Q94F46	AT4g27310/M4I22_120	AT1G13990		tr|Q94F46|Q94F46_ARATH;tr|A0A178WMB0|A0A178WMB0_ARATH;tr|F4HSN6|F4HSN6_ARATH;tr|Q9LMF9|Q9LMF9_ARATH;tr|A0A7G2DVA8|A0A7G2DVA8_ARATH;tr|Q9XI88|Q9XI88_ARATH;tr|F4HSN5|F4HSN5_ARATH	tr|Q94F46|Q94F46_ARATH AT4g27310/M4I22_120 OS=Arabidopsis thaliana OX=3702 GN=AT1G13990 PE=1 SV=1;tr|A0A178WMB0|A0A178WMB0_ARATH Plant/protein OS=Arabidopsis thaliana OX=3702 GN=At1g13990 PE=4 SV=1;tr|F4HSN6|F4HSN6_ARATH Plant/protein OS=Arabidopsis thalia	7	6	6	6	28.9	30.889		3728.1
Q8LAP5	protein-synthesizing GTPase			tr|Q8LAP5|Q8LAP5_ARATH;tr|O64490|O64490_ARATH;tr|A0A384KBB6|A0A384KBB6_ARATH	tr|Q8LAP5|Q8LAP5_ARATH protein-synthesizing GTPase OS=Arabidopsis thaliana OX=3702 PE=2 SV=1;tr|O64490|O64490_ARATH protein-synthesizing GTPase OS=Arabidopsis thaliana OX=3702 GN=EIF2 GAMMA PE=1 SV=1;tr|A0A384KBB6|A0A384KBB6_ARATH protein-synthesizing GTPa	3	7	7	7	20	50.925	21629
A0A384KDG4	30S ribosomal protein S1, chloroplastic	At3g23700		tr|A0A384KDG4|A0A384KDG4_ARATH;tr|Q9LK47|Q9LK47_ARATH;tr|A0A7G2ES73|A0A7G2ES73_ARATH	tr|A0A384KDG4|A0A384KDG4_ARATH 30S ribosomal protein S1, chloroplastic OS=Arabidopsis thaliana OX=3702 GN=At3g23700 PE=4 SV=1;tr|Q9LK47|Q9LK47_ARATH AT3g23700/MYM9_3 OS=Arabidopsis thaliana OX=3702 GN=AT3G23700 PE=1 SV=1;tr|A0A7G2ES73|A0A7G2ES73_ARATH (tha	3	7	7	7	27	42.75		75342
Q9M2T8	oxoglutarate dehydrogenase (succinyl-transferring)	T22E16.70		tr|Q9M2T8|Q9M2T8_ARATH;tr|F4IWV2|F4IWV2_ARATH;tr|A0A384KLZ3|A0A384KLZ3_ARATH;tr|Q84VW8|Q84VW8_ARATH;tr|Q0WME3|Q0WME3_ARATH;tr|Q9FLH2|Q9FLH2_ARATH;tr|A0A5S9YI34|A0A5S9YI34_ARATH;tr|A0A178UD18|A0A178UD18_ARATH;tr|Q9ZRQ2|Q9ZRQ2_ARATH;tr|A0A7G2FPY4|A0A7G2FPY4_ARATH;tr|O49541|O49541_ARATH;tr|Q56WF9|Q56WF9_ARATH;tr|Q0WLT5|Q0WLT5_ARATH	tr|Q9M2T8|Q9M2T8_ARATH oxoglutarate dehydrogenase (succinyl-transferring) OS=Arabidopsis thaliana OX=3702 GN=T22E16.70 PE=3 SV=1;tr|F4IWV2|F4IWV2_ARATH oxoglutarate dehydrogenase (succinyl-transferring) OS=Arabidopsis thaliana OX=3702 GN=At3g55410 PE=1 SV=	13	7	7	7	8.8	114.22		112320
Q9LXH1	Uncharacterized protein F14D17_120	F14D17_120		tr|Q9LXH1|Q9LXH1_ARATH;tr|B9DG54|B9DG54_ARATH;tr|A0A384KM14|A0A384KM14_ARATH;tr|Q8GWW5|Q8GWW5_ARATH	tr|Q9LXH1|Q9LXH1_ARATH Uncharacterized protein F14D17_120 OS=Arabidopsis thaliana OX=3702 GN=F14D17_120 PE=4 SV=1;tr|B9DG54|B9DG54_ARATH AT3G45050 protein OS=Arabidopsis thaliana OX=3702 GN=At3g45050 PE=1 SV=1;tr|A0A384KM14|A0A384KM14_ARATH (thale cress) h	4	3	3	3	23.6	15.695		110660
Q9LZK7	Uncharacterized protein F26K9_10 (Fragment)	F26K9_10		tr|Q9LZK7|Q9LZK7_ARATH;tr|Q945P5|Q945P5_ARATH;tr|F4IYB7|F4IYB7_ARATH;tr|A0A654FK50|A0A654FK50_ARATH;tr|A0A384L060|A0A384L060_ARATH	tr|Q9LZK7|Q9LZK7_ARATH Uncharacterized protein F26K9_10 (Fragment) OS=Arabidopsis thaliana OX=3702 GN=F26K9_10 PE=4 SV=1;tr|Q945P5|Q945P5_ARATH AT3g62580/T12C14_280 OS=Arabidopsis thaliana OX=3702 PE=2 SV=1;tr|F4IYB7|F4IYB7_ARATH Late embryogenesis abundan	5	2	2	2	13.5	17.56	12830
A0A7G2EJ98	(thale cress) hypothetical protein	AT9943_LOCUS11385		tr|A0A7G2EJ98|A0A7G2EJ98_ARATH;tr|Q9LS51|Q9LS51_ARATH;tr|A0A654F9P9|A0A654F9P9_ARATH;tr|A0A384LFV0|A0A384LFV0_ARATH	tr|A0A7G2EJ98|A0A7G2EJ98_ARATH (thale cress) hypothetical protein OS=Arabidopsis thaliana OX=3702 GN=AT9943_LOCUS11385 PE=4 SV=1;tr|Q9LS51|Q9LS51_ARATH CRS1 / YhbY (CRM) domain-containing protein OS=Arabidopsis thaliana OX=3702 GN=EMB1865 PE=1 SV=1;tr|A0A6	4	2	2	2	3.7	94.036	77511	55002
Q9FFJ2	Rubredoxin family protein	ENH1		tr|Q9FFJ2|Q9FFJ2_ARATH;tr|A0A5S9Y595|A0A5S9Y595_ARATH;tr|A8MSF2|A8MSF2_ARATH;tr|A0A178UM81|A0A178UM81_ARATH	tr|Q9FFJ2|Q9FFJ2_ARATH Rubredoxin family protein OS=Arabidopsis thaliana OX=3702 GN=ENH1 PE=1 SV=1;tr|A0A5S9Y595|A0A5S9Y595_ARATH Rubredoxin-like domain-containing protein OS=Arabidopsis thaliana OX=3702 GN=AN1_LOCUS22495 PE=4 SV=1;tr|A8MSF2|A8MSF2_ARATH R	4	7	7	7	39.1	28.458	3880.3
Q9XIN6	At2g27290	At2g27290		tr|Q9XIN6|Q9XIN6_ARATH;tr|Q8LBI5|Q8LBI5_ARATH;tr|A0A654EY72|A0A654EY72_ARATH;tr|A0A7G2EE86|A0A7G2EE86_ARATH;tr|A0A178VXA7|A0A178VXA7_ARATH	tr|Q9XIN6|Q9XIN6_ARATH At2g27290 OS=Arabidopsis thaliana OX=3702 GN=At2g27290 PE=1 SV=1;tr|Q8LBI5|Q8LBI5_ARATH DUF1279 domain-containing protein OS=Arabidopsis thaliana OX=3702 PE=2 SV=1;tr|A0A654EY72|A0A654EY72_ARATH DUF1279 domain-containing protein OS=A	5	5	5	5	33.8	21.76		1922000
A0A7G2DSK9	phosphoglucomutase (alpha-D-glucose-1,6-bisphosphate-dependent)	AT9943_LOCUS2029		tr|A0A7G2DSK9|A0A7G2DSK9_ARATH;tr|A0A1P8AUF8|A0A1P8AUF8_ARATH;tr|A0A178WEF7|A0A178WEF7_ARATH;tr|Q8H0U3|Q8H0U3_ARATH;tr|A0A654EN40|A0A654EN40_ARATH;tr|A0A5S9VNV7|A0A5S9VNV7_ARATH;tr|O49300|O49300_ARATH	tr|A0A7G2DSK9|A0A7G2DSK9_ARATH phosphoglucomutase (alpha-D-glucose-1,6-bisphosphate-dependent) OS=Arabidopsis thaliana OX=3702 GN=AT9943_LOCUS2029 PE=3 SV=1	7	14	8	4	13.3	156.64		26895
A0A7G2DWB6	adenine phosphoribosyltransferase	At1g27450		tr|A0A7G2DWB6|A0A7G2DWB6_ARATH;tr|A0A178W2J6|A0A178W2J6_ARATH;sp|P31166|APT1_ARATH;tr|A0A178W2H2|A0A178W2H2_ARATH;tr|F4HSX1|F4HSX1_ARATH	tr|A0A7G2DWB6|A0A7G2DWB6_ARATH adenine phosphoribosyltransferase OS=Arabidopsis thaliana OX=3702 GN=At1g27450 PE=3 SV=1;tr|A0A178W2J6|A0A178W2J6_ARATH adenine phosphoribosyltransferase OS=Arabidopsis thaliana OX=3702 GN=AXX17_At1g27890 PE=3 SV=1;sp|P31166|	5	5	5	5	29.5	19.739		39996
A0A8F5NZX8	50S ribosomal protein L23, chloroplastic	rpl23		tr|A0A8F5NZX8|A0A8F5NZX8_ARATH;tr|A0A8F5Z9P7|A0A8F5Z9P7_ARATH	tr|A0A8F5NZX8|A0A8F5NZX8_ARATH 50S ribosomal protein L23, chloroplastic OS=Arabidopsis thaliana OX=3702 GN=rpl23 PE=3 SV=1;tr|A0A8F5Z9P7|A0A8F5Z9P7_ARATH 50S ribosomal protein L23, chloroplastic OS=Arabidopsis thaliana OX=3702 GN=rpl23 PE=3 SV=1	2	5	5	0	48.4	10.915		5948.4
F4HNZ6	Glyceraldehyde 3-phosphate dehydrogenase A subunit 2	GAPA-2		tr|F4HNZ6|F4HNZ6_ARATH	tr|F4HNZ6|F4HNZ6_ARATH Glyceraldehyde 3-phosphate dehydrogenase A subunit 2 OS=Arabidopsis thaliana OX=3702 GN=GAPA-2 PE=1 SV=1	1	13	1	1	45.1	34.332		4667.6
Q8RU07	[acyl-carrier-protein] S-malonyltransferase	EMB3147		tr|Q8RU07|Q8RU07_ARATH;tr|A0A178VQ45|A0A178VQ45_ARATH;tr|A0A5S9X2M9|A0A5S9X2M9_ARATH;tr|Q8L5U2|Q8L5U2_ARATH;tr|F4IMR0|F4IMR0_ARATH	tr|Q8RU07|Q8RU07_ARATH [acyl-carrier-protein] S-malonyltransferase OS=Arabidopsis thaliana OX=3702 GN=EMB3147 PE=1 SV=1;tr|A0A178VQ45|A0A178VQ45_ARATH [acyl-carrier-protein] S-malonyltransferase OS=Arabidopsis thaliana OX=3702 GN=AXX17_At2g26270 PE=4 SV=1;	5	6	6	6	20.1	41.522		41894
Q93Z11	AT5g37360/MNJ8_150	MNJ8.18		tr|Q93Z11|Q93Z11_ARATH;tr|A0A178UAG3|A0A178UAG3_ARATH;tr|A0A5S9Y9A0|A0A5S9Y9A0_ARATH;tr|A0A654G5Q7|A0A654G5Q7_ARATH;tr|Q9FHS9|Q9FHS9_ARATH	tr|Q93Z11|Q93Z11_ARATH AT5g37360/MNJ8_150 OS=Arabidopsis thaliana OX=3702 GN=MNJ8.18 PE=1 SV=1;tr|A0A178UAG3|A0A178UAG3_ARATH (thale cress) hypothetical protein OS=Arabidopsis thaliana OX=3702 GN=AXX17_At5g34440 PE=4 SV=1;tr|A0A5S9Y9A0|A0A5S9Y9A0_ARATH DUF	5	8	8	8	30.1	33.439		19143
A0A7G2E9C1	(thale cress) hypothetical protein	AT9943_LOCUS6655		tr|A0A7G2E9C1|A0A7G2E9C1_ARATH;tr|Q9SHS2|Q9SHS2_ARATH;tr|A0A7G2E660|A0A7G2E660_ARATH;tr|A0A654ESL4|A0A654ESL4_ARATH;tr|A0A5S9WXT5|A0A5S9WXT5_ARATH;tr|A0A178VS88|A0A178VS88_ARATH	tr|A0A7G2E9C1|A0A7G2E9C1_ARATH (thale cress) hypothetical protein OS=Arabidopsis thaliana OX=3702 GN=AT9943_LOCUS6655 PE=3 SV=1;tr|Q9SHS2|Q9SHS2_ARATH Glucose-inhibited division family A protein OS=Arabidopsis thaliana OX=3702 GN=At2g13440 PE=1 SV=1;tr|A0A	6	2	2	2	4	80.66			2495.8
A0A654EH68	Thioredoxin domain-containing protein	AN1_LOCUS4144		tr|A0A654EH68|A0A654EH68_ARATH;tr|A0A178W3U7|A0A178W3U7_ARATH;sp|Q8LD49|TRXX_ARATH;tr|A0A7G2E1S0|A0A7G2E1S0_ARATH	tr|A0A654EH68|A0A654EH68_ARATH Thioredoxin domain-containing protein OS=Arabidopsis thaliana OX=3702 GN=AN1_LOCUS4144 PE=4 SV=1;tr|A0A178W3U7|A0A178W3U7_ARATH THX OS=Arabidopsis thaliana OX=3702 GN=AXX17_At1g44530 PE=4 SV=1;sp|Q8LD49|TRXX_ARATH Thioredoxin	4	2	2	2	8.2	19.675			3785.8
F4KDZ4	Malate dehydrogenase	PMDH2		tr|F4KDZ4|F4KDZ4_ARATH;tr|A0A178UMW0|A0A178UMW0_ARATH;sp|Q9ZP05|MDHX2_ARATH;tr|A0A1P8BBQ0|A0A1P8BBQ0_ARATH;tr|A0A7G2FBF9|A0A7G2FBF9_ARATH;tr|A8MRP1|A8MRP1_ARATH;tr|B3H560|B3H560_ARATH	tr|F4KDZ4|F4KDZ4_ARATH Malate dehydrogenase OS=Arabidopsis thaliana OX=3702 GN=PMDH2 PE=1 SV=1;tr|A0A178UMW0|A0A178UMW0_ARATH Malate dehydrogenase OS=Arabidopsis thaliana OX=3702 GN=AXX17_At5g09190 PE=3 SV=1;sp|Q9ZP05|MDHX2_ARATH Malate dehydrogenase 2, pe	7	7	7	6	30	34.975			4354.9
A0A178V6F3	(thale cress) hypothetical protein	At4g36910		tr|A0A178V6F3|A0A178V6F3_ARATH;tr|A0A654FW62|A0A654FW62_ARATH;tr|A0A5S9XZY9|A0A5S9XZY9_ARATH;sp|O23193|CBSX1_ARATH	tr|A0A178V6F3|A0A178V6F3_ARATH (thale cress) hypothetical protein OS=Arabidopsis thaliana OX=3702 GN=At4g36910 PE=4 SV=1;tr|A0A654FW62|A0A654FW62_ARATH CBS domain-containing protein CBSX1, chloroplastic-like OS=Arabidopsis thaliana OX=3702 GN=AN1_LOCUS2053	4	1	1	1	10.3	17.208			4991
Q8LBG0	MPN domain-containing protein	At5g55940		tr|Q8LBG0|Q8LBG0_ARATH;tr|Q0WW87|Q0WW87_ARATH;tr|A0A654GBC8|A0A654GBC8_ARATH;tr|A0A178UME7|A0A178UME7_ARATH;sp|Q9FG71|EMC89_ARATH;tr|A0A7G2FGG3|A0A7G2FGG3_ARATH;tr|A8MQZ2|A8MQZ2_ARATH;tr|F4KDB4|F4KDB4_ARATH;tr|Q3E8D1|Q3E8D1_ARATH;tr|A0A654GAI6|A0A654GAI6_ARATH;tr|A0A1P8BFG8|A0A1P8BFG8_ARATH	tr|Q8LBG0|Q8LBG0_ARATH MPN domain-containing protein OS=Arabidopsis thaliana OX=3702 GN=At5g55940 PE=2 SV=1;tr|Q0WW87|Q0WW87_ARATH Uncharacterized protein At5g55940 OS=Arabidopsis thaliana OX=3702 GN=At5g55940 PE=2 SV=1;tr|A0A654GBC8|A0A654GBC8_ARATH MPN d	11	2	2	2	11.7	22.791			5482.9
A0A7G2EAJ4	(thale cress) hypothetical protein	AT9943_LOCUS7479		tr|A0A7G2EAJ4|A0A7G2EAJ4_ARATH;tr|O80456|O80456_ARATH;tr|A0A178W2B7|A0A178W2B7_ARATH;tr|A0A1P8AY18|A0A1P8AY18_ARATH	tr|A0A7G2EAJ4|A0A7G2EAJ4_ARATH (thale cress) hypothetical protein OS=Arabidopsis thaliana OX=3702 GN=AT9943_LOCUS7479 PE=4 SV=1;tr|O80456|O80456_ARATH Acyl-CoA OS=Arabidopsis thaliana OX=3702 GN=At2g23390 PE=1 SV=1;tr|A0A178W2B7|A0A178W2B7_ARATH GNAT famil	4	6	6	6	19.6	52.913			5826.5
Q9ZU82	Protein RESISTANCE TO PHYTOPHTHORA 1, chloroplastic	RPH1	FUNCTION: Plays a positive role in the immune response to the oomycetes P.brassicae, including induced oxidative burst (e.g. H(2)O(2)) and enhanced expression of defense-related genes. {ECO:0000269|PubMed:19170932}.	sp|Q9ZU82|RPH1_ARATH;tr|A0A178VW69|A0A178VW69_ARATH;tr|F4IN59|F4IN59_ARATH	sp|Q9ZU82|RPH1_ARATH Protein RESISTANCE TO PHYTOPHTHORA 1, chloroplastic OS=Arabidopsis thaliana OX=3702 GN=RPH1 PE=2 SV=2;tr|A0A178VW69|A0A178VW69_ARATH (thale cress) hypothetical protein OS=Arabidopsis thaliana OX=3702 GN=AXX17_At2g45850 PE=4 SV=1;tr|F4I	3	3	3	3	18.3	22.093			5976.3
A0A5S9WUJ5	MFS domain-containing protein	AN1_LOCUS6563		tr|A0A5S9WUJ5|A0A5S9WUJ5_ARATH;tr|A0A178WMP1|A0A178WMP1_ARATH;sp|Q9FRL3|ERDL6_ARATH	tr|A0A5S9WUJ5|A0A5S9WUJ5_ARATH MFS domain-containing protein OS=Arabidopsis thaliana OX=3702 GN=AN1_LOCUS6563 PE=3 SV=1;tr|A0A178WMP1|A0A178WMP1_ARATH ERDL6 OS=Arabidopsis thaliana OX=3702 GN=AXX17_At1g69650 PE=3 SV=1;sp|Q9FRL3|ERDL6_ARATH Sugar transporte	3	1	1	1	2.1	52.901			6087.6
A0A178UV28	50S ribosomal protein L19, chloroplastic	AXX17_At4g20620		tr|A0A178UV28|A0A178UV28_ARATH;tr|A0A178UTS8|A0A178UTS8_ARATH;sp|Q8W463|RK191_ARATH	tr|A0A178UV28|A0A178UV28_ARATH 50S ribosomal protein L19, chloroplastic OS=Arabidopsis thaliana OX=3702 GN=AXX17_At4g20620 PE=3 SV=1;tr|A0A178UTS8|A0A178UTS8_ARATH (thale cress) hypothetical protein OS=Arabidopsis thaliana OX=3702 GN=AXX17_At4g20620 PE=3 S	3	3	1	1	14.7	21.222			6178.3
A0A178V7L1	(thale cress) hypothetical protein	AXX17_At3g19560		tr|A0A178V7L1|A0A178V7L1_ARATH;sp|Q94C12|NDBAB_ARATH	tr|A0A178V7L1|A0A178V7L1_ARATH (thale cress) hypothetical protein OS=Arabidopsis thaliana OX=3702 GN=AXX17_At3g19560 PE=3 SV=1;sp|Q94C12|NDBAB_ARATH NADH dehydrogenase [ubiquinone] 1 beta subcomplex subunit 10-B OS=Arabidopsis thaliana OX=3702 GN=At3g18410	2	1	1	1	10.4	12.438			6270.4
P29517	Tubulin beta-9 chain	TUBB9	FUNCTION: Tubulin is the major constituent of microtubules. It binds two moles of GTP, one at an exchangeable site on the beta chain and one at a non-exchangeable site on the alpha chain.	sp|P29517|TBB9_ARATH;tr|A0A178UU99|A0A178UU99_ARATH;tr|B9DI08|B9DI08_ARATH	sp|P29517|TBB9_ARATH Tubulin beta-9 chain OS=Arabidopsis thaliana OX=3702 GN=TUBB9 PE=1 SV=1;tr|A0A178UU99|A0A178UU99_ARATH Tubulin beta chain OS=Arabidopsis thaliana OX=3702 GN=AXX17_At4g24220 PE=3 SV=1;tr|B9DI08|B9DI08_ARATH Tubulin beta chain (Fragment)	3	13	1	1	44.8	49.657			6596.8
A0A7G2FD16	(thale cress) hypothetical protein	AT9943_LOCUS21071		tr|A0A7G2FD16|A0A7G2FD16_ARATH;tr|A0A5S9YAJ7|A0A5S9YAJ7_ARATH;tr|A0A178U8J6|A0A178U8J6_ARATH;sp|Q9FH02|FTSH5_ARATH;tr|B9DHL9|B9DHL9_ARATH;tr|C0Z226|C0Z226_ARATH;tr|B9DHN3|B9DHN3_ARATH	tr|A0A7G2FD16|A0A7G2FD16_ARATH (thale cress) hypothetical protein OS=Arabidopsis thaliana OX=3702 GN=AT9943_LOCUS21071 PE=3 SV=1;tr|A0A5S9YAJ7|A0A5S9YAJ7_ARATH AAA domain-containing protein OS=Arabidopsis thaliana OX=3702 GN=C24_LOCUS24236 PE=3 SV=1;tr|A0A	7	17	17	5	36.1	69.146	39298		6751.6
A0A654GE57	Annexin	AN1_LOCUS26823		tr|A0A654GE57|A0A654GE57_ARATH;tr|A0A178UJ47|A0A178UJ47_ARATH;sp|Q9XEE2|ANXD2_ARATH;tr|A0A7G2FIV0|A0A7G2FIV0_ARATH;tr|F4KGH1|F4KGH1_ARATH	tr|A0A654GE57|A0A654GE57_ARATH Annexin OS=Arabidopsis thaliana OX=3702 GN=AN1_LOCUS26823 PE=3 SV=1;tr|A0A178UJ47|A0A178UJ47_ARATH Annexin OS=Arabidopsis thaliana OX=3702 GN=AXX17_At5g64740 PE=3 SV=1;sp|Q9XEE2|ANXD2_ARATH Annexin D2 OS=Arabidopsis thaliana	5	5	5	5	22.7	36.266			8842.1
Q9C8K8	Pyridoxamine 5-phosphate oxidase family protein	At1g51560		tr|Q9C8K8|Q9C8K8_ARATH;tr|Q8VXY3|Q8VXY3_ARATH;tr|A0A654EI43|A0A654EI43_ARATH;tr|A0A178WDI8|A0A178WDI8_ARATH;tr|A0A7G2DZW6|A0A7G2DZW6_ARATH;tr|Q9C8H2|Q9C8H2_ARATH;tr|A0A178WDL5|A0A178WDL5_ARATH	tr|Q9C8K8|Q9C8K8_ARATH Pyridoxamine 5-phosphate oxidase family protein OS=Arabidopsis thaliana OX=3702 GN=At1g51560 PE=1 SV=1;tr|Q8VXY3|Q8VXY3_ARATH Uncharacterized protein At1g51560 OS=Arabidopsis thaliana OX=3702 GN=At1g51560 PE=2 SV=1;tr|A0A654EI43|A0A	7	2	2	2	9.7	43.582			8969.5
A0A5S9XYN6	Ribosome-binding factor A, chloroplastic	C24_LOCUS20207		tr|A0A5S9XYN6|A0A5S9XYN6_ARATH;tr|A0A178UTL6|A0A178UTL6_ARATH;sp|O65693|RBFA_ARATH	tr|A0A5S9XYN6|A0A5S9XYN6_ARATH Ribosome-binding factor A, chloroplastic OS=Arabidopsis thaliana OX=3702 GN=C24_LOCUS20207 PE=3 SV=1;tr|A0A178UTL6|A0A178UTL6_ARATH (thale cress) hypothetical protein OS=Arabidopsis thaliana OX=3702 GN=AXX17_At4g39720 PE=3 SV	3	2	2	2	8.8	24.228			9114.8
A0A654FS26	Glutamate--cysteine ligase, chloroplastic	AN1_LOCUS19039		tr|A0A654FS26|A0A654FS26_ARATH;tr|A0A178UZL7|A0A178UZL7_ARATH;sp|P46309|GSH1_ARATH;tr|A0A5S9XV13|A0A5S9XV13_ARATH;tr|F4JMS5|F4JMS5_ARATH	tr|A0A654FS26|A0A654FS26_ARATH Glutamate--cysteine ligase, chloroplastic OS=Arabidopsis thaliana OX=3702 GN=AN1_LOCUS19039 PE=3 SV=1;tr|A0A178UZL7|A0A178UZL7_ARATH Glutamate--cysteine ligase, chloroplastic OS=Arabidopsis thaliana OX=3702 GN=AXX17_At4g26780	5	3	3	3	6.9	58.592			9621.8
[truncated: 144 more rows]

## Sheet: B. PSBS-D
Table S1B Proximity-labeling proteome of PsbS-TurboID-eGFP in Arabidopsis under dark conditions
Protein	Protein Name	Gene Name	Function	ProteinGroup	FastaHeaders	Proteins	Peptides	RazorUniquePeptides	UniquePeptides	Coverage	MolWeight	LFQ intensity PsbS-D1	LFQ intensity PsbS-D2	LFQ intensity PsbS-D3
[truncated: 1,786 more rows]

## Sheet: C. PTP-HL
Table S1C Proximity-labeling proteome of PTP-TurboID-eGFP in Arabidopsis under high-light conditions
[truncated: 1,303 more rows]

## Sheet: D. PSBS-HL
Table S1D Proximity-labeling proteome of PsbS-TurboID-eGFP in Arabidopsis under high-light conditions
[truncated: 1,655 more rows]
