# Supplementary material for: Identification of PsbS binding proteins in Arabidopsis thaliana leaf chloroplasts under high light using TurboID-based proximity labeling
Source: Front Plant Sci. 2026 Jan 20;16:1705804. doi: 10.3389/fpls.2025.1705804 (PMC12864446; doi:10.3389/fpls.2025.1705804)
Supplement: Supplementary Table 2 — Gene Ontology (GO) enrichment analysis of PsbS proximity-labeled proteins under dark and high light conditions. [file Table2.xlsx]

## Sheet: Introduction
Table S2 Gene Ontology (GO) enrichment analysis of PsbS proximity-labeled proteins under dark and high-light conditions
This supplementary table presents the Gene Ontology (GO) enrichment analysis results of the proximity-labeled proteins associated with PsbS in Arabidopsis seedlings. The analysis is divided into different sub-tables based on two light conditions (dark and high-light) and three main GO categories: Biological Process (BP), Cellular Component (CC), and Molecular Function (MF). Each sub-table provide…
Category	Shows if it's from Biological Process (BP), Cellular Component (CC), or Molecular Function (MF) in GO system. Like 'GOTERM_BP_DIRECT' is from BP.
Term	Specific GO term for a biological concept, e.g., 'photosynthesis' for a process.
Count	Number of proteins linked to a GO term. E.g., 57 proteins for 'photosynthesis'.
%	Percentage of proteins for a term out of all proteins in analysis.
P-Value	Statistical value. Small value (e.g., <0.05) means enrichment isn't by chance.
Benjamini	Adjusted P-value to control false discovery rate.

## Sheet: A. PsbS-D-BP
Table S2A GO biological process enrichment of PsbS proximity-labeled proteins under dark conditions
Category	Term	Count	%	P-Value	Benjamini
GOTERM_BP_DIRECT	photosynthesis	57	4.1	5.4e-38	6.6e-35
GOTERM_BP_DIRECT	translation	159	11.4	4.3e-37	2.6e-34
GOTERM_BP_DIRECT	chloroplast organization	59	4.2	1.1e-31	4.4e-29
GOTERM_BP_DIRECT	chlorophyll biosynthetic process	29	2.1	9.6e-25	2.9e-22
GOTERM_BP_DIRECT	response to cold	76	5.5	6.1e-24	1.5e-21
GOTERM_BP_DIRECT	thylakoid membrane organization	27	1.9	2.6e-19	5.3e-17
GOTERM_BP_DIRECT	glycolytic process	26	1.9	3.4e-16	5.9e-14
GOTERM_BP_DIRECT	reductive pentose-phosphate cycle	16	1.2	2e-15	3.1e-13
GOTERM_BP_DIRECT	response to light stimulus	47	3.4	4.8e-15	6.5e-13
GOTERM_BP_DIRECT	cytoplasmic translation	22	1.6	6.1e-14	7.5e-12
GOTERM_BP_DIRECT	fatty acid biosynthetic process	30	2.2	1.8e-13	2e-11
GOTERM_BP_DIRECT	protein folding	35	2.5	3.7e-13	3.8e-11
GOTERM_BP_DIRECT	regulation of innate immune response	15	1.1	2.6e-12	2.3e-10
GOTERM_BP_DIRECT	jasmonic acid and ethylene-dependent systemic resistance	15	1.1	2.6e-12	2.3e-10
GOTERM_BP_DIRECT	embryo development ending in seed dormancy	66	4.7	3.5e-12	2.9e-10
GOTERM_BP_DIRECT	ribosomal small subunit assembly	16	1.2	1.6e-10	1.3e-08
GOTERM_BP_DIRECT	photosystem II assembly	14	1	2e-10	1.4e-08
GOTERM_BP_DIRECT	photosynthesis, light harvesting in photosystem I	13	0.9	3e-10	1.9e-08
GOTERM_BP_DIRECT	protein targeting to chloroplast	13	0.9	3e-10	1.9e-08
GOTERM_BP_DIRECT	photorespiration	18	1.3	7.4e-10	4.6e-08
GOTERM_BP_DIRECT	gluconeogenesis	13	0.9	1e-09	6.1e-08
GOTERM_BP_DIRECT	amino acid biosynthetic process	16	1.2	2e-09	1.1e-07
GOTERM_BP_DIRECT	carotenoid biosynthetic process	14	1	2.7e-09	1.4e-07
GOTERM_BP_DIRECT	photosynthetic electron transport chain	12	0.9	3e-09	1.5e-07
GOTERM_BP_DIRECT	protein import into chloroplast thylakoid membrane	8	0.6	7.8e-09	3.8e-07
GOTERM_BP_DIRECT	response to water deprivation	50	3.6	9.7e-09	4.6e-07
GOTERM_BP_DIRECT	protein import into chloroplast stroma	13	0.9	1.4e-08	6.2e-07
GOTERM_BP_DIRECT	starch biosynthetic process	14	1	1.5e-08	6.4e-07
GOTERM_BP_DIRECT	water transport	11	0.8	1.6e-08	6.8e-07
GOTERM_BP_DIRECT	tricarboxylic acid cycle	18	1.3	2.4e-08	9.7e-07
GOTERM_BP_DIRECT	response to cadmium ion	19	1.4	4e-08	1.6e-06
GOTERM_BP_DIRECT	response to zinc ion	16	1.2	5e-08	1.9e-06
GOTERM_BP_DIRECT	ribosome biogenesis	15	1.1	1.6e-07	6e-06
GOTERM_BP_DIRECT	photosynthetic electron transport in photosystem II	8	0.6	2.8e-07	1e-05
GOTERM_BP_DIRECT	translational initiation	12	0.9	3.4e-07	1.2e-05
GOTERM_BP_DIRECT	chloroplast fission	11	0.8	3.5e-07	1.2e-05
GOTERM_BP_DIRECT	response to high light intensity	15	1.1	5.9e-07	1.9e-05
GOTERM_BP_DIRECT	nonphotochemical quenching	9	0.6	8.4e-07	2.7e-05
GOTERM_BP_DIRECT	photosynthesis, light harvesting	9	0.6	1.4e-06	4.6e-05
GOTERM_BP_DIRECT	response to heat	30	2.2	1.8e-06	5.3e-05
GOTERM_BP_DIRECT	starch catabolic process	10	0.7	1.8e-06	5.3e-05
GOTERM_BP_DIRECT	photosystem I assembly	9	0.6	2.4e-06	6.8e-05
GOTERM_BP_DIRECT	photosynthetic electron transport in photosystem I	9	0.6	2.4e-06	6.8e-05
GOTERM_BP_DIRECT	acetyl-CoA biosynthetic process from pyruvate	8	0.6	2.5e-06	6.9e-05
GOTERM_BP_DIRECT	porphyrin-containing compound biosynthetic process	8	0.6	2.5e-06	6.9e-05
GOTERM_BP_DIRECT	glucose metabolic process	11	0.8	3.2e-06	8.5e-05
GOTERM_BP_DIRECT	cell redox homeostasis	13	0.9	3.6e-06	9.4e-05
GOTERM_BP_DIRECT	amylopectin biosynthetic process	6	0.4	7.3e-06	0.00019
GOTERM_BP_DIRECT	intracellular protein transport	28	2	8.9e-06	0.00022
GOTERM_BP_DIRECT	protoporphyrinogen IX biosynthetic process	8	0.6	1.3e-05	0.00031
GOTERM_BP_DIRECT	fructose 1,6-bisphosphate metabolic process	7	0.5	1.4e-05	0.00033
GOTERM_BP_DIRECT	adaxial/abaxial pattern specification	7	0.5	1.4e-05	0.00033
GOTERM_BP_DIRECT	carotene biosynthetic process	6	0.4	1.9e-05	0.00042
GOTERM_BP_DIRECT	isopentenyl diphosphate biosynthetic process, methylerythritol 4-phosphate pathway	6	0.4	1.9e-05	0.00042
GOTERM_BP_DIRECT	starch metabolic process	8	0.6	2e-05	0.00044
GOTERM_BP_DIRECT	response to reactive oxygen species	11	0.8	2.2e-05	0.00049
GOTERM_BP_DIRECT	isoleucine biosynthetic process	7	0.5	2.5e-05	0.00053
GOTERM_BP_DIRECT	pentose-phosphate shunt	9	0.6	2.6e-05	0.00054
GOTERM_BP_DIRECT	proton motive force-driven ATP synthesis	9	0.6	2.6e-05	0.00054
GOTERM_BP_DIRECT	response to oxidative stress	35	2.5	2.8e-05	0.00056
GOTERM_BP_DIRECT	dephosphorylation	14	1	3e-05	0.00061
GOTERM_BP_DIRECT	S-adenosylmethionine biosynthetic process	5	0.4	3.5e-05	0.00069
GOTERM_BP_DIRECT	protein quality control for misfolded or incompletely synthesized proteins	8	0.6	4.3e-05	0.00085
GOTERM_BP_DIRECT	chloroplast rRNA processing	9	0.6	4.8e-05	0.00091
GOTERM_BP_DIRECT	microtubule-based process	9	0.6	4.8e-05	0.00091
GOTERM_BP_DIRECT	cellular response to oxidative stress	12	0.9	6.1e-05	0.0011
GOTERM_BP_DIRECT	response to low light intensity stimulus	6	0.4	7.7e-05	0.0014
GOTERM_BP_DIRECT	valine biosynthetic process	6	0.4	7.7e-05	0.0014
GOTERM_BP_DIRECT	ribulose bisphosphate carboxylase complex assembly	6	0.4	7.7e-05	0.0014
GOTERM_BP_DIRECT	aromatic amino acid family biosynthetic process	7	0.5	0.0001	0.0017
GOTERM_BP_DIRECT	ammonia assimilation cycle	5	0.4	0.0001	0.0017
GOTERM_BP_DIRECT	aspartate metabolic process	5	0.4	0.0001	0.0017
GOTERM_BP_DIRECT	granum assembly	5	0.4	0.0001	0.0017
GOTERM_BP_DIRECT	2-oxoglutarate metabolic process	5	0.4	0.0001	0.0017
GOTERM_BP_DIRECT	chorismate biosynthetic process	6	0.4	0.00013	0.0022
GOTERM_BP_DIRECT	sucrose biosynthetic process	7	0.5	0.00021	0.0034
GOTERM_BP_DIRECT	glycogen biosynthetic process	6	0.4	0.00022	0.0035
GOTERM_BP_DIRECT	protein stabilization	9	0.6	0.00029	0.0045
GOTERM_BP_DIRECT	regulation of photosynthesis	6	0.4	0.00034	0.0053
GOTERM_BP_DIRECT	leaf development	20	1.4	0.00036	0.0055
GOTERM_BP_DIRECT	mitochondrial translation	9	0.6	0.00043	0.0066
GOTERM_BP_DIRECT	photosystem II repair	6	0.4	0.00051	0.0075
GOTERM_BP_DIRECT	positive regulation of translation	6	0.4	0.00051	0.0075
GOTERM_BP_DIRECT	plastid transcription	6	0.4	0.00051	0.0075
GOTERM_BP_DIRECT	glycogen metabolic process	4	0.3	0.00054	0.0076
GOTERM_BP_DIRECT	protein heterotrimerization	4	0.3	0.00054	0.0076
GOTERM_BP_DIRECT	positive regulation of carotenoid biosynthetic process	4	0.3	0.00054	0.0076
GOTERM_BP_DIRECT	regulation of stomatal movement	12	0.9	0.00073	0.01
GOTERM_BP_DIRECT	lysine biosynthetic process via diaminopimelate	6	0.4	0.00074	0.01
GOTERM_BP_DIRECT	protein catabolic process	8	0.6	0.00089	0.012
GOTERM_BP_DIRECT	plastid translation	7	0.5	0.0012	0.016
GOTERM_BP_DIRECT	pentose-phosphate shunt, oxidative branch	5	0.4	0.0012	0.016
GOTERM_BP_DIRECT	selenium compound metabolic process	4	0.3	0.0013	0.017
GOTERM_BP_DIRECT	glycogen catabolic process	4	0.3	0.0013	0.017
GOTERM_BP_DIRECT	malonyl-CoA biosynthetic process	4	0.3	0.0013	0.017
GOTERM_BP_DIRECT	photosynthesis, light reaction	6	0.4	0.0014	0.018
GOTERM_BP_DIRECT	methionine biosynthetic process	6	0.4	0.0014	0.018
GOTERM_BP_DIRECT	response to bacterium	17	1.2	0.0018	0.022
GOTERM_BP_DIRECT	protein secretion	7	0.5	0.0018	0.022
GOTERM_BP_DIRECT	riboflavin biosynthetic process	6	0.4	0.0018	0.022
GOTERM_BP_DIRECT	positive regulation of chlorophyll biosynthetic process	5	0.4	0.0018	0.022
GOTERM_BP_DIRECT	branched-chain amino acid biosynthetic process	5	0.4	0.0018	0.022
GOTERM_BP_DIRECT	protein targeting	5	0.4	0.0018	0.022
GOTERM_BP_DIRECT	regulation of stomatal closure	9	0.6	0.002	0.024
GOTERM_BP_DIRECT	de-etiolation	6	0.4	0.0024	0.028
GOTERM_BP_DIRECT	photosynthesis, light harvesting in photosystem II	4	0.3	0.0025	0.028
GOTERM_BP_DIRECT	acetyl-CoA biosynthetic process	4	0.3	0.0025	0.028
GOTERM_BP_DIRECT	copper ion transport	4	0.3	0.0025	0.028
GOTERM_BP_DIRECT	microtubule cytoskeleton organization	10	0.7	0.0026	0.029
GOTERM_BP_DIRECT	hydrogen peroxide catabolic process	14	1	0.0027	0.03
GOTERM_BP_DIRECT	cellular response to cold	8	0.6	0.0031	0.034
GOTERM_BP_DIRECT	response to arsenic-containing substance	6	0.4	0.0031	0.034
GOTERM_BP_DIRECT	developmental process	7	0.5	0.0033	0.036
GOTERM_BP_DIRECT	cellular response to phosphate starvation	16	1.2	0.0034	0.037
GOTERM_BP_DIRECT	nucleosome assembly	8	0.6	0.0036	0.038
GOTERM_BP_DIRECT	response to carbon dioxide	5	0.4	0.0036	0.038
GOTERM_BP_DIRECT	regulation of nematode larval development	4	0.3	0.0042	0.044
GOTERM_BP_DIRECT	iron-sulfur cluster assembly	8	0.6	0.0048	0.048
GOTERM_BP_DIRECT	isocitrate metabolic process	5	0.4	0.0048	0.048
GOTERM_BP_DIRECT	photoinhibition	5	0.4	0.0048	0.048
GOTERM_BP_DIRECT	glutamate metabolic process	5	0.4	0.0048	0.048
GOTERM_BP_DIRECT	protein localization to membrane	5	0.4	0.0048	0.048
GOTERM_BP_DIRECT	positive regulation of catalytic activity	5	0.4	0.0048	0.048
GOTERM_BP_DIRECT	protein refolding	6	0.4	0.0058	0.058
GOTERM_BP_DIRECT	cellular response to heat	11	0.8	0.0059	0.058
GOTERM_BP_DIRECT	rRNA processing	16	1.2	0.006	0.058
GOTERM_BP_DIRECT	glyoxylate cycle	4	0.3	0.0065	0.061
GOTERM_BP_DIRECT	PSII associated light-harvesting complex II catabolic process	4	0.3	0.0065	0.061
GOTERM_BP_DIRECT	regulation of metabolic process	4	0.3	0.0065	0.061
GOTERM_BP_DIRECT	xanthophyll biosynthetic process	4	0.3	0.0065	0.061
GOTERM_BP_DIRECT	carbon utilization	4	0.3	0.0065	0.061
GOTERM_BP_DIRECT	sucrose metabolic process	6	0.4	0.007	0.065
GOTERM_BP_DIRECT	endoplasmic reticulum to Golgi vesicle-mediated transport	13	0.9	0.0073	0.067
GOTERM_BP_DIRECT	vesicle-mediated transport	21	1.5	0.0076	0.069
GOTERM_BP_DIRECT	isoprenoid biosynthetic process	7	0.5	0.0076	0.069
GOTERM_BP_DIRECT	cold acclimation	10	0.7	0.0077	0.069
GOTERM_BP_DIRECT	response to hydrogen peroxide	11	0.8	0.0078	0.069
GOTERM_BP_DIRECT	positive regulation of signal transduction	3	0.2	0.0078	0.069
GOTERM_BP_DIRECT	cellular response to gravity	3	0.2	0.0078	0.069
GOTERM_BP_DIRECT	'de novo' L-methionine biosynthetic process	3	0.2	0.0078	0.069
GOTERM_BP_DIRECT	negative regulation of translation	6	0.4	0.0084	0.073
GOTERM_BP_DIRECT	circadian rhythm	14	1	0.0085	0.073
GOTERM_BP_DIRECT	response to sucrose	11	0.8	0.01	0.083
GOTERM_BP_DIRECT	chaperone cofactor-dependent protein refolding	7	0.5	0.01	0.083
GOTERM_BP_DIRECT	formation of cytoplasmic translation initiation complex	6	0.4	0.01	0.083
GOTERM_BP_DIRECT	cellular response to sulfate starvation	6	0.4	0.01	0.083
GOTERM_BP_DIRECT	chaperone-mediated protein folding	5	0.4	0.01	0.083
GOTERM_BP_DIRECT	ribosomal small subunit biogenesis	5	0.4	0.01	0.083
GOTERM_BP_DIRECT	cysteine biosynthetic process	5	0.4	0.01	0.083
GOTERM_BP_DIRECT	response to salt stress	35	2.5	0.011	0.089
GOTERM_BP_DIRECT	photoperiodism	4	0.3	0.013	0.1
GOTERM_BP_DIRECT	response to iron ion starvation	5	0.4	0.015	0.12
GOTERM_BP_DIRECT	protein unfolding	3	0.2	0.015	0.12
GOTERM_BP_DIRECT	cGMP biosynthetic process	3	0.2	0.015	0.12
GOTERM_BP_DIRECT	retrograde transport, vesicle recycling within Golgi	3	0.2	0.015	0.12
GOTERM_BP_DIRECT	D-gluconate catabolic process	3	0.2	0.015	0.12
GOTERM_BP_DIRECT	regulation of translational initiation	3	0.2	0.015	0.12
GOTERM_BP_DIRECT	ribosomal large subunit biogenesis	6	0.4	0.016	0.12
GOTERM_BP_DIRECT	NADH metabolic process	4	0.3	0.017	0.13
GOTERM_BP_DIRECT	response to abscisic acid	36	2.6	0.018	0.14
GOTERM_BP_DIRECT	lignin biosynthetic process	8	0.6	0.018	0.14
GOTERM_BP_DIRECT	malate metabolic process	5	0.4	0.018	0.14
GOTERM_BP_DIRECT	defense response to bacterium	31	2.2	0.019	0.14
GOTERM_BP_DIRECT	response to stress	11	0.8	0.021	0.16
GOTERM_BP_DIRECT	monoatomic anion transmembrane transport	4	0.3	0.022	0.16
GOTERM_BP_DIRECT	photosynthetic acclimation	4	0.3	0.022	0.16
GOTERM_BP_DIRECT	detoxification of nitrogen compound	3	0.2	0.024	0.18
GOTERM_BP_DIRECT	glucose catabolic process	3	0.2	0.024	0.18
GOTERM_BP_DIRECT	snRNA 3'-end processing	3	0.2	0.024	0.18
GOTERM_BP_DIRECT	cytoplasmic translational initiation	3	0.2	0.024	0.18
GOTERM_BP_DIRECT	regulation of lateral root development	5	0.4	0.025	0.18
GOTERM_BP_DIRECT	fructose metabolic process	4	0.3	0.027	0.19
GOTERM_BP_DIRECT	phosphatidylcholine biosynthetic process	4	0.3	0.027	0.19
GOTERM_BP_DIRECT	aerobic respiration	4	0.3	0.027	0.19
GOTERM_BP_DIRECT	proteasomal protein catabolic process	5	0.4	0.029	0.2
GOTERM_BP_DIRECT	floral meristem determinacy	5	0.4	0.029	0.2
GOTERM_BP_DIRECT	cellular response to abscisic acid stimulus	7	0.5	0.031	0.22
GOTERM_BP_DIRECT	mitotic cell cycle	9	0.6	0.033	0.23
GOTERM_BP_DIRECT	biosynthetic process	8	0.6	0.033	0.23
GOTERM_BP_DIRECT	plastid organization	4	0.3	0.033	0.23
GOTERM_BP_DIRECT	retrograde vesicle-mediated transport, Golgi to endoplasmic reticulum	6	0.4	0.034	0.23
GOTERM_BP_DIRECT	cell death	6	0.4	0.034	0.23
GOTERM_BP_DIRECT	defense response to Gram-negative bacterium	5	0.4	0.034	0.23
GOTERM_BP_DIRECT	hydrogen peroxide transmembrane transport	3	0.2	0.035	0.23
GOTERM_BP_DIRECT	mitochondrial translational elongation	3	0.2	0.035	0.23
GOTERM_BP_DIRECT	glucose mediated signaling pathway	3	0.2	0.035	0.23
GOTERM_BP_DIRECT	intra-Golgi vesicle-mediated transport	6	0.4	0.037	0.25
GOTERM_BP_DIRECT	protein transport	28	2	0.04	0.26
GOTERM_BP_DIRECT	fructose 6-phosphate metabolic process	4	0.3	0.04	0.26
GOTERM_BP_DIRECT	cellular response to nitrogen starvation	7	0.5	0.044	0.29
GOTERM_BP_DIRECT	oxoacid metabolic process	4	0.3	0.047	0.3
GOTERM_BP_DIRECT	tetrahydrofolate interconversion	4	0.3	0.047	0.3
GOTERM_BP_DIRECT	tetrapyrrole biosynthetic process	3	0.2	0.048	0.3
GOTERM_BP_DIRECT	'de novo' UMP biosynthetic process	3	0.2	0.048	0.3
GOTERM_BP_DIRECT	intracellular amino acid homeostasis	3	0.2	0.048	0.3
GOTERM_BP_DIRECT	proton motive force-driven mitochondrial ATP synthesis	3	0.2	0.048	0.3
GOTERM_BP_DIRECT	oxidative photosynthetic carbon pathway	3	0.2	0.048	0.3
GOTERM_BP_DIRECT	response to iron ion	5	0.4	0.049	0.31
GOTERM_BP_DIRECT	chlorophyll catabolic process	4	0.3	0.055	0.34
GOTERM_BP_DIRECT	tryptophan biosynthetic process	5	0.4	0.062	0.36
GOTERM_BP_DIRECT	photosystem II stabilization	3	0.2	0.062	0.36
GOTERM_BP_DIRECT	NADP metabolic process	3	0.2	0.062	0.36
GOTERM_BP_DIRECT	positive regulation of protein phosphorylation	3	0.2	0.062	0.36
GOTERM_BP_DIRECT	rescue of stalled ribosome	3	0.2	0.062	0.36
GOTERM_BP_DIRECT	receptor-mediated endocytosis	3	0.2	0.062	0.36
GOTERM_BP_DIRECT	cell plate formation involved in plant-type cell wall biogenesis	3	0.2	0.062	0.36
GOTERM_BP_DIRECT	response to singlet oxygen	3	0.2	0.062	0.36
GOTERM_BP_DIRECT	UTP biosynthetic process	3	0.2	0.062	0.36
GOTERM_BP_DIRECT	NADH dehydrogenase complex (plastoquinone) assembly	3	0.2	0.062	0.36
GOTERM_BP_DIRECT	mitochondrial electron transport, ubiquinol to cytochrome c	4	0.3	0.064	0.37
GOTERM_BP_DIRECT	L-leucine biosynthetic process	4	0.3	0.064	0.37
GOTERM_BP_DIRECT	P-body assembly	4	0.3	0.064	0.37
GOTERM_BP_DIRECT	one-carbon metabolic process	5	0.4	0.068	0.39
GOTERM_BP_DIRECT	innate immune response-activating signaling pathway	4	0.3	0.073	0.42
GOTERM_BP_DIRECT	ubiquinone biosynthetic process	4	0.3	0.073	0.42
GOTERM_BP_DIRECT	protein-containing complex assembly	3	0.2	0.076	0.42
GOTERM_BP_DIRECT	glycine decarboxylation via glycine cleavage system	3	0.2	0.076	0.42
GOTERM_BP_DIRECT	phosphoglycerate transmembrane transport	3	0.2	0.076	0.42
GOTERM_BP_DIRECT	citrate metabolic process	3	0.2	0.076	0.42
GOTERM_BP_DIRECT	pentose-phosphate shunt, non-oxidative branch	3	0.2	0.076	0.42
GOTERM_BP_DIRECT	regulation of starch metabolic process	3	0.2	0.076	0.42
GOTERM_BP_DIRECT	heme biosynthetic process	3	0.2	0.076	0.42
GOTERM_BP_DIRECT	glutamine metabolic process	6	0.4	0.083	0.46
GOTERM_BP_DIRECT	iron ion transport	4	0.3	0.083	0.46
GOTERM_BP_DIRECT	threonine biosynthetic process	3	0.2	0.092	0.5
GOTERM_BP_DIRECT	unsaturated fatty acid biosynthetic process	4	0.3	0.093	0.51

## Sheet: B. PsbS-D-CC
Table S2B GO cellular component enrichment of PsbS Proximity-labeled proteins under dark conditions
Category	Term	Count	%	P-Value	Benjamini
GOTERM_CC_DIRECT	chloroplast	877	63.1	0	0
GOTERM_CC_DIRECT	chloroplast stroma	376	27.1	5.3e-297	8.3e-295
GOTERM_CC_DIRECT	chloroplast envelope	305	21.9	3.1e-241	3.2e-239
GOTERM_CC_DIRECT	cytosol	571	41.1	8.6e-211	6.7e-209
GOTERM_CC_DIRECT	plastid	313	22.5	8.8e-168	5.5e-166
GOTERM_CC_DIRECT	chloroplast thylakoid membrane	219	15.8	8.6e-157	4.5e-155
GOTERM_CC_DIRECT	chloroplast thylakoid	152	10.9	9e-132	4e-130
GOTERM_CC_DIRECT	thylakoid	145	10.4	3.9e-123	1.5e-121
GOTERM_CC_DIRECT	cytosolic ribosome	127	9.1	1.3e-108	4.6e-107
GOTERM_CC_DIRECT	plasmodesma	249	17.9	6.2e-103	1.9e-101
GOTERM_CC_DIRECT	plant-type vacuole	186	13.4	1.1e-79	3e-78
GOTERM_CC_DIRECT	cytosolic large ribosomal subunit	86	6.2	1.1e-58	2.9e-57
GOTERM_CC_DIRECT	cytosolic small ribosomal subunit	70	5	1e-57	2.5e-56
GOTERM_CC_DIRECT	plant-type cell wall	129	9.3	2.8e-52	6.3e-51
GOTERM_CC_DIRECT	apoplast	116	8.3	6.8e-43	1.4e-41
GOTERM_CC_DIRECT	nucleolus	112	8.1	3.6e-39	7.1e-38
GOTERM_CC_DIRECT	plasma membrane	335	24.1	3e-35	5.5e-34
GOTERM_CC_DIRECT	plastoglobule	43	3.1	5.1e-33	8.9e-32
GOTERM_CC_DIRECT	chloroplast membrane	55	4	7.8e-31	1.3e-29
GOTERM_CC_DIRECT	cytoplasm	409	29.4	1.9e-30	3e-29
GOTERM_CC_DIRECT	stromule	29	2.1	6.8e-27	1e-25
GOTERM_CC_DIRECT	mitochondrion	359	25.8	3.1e-22	4.4e-21
GOTERM_CC_DIRECT	chloroplast inner membrane	37	2.7	1.3e-21	1.8e-20
GOTERM_CC_DIRECT	photosystem II	27	1.9	3.1e-21	4e-20
GOTERM_CC_DIRECT	chloroplast nucleoid	28	2	1.1e-20	1.4e-19
GOTERM_CC_DIRECT	peroxisome	67	4.8	1.5e-20	1.8e-19
GOTERM_CC_DIRECT	vacuole	72	5.2	1.2e-19	1.4e-18
GOTERM_CC_DIRECT	ribosome	43	3.1	1.2e-19	1.4e-18
GOTERM_CC_DIRECT	ribonucleoprotein complex	47	3.4	1.7e-18	1.8e-17
GOTERM_CC_DIRECT	cytoplasmic stress granule	39	2.8	3.2e-17	3.3e-16
GOTERM_CC_DIRECT	photosystem I	20	1.4	7e-17	7.1e-16
GOTERM_CC_DIRECT	plastid stroma	18	1.3	1.8e-16	1.8e-15
GOTERM_CC_DIRECT	thylakoid membrane	18	1.3	2e-14	1.9e-13
GOTERM_CC_DIRECT	endoplasmic reticulum	106	7.6	3.8e-13	3.5e-12
GOTERM_CC_DIRECT	small ribosomal subunit	16	1.2	6.3e-13	5.7e-12
GOTERM_CC_DIRECT	thylakoid lumen	20	1.4	3.4e-11	2.9e-10
GOTERM_CC_DIRECT	Golgi apparatus	108	7.8	5.8e-11	4.9e-10
GOTERM_CC_DIRECT	tubulin complex	9	0.6	2.9e-08	2.4e-07
GOTERM_CC_DIRECT	mitochondrial small ribosomal subunit	13	0.9	4.3e-08	3.4e-07
GOTERM_CC_DIRECT	endopeptidase Clp complex	8	0.6	6.1e-08	4.8e-07
GOTERM_CC_DIRECT	pore complex	9	0.6	2.5e-07	1.9e-06
GOTERM_CC_DIRECT	mitochondrial matrix	22	1.6	5.2e-07	3.9e-06
GOTERM_CC_DIRECT	protein-containing complex	13	0.9	9.4e-07	6.8e-06
GOTERM_CC_DIRECT	perinuclear region of cytoplasm	12	0.9	1.5e-06	1e-05
GOTERM_CC_DIRECT	chloroplast outer membrane	15	1.1	3.5e-06	2.4e-05
GOTERM_CC_DIRECT	mitochondrial inner membrane	24	1.7	3.6e-06	2.4e-05
GOTERM_CC_DIRECT	amyloplast	8	0.6	7.4e-06	4.9e-05
GOTERM_CC_DIRECT	plastid-encoded plastid RNA polymerase complex	7	0.5	8.7e-06	5.7e-05
GOTERM_CC_DIRECT	photosystem I reaction center	6	0.4	1.3e-05	8e-05
GOTERM_CC_DIRECT	NAD(P)H dehydrogenase complex (plastoquinone)	7	0.5	1.6e-05	9.7e-05
GOTERM_CC_DIRECT	mitochondrial proton-transporting ATP synthase complex	8	0.6	1.8e-05	0.00011
GOTERM_CC_DIRECT	proton-transporting ATP synthase complex, catalytic core F(1)	6	0.4	2.7e-05	0.00016
GOTERM_CC_DIRECT	mitochondrial respiratory chain complex III	8	0.6	3.7e-05	0.00022
GOTERM_CC_DIRECT	chloroplast thylakoid lumen	13	0.9	6.3e-05	0.00036
GOTERM_CC_DIRECT	COPI vesicle coat	7	0.5	6.4e-05	0.00036
GOTERM_CC_DIRECT	photosystem II oxygen evolving complex	8	0.6	7.2e-05	0.0004
GOTERM_CC_DIRECT	chloroplast thylakoid membrane protein complex	5	0.4	7.3e-05	0.0004
GOTERM_CC_DIRECT	proton-transporting ATP synthase complex, coupling factor F(o)	6	0.4	9.2e-05	0.00049
GOTERM_CC_DIRECT	chloroplast stromal thylakoid	6	0.4	9.2e-05	0.00049
GOTERM_CC_DIRECT	chaperonin-containing T-complex	6	0.4	0.00015	0.00079
GOTERM_CC_DIRECT	mitochondrial envelope	6	0.4	0.00024	0.0012
GOTERM_CC_DIRECT	chloroplastic endopeptidase Clp complex	5	0.4	0.00032	0.0016
GOTERM_CC_DIRECT	oxoglutarate dehydrogenase complex	5	0.4	0.00032	0.0016
GOTERM_CC_DIRECT	vacuolar membrane	18	1.3	0.00034	0.0017
GOTERM_CC_DIRECT	acetyl-CoA carboxylase complex	4	0.3	0.00043	0.002
GOTERM_CC_DIRECT	granal stacked thylakoid	4	0.3	0.00043	0.002
GOTERM_CC_DIRECT	magnesium chelatase complex	4	0.3	0.00043	0.002
GOTERM_CC_DIRECT	chromoplast	4	0.3	0.00043	0.002
GOTERM_CC_DIRECT	plastid thylakoid membrane	5	0.4	0.00055	0.0025
GOTERM_CC_DIRECT	mitochondrial large ribosomal subunit	10	0.7	0.00056	0.0025
GOTERM_CC_DIRECT	plastid large ribosomal subunit	5	0.4	0.00088	0.0039
GOTERM_CC_DIRECT	mitochondrial outer membrane	11	0.8	0.0009	0.0039
GOTERM_CC_DIRECT	ATP-dependent citrate lyase complex	4	0.3	0.001	0.0043
GOTERM_CC_DIRECT	Tic complex	4	0.3	0.001	0.0043
GOTERM_CC_DIRECT	secretory vesicle	19	1.4	0.0027	0.011
GOTERM_CC_DIRECT	stromal side of plastid thylakoid membrane	4	0.3	0.0033	0.013
GOTERM_CC_DIRECT	PSII associated light-harvesting complex II	4	0.3	0.0033	0.013
GOTERM_CC_DIRECT	proteasome complex	11	0.8	0.0034	0.013
GOTERM_CC_DIRECT	eukaryotic 48S preinitiation complex	6	0.4	0.0041	0.016
GOTERM_CC_DIRECT	TOC-TIC supercomplex I	3	0.2	0.0067	0.026
GOTERM_CC_DIRECT	chloroplast photosystem I	3	0.2	0.0067	0.026
GOTERM_CC_DIRECT	photosystem II reaction center	4	0.3	0.0075	0.028
GOTERM_CC_DIRECT	mitochondrial membrane	11	0.8	0.0095	0.036
GOTERM_CC_DIRECT	nucleosome	9	0.6	0.01	0.037
GOTERM_CC_DIRECT	extrinsic component of membrane	7	0.5	0.01	0.037
GOTERM_CC_DIRECT	glyoxysome	4	0.3	0.01	0.037
GOTERM_CC_DIRECT	protein storage vacuole	5	0.4	0.011	0.041
GOTERM_CC_DIRECT	mitochondrial proton-transporting ATP synthase complex, coupling factor F(o)	4	0.3	0.014	0.048
GOTERM_CC_DIRECT	eukaryotic 43S preinitiation complex	5	0.4	0.016	0.058
GOTERM_CC_DIRECT	integrator complex	3	0.2	0.021	0.07
GOTERM_CC_DIRECT	Golgi cisterna	3	0.2	0.021	0.07
GOTERM_CC_DIRECT	proton-transporting V-type ATPase, V1 domain	3	0.2	0.021	0.07
GOTERM_CC_DIRECT	plastid inner membrane	3	0.2	0.021	0.07
GOTERM_CC_DIRECT	intracellular anatomical structure	11	0.8	0.03	0.098
GOTERM_CC_DIRECT	eukaryotic translation initiation factor 3 complex, eIF3m	3	0.2	0.03	0.1
GOTERM_CC_DIRECT	endosome membrane	11	0.8	0.031	0.1
GOTERM_CC_DIRECT	P-body	9	0.6	0.038	0.12
GOTERM_CC_DIRECT	eukaryotic translation initiation factor 2 complex	3	0.2	0.053	0.17
GOTERM_CC_DIRECT	mitochondrial proton-transporting ATP synthase complex, catalytic sector F(1)	3	0.2	0.066	0.21
GOTERM_CC_DIRECT	TIM22 mitochondrial import inner membrane insertion complex	3	0.2	0.066	0.21
GOTERM_CC_DIRECT	cell plate	6	0.4	0.068	0.21
GOTERM_CC_DIRECT	proteasome core complex, alpha-subunit complex	4	0.3	0.068	0.21
GOTERM_CC_DIRECT	proteasome regulatory particle, base subcomplex	4	0.3	0.068	0.21
GOTERM_CC_DIRECT	small-subunit processome	6	0.4	0.074	0.22
GOTERM_CC_DIRECT	TIM23 mitochondrial import inner membrane translocase complex	4	0.3	0.077	0.23
GOTERM_CC_DIRECT	90S preribosome	4	0.3	0.077	0.23
GOTERM_CC_DIRECT	respiratory chain complex I	4	0.3	0.077	0.23
GOTERM_CC_DIRECT	nuclear envelope	10	0.7	0.082	0.24
GOTERM_CC_DIRECT	endosome	23	1.7	0.09	0.24
GOTERM_CC_DIRECT	plastid small ribosomal subunit	2	0.1	0.094	0.24
GOTERM_CC_DIRECT	signal recognition particle, chloroplast targeting	2	0.1	0.094	0.24
GOTERM_CC_DIRECT	carbamoyl-phosphate synthase complex	2	0.1	0.094	0.24
GOTERM_CC_DIRECT	thylakoid light-harvesting complex	2	0.1	0.094	0.24
GOTERM_CC_DIRECT	clathrin complex	2	0.1	0.094	0.24
GOTERM_CC_DIRECT	fatty acid elongase complex	2	0.1	0.094	0.24
GOTERM_CC_DIRECT	isoamylase complex	2	0.1	0.094	0.24
GOTERM_CC_DIRECT	vacuolar proton-transporting V-type ATPase, V1 domain	2	0.1	0.094	0.24
GOTERM_CC_DIRECT	chromoplast stroma	2	0.1	0.094	0.24
GOTERM_CC_DIRECT	photosystem II antenna complex	2	0.1	0.094	0.24
GOTERM_CC_DIRECT	heterotetrameric ADPG pyrophosphorylase complex	2	0.1	0.094	0.24
GOTERM_CC_DIRECT	oligosaccharyltransferase complex	3	0.2	0.095	0.24
GOTERM_CC_DIRECT	proton-transporting V-type ATPase, V0 domain	3	0.2	0.095	0.24
GOTERM_CC_DIRECT	DNA-directed RNA polymerase complex	4	0.3	0.096	0.24

## Sheet: C. PsbS-D-MF
Table S2C GO molecular function enrichment of PsbS Proximity-labeled proteins under dark conditions
Category	Term	Count	%	P-Value	Benjamini
GOTERM_MF_DIRECT	mRNA binding	354	25.5	1.4e-193	1.2e-190
GOTERM_MF_DIRECT	structural constituent of ribosome	180	12.9	3.7e-121	1.6e-118
GOTERM_MF_DIRECT	protein domain specific binding	47	3.4	4.1e-44	1.2e-41
GOTERM_MF_DIRECT	rRNA binding	55	4	5.3e-40	1.1e-37
GOTERM_MF_DIRECT	GTP binding	75	5.4	1.8e-30	3e-28
GOTERM_MF_DIRECT	protein binding	370	26.6	1.7e-27	2.5e-25
GOTERM_MF_DIRECT	GTPase activity	59	4.2	9e-26	1.1e-23
GOTERM_MF_DIRECT	copper ion binding	51	3.7	2.7e-21	2.9e-19
GOTERM_MF_DIRECT	chlorophyll binding	22	1.6	4.6e-19	4.4e-17
GOTERM_MF_DIRECT	ATP-dependent protein folding chaperone	21	1.5	4.3e-14	3.7e-12
GOTERM_MF_DIRECT	ATP binding	204	14.7	2.3e-13	1.8e-11
GOTERM_MF_DIRECT	ribosome binding	21	1.5	5.4e-13	3.9e-11
GOTERM_MF_DIRECT	RNA binding	96	6.9	7.1e-13	4.6e-11
GOTERM_MF_DIRECT	proton-transporting ATPase activity, rotational mechanism	17	1.2	2.1e-12	1.3e-10
GOTERM_MF_DIRECT	translation elongation factor activity	23	1.7	3.6e-12	2.1e-10
GOTERM_MF_DIRECT	NADP binding	21	1.5	7.8e-11	4.2e-09
GOTERM_MF_DIRECT	salicylic acid binding	14	1	2.2e-10	1.1e-08
GOTERM_MF_DIRECT	poly(U) RNA binding	14	1	3.7e-10	1.8e-08
GOTERM_MF_DIRECT	ATP-dependent peptidase activity	15	1.1	6.9e-10	3e-08
GOTERM_MF_DIRECT	cobalt ion binding	19	1.4	7.1e-10	3e-08
GOTERM_MF_DIRECT	proton-transporting ATP synthase activity, rotational mechanism	13	0.9	5.5e-09	2.2e-07
GOTERM_MF_DIRECT	pyridoxal phosphate binding	22	1.6	6.3e-09	2.4e-07
GOTERM_MF_DIRECT	NAD binding	18	1.3	1.2e-08	4.4e-07
GOTERM_MF_DIRECT	4 iron, 4 sulfur cluster binding	19	1.4	1.8e-08	6.3e-07
GOTERM_MF_DIRECT	ferric iron binding	9	0.6	6.4e-08	2.2e-06
GOTERM_MF_DIRECT	magnesium ion binding	26	1.9	7.7e-08	2.5e-06
GOTERM_MF_DIRECT	water channel activity	13	0.9	8.5e-08	2.7e-06
GOTERM_MF_DIRECT	unfolded protein binding	21	1.5	1.4e-07	4.2e-06
GOTERM_MF_DIRECT	structural constituent of cytoskeleton	12	0.9	1.5e-07	4.4e-06
GOTERM_MF_DIRECT	electron transporter, transferring electrons within the cyclic electron transport pathway of photosynthesis activity	8	0.6	1.6e-07	4.6e-06
GOTERM_MF_DIRECT	ATP hydrolysis activity	60	4.3	3.6e-07	1e-05
GOTERM_MF_DIRECT	porin activity	9	0.6	4.5e-07	1.2e-05
GOTERM_MF_DIRECT	metal ion binding	171	12.3	1.1e-06	2.9e-05
GOTERM_MF_DIRECT	ATPase binding	9	0.6	1.3e-06	3.2e-05
GOTERM_MF_DIRECT	starch binding	8	0.6	2.6e-06	6.4e-05
GOTERM_MF_DIRECT	acetyl-CoA carboxylase activity	6	0.4	4.9e-06	0.00012
GOTERM_MF_DIRECT	ferrous iron binding	9	0.6	7e-06	0.00016
GOTERM_MF_DIRECT	protein folding chaperone	9	0.6	1e-05	0.00023
GOTERM_MF_DIRECT	protease binding	6	0.4	1.2e-05	0.00027
GOTERM_MF_DIRECT	protein tyrosine/serine/threonine phosphatase activity	8	0.6	1.7e-05	0.00036
GOTERM_MF_DIRECT	large ribosomal subunit rRNA binding	8	0.6	1.7e-05	0.00036
GOTERM_MF_DIRECT	protein transmembrane transporter activity	10	0.7	1.8e-05	0.00036
GOTERM_MF_DIRECT	magnesium chelatase activity	5	0.4	2.5e-05	0.0005
GOTERM_MF_DIRECT	translation initiation factor activity	18	1.3	3.1e-05	0.0006
GOTERM_MF_DIRECT	iron-sulfur cluster binding	9	0.6	3.6e-05	0.00068
GOTERM_MF_DIRECT	NADH dehydrogenase (ubiquinone) activity	9	0.6	6.2e-05	0.0012
GOTERM_MF_DIRECT	structural molecule activity	9	0.6	0.0001	0.0019
GOTERM_MF_DIRECT	enzyme regulator activity	9	0.6	0.00016	0.0028
GOTERM_MF_DIRECT	quinone binding	9	0.6	0.00016	0.0028
GOTERM_MF_DIRECT	glyceraldehyde-3-phosphate dehydrogenase (NAD+) (phosphorylating) activity	5	0.4	0.00016	0.0028
GOTERM_MF_DIRECT	NADPH dehydrogenase activity	6	0.4	0.00023	0.0039
GOTERM_MF_DIRECT	protein tyrosine phosphatase activity	8	0.6	0.00028	0.0046
GOTERM_MF_DIRECT	ribosomal small subunit binding	5	0.4	0.00032	0.0051
GOTERM_MF_DIRECT	dihydrolipoyl dehydrogenase activity	4	0.3	0.00042	0.0064
GOTERM_MF_DIRECT	methionine adenosyltransferase activity	4	0.3	0.00042	0.0064
GOTERM_MF_DIRECT	alpha-1,4-glucan synthase activity	4	0.3	0.00042	0.0064
GOTERM_MF_DIRECT	5-amino-6-(5-phosphoribosylamino)uracil reductase activity	4	0.3	0.00042	0.0064
GOTERM_MF_DIRECT	metalloendopeptidase activity	11	0.8	0.00053	0.0078
GOTERM_MF_DIRECT	L-aspartate:2-oxoglutarate aminotransferase activity	5	0.4	0.00055	0.0079
GOTERM_MF_DIRECT	starch synthase activity	4	0.3	0.001	0.013
GOTERM_MF_DIRECT	glycogen (starch) synthase activity	4	0.3	0.001	0.013
GOTERM_MF_DIRECT	disordered domain specific binding	4	0.3	0.001	0.013
GOTERM_MF_DIRECT	ATP citrate synthase activity	4	0.3	0.001	0.013
GOTERM_MF_DIRECT	1,4-alpha-oligoglucan phosphorylase activity	4	0.3	0.001	0.013
GOTERM_MF_DIRECT	SHG alpha-glucan phosphorylase activity	4	0.3	0.001	0.013
GOTERM_MF_DIRECT	glycogen phosphorylase activity	4	0.3	0.001	0.013
GOTERM_MF_DIRECT	chloroplast targeting sequence binding	4	0.3	0.001	0.013
GOTERM_MF_DIRECT	linear malto-oligosaccharide phosphorylase activity	4	0.3	0.001	0.013
GOTERM_MF_DIRECT	2 iron, 2 sulfur cluster binding	11	0.8	0.0013	0.016
GOTERM_MF_DIRECT	RNA endonuclease activity	8	0.6	0.0017	0.02
GOTERM_MF_DIRECT	phosphoprotein phosphatase activity	9	0.6	0.0019	0.023
GOTERM_MF_DIRECT	diaminohydroxyphosphoribosylaminopyrimidine deaminase activity	4	0.3	0.002	0.023
GOTERM_MF_DIRECT	carbohydrate phosphatase activity	4	0.3	0.002	0.023
GOTERM_MF_DIRECT	enzyme activator activity	6	0.4	0.0021	0.025
GOTERM_MF_DIRECT	identical protein binding	23	1.7	0.0029	0.033
GOTERM_MF_DIRECT	catalase activity	4	0.3	0.0033	0.037
GOTERM_MF_DIRECT	pyruvate dehydrogenase (acetyl-transferring) activity	4	0.3	0.0033	0.037
GOTERM_MF_DIRECT	ribulose-bisphosphate carboxylase activity	4	0.3	0.0033	0.037
GOTERM_MF_DIRECT	pyruvate kinase activity	5	0.4	0.0036	0.038
GOTERM_MF_DIRECT	potassium ion binding	5	0.4	0.0036	0.038
GOTERM_MF_DIRECT	carbonate dehydratase activity	6	0.4	0.0041	0.043
GOTERM_MF_DIRECT	structural constituent of chromatin	9	0.6	0.0045	0.047
GOTERM_MF_DIRECT	protein phosphorylated amino acid binding	5	0.4	0.0047	0.048
GOTERM_MF_DIRECT	oxidoreductase activity, acting on NAD(P)H, quinone or similar compound as acceptor	4	0.3	0.0051	0.052
GOTERM_MF_DIRECT	fructose-bisphosphate aldolase activity	4	0.3	0.0051	0.052
GOTERM_MF_DIRECT	FMN binding	7	0.5	0.0059	0.059
GOTERM_MF_DIRECT	metallopeptidase activity	6	0.4	0.006	0.059
GOTERM_MF_DIRECT	acid phosphatase activity	9	0.6	0.0062	0.059
GOTERM_MF_DIRECT	phosphoglycerate kinase activity	3	0.2	0.0067	0.059
GOTERM_MF_DIRECT	MAP-kinase scaffold activity	3	0.2	0.0067	0.059
GOTERM_MF_DIRECT	amylopectin binding	3	0.2	0.0067	0.059
GOTERM_MF_DIRECT	phosphogluconate dehydrogenase (decarboxylating) activity	3	0.2	0.0067	0.059
GOTERM_MF_DIRECT	anthranilate phosphoribosyltransferase activity	3	0.2	0.0067	0.059
GOTERM_MF_DIRECT	peroxiredoxin activity	3	0.2	0.0067	0.059
GOTERM_MF_DIRECT	glyceraldehyde-3-phosphate dehydrogenase (NADP+) (phosphorylating) activity	3	0.2	0.0067	0.059
GOTERM_MF_DIRECT	3-deoxy-7-phosphoheptulonate synthase activity	3	0.2	0.0067	0.059
GOTERM_MF_DIRECT	acetolactate synthase activity	3	0.2	0.0067	0.059
GOTERM_MF_DIRECT	zinc ion binding	53	3.8	0.0078	0.068
GOTERM_MF_DIRECT	manganese ion binding	9	0.6	0.0084	0.073
GOTERM_MF_DIRECT	channel activity	6	0.4	0.0098	0.084
GOTERM_MF_DIRECT	oxidoreductase activity	23	1.7	0.0099	0.084
GOTERM_MF_DIRECT	single-stranded RNA binding	7	0.5	0.011	0.095
GOTERM_MF_DIRECT	farnesyltranstransferase activity	5	0.4	0.011	0.095
GOTERM_MF_DIRECT	iron ion binding	28	2	0.013	0.1
GOTERM_MF_DIRECT	fructose 1,6-bisphosphate 1-phosphatase activity	3	0.2	0.013	0.1
GOTERM_MF_DIRECT	protein kinase C binding	3	0.2	0.013	0.1
GOTERM_MF_DIRECT	small molecule binding	3	0.2	0.013	0.1
GOTERM_MF_DIRECT	3-oxoacyl-[acyl-carrier-protein] synthase activity	3	0.2	0.013	0.1
GOTERM_MF_DIRECT	phosphoglucomutase activity	3	0.2	0.013	0.1
GOTERM_MF_DIRECT	oxidoreductase activity, acting on a sulfur group of donors, disulfide as acceptor	5	0.4	0.014	0.11
GOTERM_MF_DIRECT	L-malate dehydrogenase (NAD+) activity	4	0.3	0.014	0.11
GOTERM_MF_DIRECT	thioredoxin peroxidase activity	4	0.3	0.017	0.13
GOTERM_MF_DIRECT	aldo-keto reductase (NADPH) activity	4	0.3	0.017	0.13
GOTERM_MF_DIRECT	small ribosomal subunit rRNA binding	4	0.3	0.017	0.13
GOTERM_MF_DIRECT	protein-folding chaperone binding	7	0.5	0.02	0.15
GOTERM_MF_DIRECT	oxygen evolving activity	3	0.2	0.021	0.15
GOTERM_MF_DIRECT	chlorophyllide a oxygenase activity	3	0.2	0.021	0.15
GOTERM_MF_DIRECT	thioredoxin-dependent peroxiredoxin activity	3	0.2	0.021	0.15
GOTERM_MF_DIRECT	L-ornithine transmembrane transporter activity	3	0.2	0.021	0.15
GOTERM_MF_DIRECT	delta(3)-delta(2)-enoyl-CoA isomerase activity	3	0.2	0.021	0.15
GOTERM_MF_DIRECT	monodehydroascorbate reductase (NADH) activity	3	0.2	0.021	0.15
GOTERM_MF_DIRECT	ferredoxin-NADP+ reductase activity	3	0.2	0.021	0.15
GOTERM_MF_DIRECT	2,3-bisphosphoglycerate-independent phosphoglycerate mutase activity	3	0.2	0.021	0.15
GOTERM_MF_DIRECT	serine-type endopeptidase activity	13	0.9	0.025	0.17
GOTERM_MF_DIRECT	protein-disulfide reductase activity	5	0.4	0.026	0.18
GOTERM_MF_DIRECT	flavin adenine dinucleotide binding	10	0.7	0.027	0.18
GOTERM_MF_DIRECT	protein-transporting ATPase activity	4	0.3	0.027	0.18
GOTERM_MF_DIRECT	hydrolase activity	32	2.3	0.028	0.19
GOTERM_MF_DIRECT	rRNA primary transcript binding	3	0.2	0.03	0.19
GOTERM_MF_DIRECT	aconitate hydratase activity	3	0.2	0.03	0.19
GOTERM_MF_DIRECT	arogenate dehydratase activity	3	0.2	0.03	0.19
GOTERM_MF_DIRECT	translation regulator activity	3	0.2	0.03	0.19
GOTERM_MF_DIRECT	NADPH binding	3	0.2	0.03	0.19
GOTERM_MF_DIRECT	iron-responsive element binding	3	0.2	0.03	0.19
GOTERM_MF_DIRECT	prephenate dehydratase activity	3	0.2	0.03	0.19
GOTERM_MF_DIRECT	oxidoreductase activity, acting on the aldehyde or oxo group of donors, NAD or NADP as acceptor	3	0.2	0.03	0.19
GOTERM_MF_DIRECT	electron transfer activity	9	0.6	0.031	0.19
GOTERM_MF_DIRECT	proton transmembrane transporter activity	4	0.3	0.032	0.2
GOTERM_MF_DIRECT	voltage-gated monoatomic anion channel activity	4	0.3	0.032	0.2
GOTERM_MF_DIRECT	nucleotide binding	9	0.6	0.033	0.2
GOTERM_MF_DIRECT	RNA helicase activity	10	0.7	0.039	0.23
GOTERM_MF_DIRECT	5S rRNA binding	4	0.3	0.039	0.23
GOTERM_MF_DIRECT	peroxidase activity	7	0.5	0.041	0.24
GOTERM_MF_DIRECT	ferroxidase activity	3	0.2	0.041	0.24
GOTERM_MF_DIRECT	glyoxylate reductase (NADPH) activity	3	0.2	0.041	0.24
GOTERM_MF_DIRECT	guanylate cyclase activity	3	0.2	0.041	0.24
GOTERM_MF_DIRECT	L-ascorbate peroxidase activity	3	0.2	0.053	0.31
GOTERM_MF_DIRECT	glucose-1-phosphate adenylyltransferase activity	3	0.2	0.053	0.31
GOTERM_MF_DIRECT	hydrolase activity, hydrolyzing O-glycosyl compounds	8	0.6	0.064	0.37
GOTERM_MF_DIRECT	cysteine synthase activity	3	0.2	0.066	0.37
GOTERM_MF_DIRECT	ATP:ADP antiporter activity	3	0.2	0.066	0.37
GOTERM_MF_DIRECT	oxidoreductase activity, acting on NAD(P)H	3	0.2	0.066	0.37
GOTERM_MF_DIRECT	siRNA binding	3	0.2	0.066	0.37
GOTERM_MF_DIRECT	protein homodimerization activity	19	1.4	0.069	0.38
GOTERM_MF_DIRECT	glutathione peroxidase activity	3	0.2	0.08	0.44
GOTERM_MF_DIRECT	stearoyl-CoA 9-desaturase activity	2	0.1	0.094	0.44
GOTERM_MF_DIRECT	acetolactate synthase regulator activity	2	0.1	0.094	0.44
GOTERM_MF_DIRECT	methylcrotonoyl-CoA carboxylase activity	2	0.1	0.094	0.44
GOTERM_MF_DIRECT	4-hydroxybenzoate nonaprenyltransferase activity	2	0.1	0.094	0.44
GOTERM_MF_DIRECT	4-hydroxy-3-methylbut-2-en-1-yl diphosphate synthase activity (ferredoxin)	2	0.1	0.094	0.44
GOTERM_MF_DIRECT	carbamoyl-phosphate synthase (glutamine-hydrolyzing) activity	2	0.1	0.094	0.44
GOTERM_MF_DIRECT	15-cis-phytoene synthase activity	2	0.1	0.094	0.44
GOTERM_MF_DIRECT	4-hydroxybenzoate decaprenyltransferase activity	2	0.1	0.094	0.44
GOTERM_MF_DIRECT	peptidyl-cysteine S-nitrosylase activity	2	0.1	0.094	0.44
GOTERM_MF_DIRECT	ribulose-1,5-bisphosphate carboxylase/oxygenase activator activity	2	0.1	0.094	0.44
GOTERM_MF_DIRECT	alkaline phosphatase activity	2	0.1	0.094	0.44
GOTERM_MF_DIRECT	carboxyl- or carbamoyltransferase activity	2	0.1	0.094	0.44
GOTERM_MF_DIRECT	3-hydroxybutyryl-CoA epimerase activity	2	0.1	0.094	0.44
GOTERM_MF_DIRECT	phosphogluconate 2-dehydrogenase activity	2	0.1	0.094	0.44
GOTERM_MF_DIRECT	cysteine desulfurase activity	2	0.1	0.094	0.44
GOTERM_MF_DIRECT	formate dehydrogenase (NAD+) activity	2	0.1	0.094	0.44
GOTERM_MF_DIRECT	triose-phosphate isomerase activity	2	0.1	0.094	0.44
GOTERM_MF_DIRECT	molecular function activator activity	2	0.1	0.094	0.44
GOTERM_MF_DIRECT	molecular condensate scaffold activity	2	0.1	0.094	0.44
GOTERM_MF_DIRECT	biotin binding	2	0.1	0.094	0.44
GOTERM_MF_DIRECT	4-hydroxybenzoate octaprenyltransferase activity	2	0.1	0.094	0.44
GOTERM_MF_DIRECT	clathrin light chain binding	2	0.1	0.094	0.44
GOTERM_MF_DIRECT	transaldolase activity	2	0.1	0.094	0.44
GOTERM_MF_DIRECT	[ribulose-bisphosphate carboxylase]-lysine N-methyltransferase activity	2	0.1	0.094	0.44
GOTERM_MF_DIRECT	intramolecular oxidoreductase activity	2	0.1	0.094	0.44
GOTERM_MF_DIRECT	magnesium-protoporphyrin IX monomethyl ester (oxidative) cyclase activity	2	0.1	0.094	0.44
GOTERM_MF_DIRECT	geranylgeranyl-diphosphate geranylgeranyltransferase activity	2	0.1	0.094	0.44
GOTERM_MF_DIRECT	phosphoglycerate transmembrane transporter activity	3	0.2	0.095	0.44

## Sheet: D. PsbS-HL-BP
Table S2D GO biological process enrichment of PsbS Proximity-labeled proteins under high-light conditions
Category	Term	Count	%	P-Value	Benjamini
GOTERM_BP_DIRECT	photosynthesis	55	4.5	2e-38	2.2e-35
GOTERM_BP_DIRECT	translation	149	12.2	1.4e-37	7.7e-35
GOTERM_BP_DIRECT	chloroplast organization	48	3.9	8.6e-24	3.2e-21
GOTERM_BP_DIRECT	response to cold	71	5.8	1.1e-23	3.2e-21
GOTERM_BP_DIRECT	chlorophyll biosynthetic process	27	2.2	2.9e-23	6.6e-21
GOTERM_BP_DIRECT	thylakoid membrane organization	23	1.9	1e-15	1.9e-13
GOTERM_BP_DIRECT	glycolytic process	24	2	3.4e-15	5.4e-13
GOTERM_BP_DIRECT	reductive pentose-phosphate cycle	15	1.2	1.5e-14	2.1e-12
GOTERM_BP_DIRECT	response to light stimulus	43	3.5	3e-14	3.8e-12
GOTERM_BP_DIRECT	cytoplasmic translation	21	1.7	7.3e-14	8.3e-12
GOTERM_BP_DIRECT	fatty acid biosynthetic process	28	2.3	4.3e-13	4.5e-11
GOTERM_BP_DIRECT	embryo development ending in seed dormancy	61	5	4.4e-12	4.1e-10
GOTERM_BP_DIRECT	photosystem II assembly	14	1.1	4.3e-11	3.7e-09
GOTERM_BP_DIRECT	protein folding	30	2.5	6.2e-11	5e-09
GOTERM_BP_DIRECT	photosynthesis, light harvesting in photosystem I	13	1.1	7.2e-11	5.4e-09
GOTERM_BP_DIRECT	gluconeogenesis	13	1.1	2.5e-10	1.8e-08
GOTERM_BP_DIRECT	ribosomal small subunit assembly	15	1.2	4e-10	2.7e-08
GOTERM_BP_DIRECT	protein import into chloroplast thylakoid membrane	8	0.7	3.3e-09	2.1e-07
GOTERM_BP_DIRECT	water transport	11	0.9	5e-09	2.9e-07
GOTERM_BP_DIRECT	photorespiration	16	1.3	9.7e-09	5.5e-07
GOTERM_BP_DIRECT	tricarboxylic acid cycle	17	1.4	2.8e-08	1.5e-06
GOTERM_BP_DIRECT	starch biosynthetic process	13	1.1	3.8e-08	1.9e-06
GOTERM_BP_DIRECT	response to cadmium ion	18	1.5	3.9e-08	1.9e-06
GOTERM_BP_DIRECT	protein import into chloroplast stroma	12	1	4.6e-08	2.1e-06
GOTERM_BP_DIRECT	photosynthetic electron transport in photosystem I	10	0.8	5.5e-08	2.5e-06
GOTERM_BP_DIRECT	response to water deprivation	44	3.6	1e-07	4.4e-06
GOTERM_BP_DIRECT	chloroplast fission	11	0.9	1.1e-07	4.6e-06
GOTERM_BP_DIRECT	photosynthetic electron transport in photosystem II	8	0.7	1.2e-07	4.9e-06
GOTERM_BP_DIRECT	chloroplast rRNA processing	11	0.9	1.7e-07	6.6e-06
GOTERM_BP_DIRECT	amino acid biosynthetic process	13	1.1	3.5e-07	1.3e-05
GOTERM_BP_DIRECT	protein targeting to chloroplast	10	0.8	4.1e-07	1.5e-05
GOTERM_BP_DIRECT	photosynthesis, light harvesting	9	0.7	5.7e-07	2e-05
GOTERM_BP_DIRECT	response to zinc ion	14	1.1	5.9e-07	2e-05
GOTERM_BP_DIRECT	response to high light intensity	14	1.1	9.3e-07	3e-05
GOTERM_BP_DIRECT	proton motive force-driven ATP synthesis	10	0.8	9.4e-07	3e-05
GOTERM_BP_DIRECT	cell redox homeostasis	13	1.1	1e-06	3.1e-05
GOTERM_BP_DIRECT	glucose metabolic process	11	0.9	1e-06	3.1e-05
GOTERM_BP_DIRECT	carotenoid biosynthetic process	11	0.9	1e-06	3.1e-05
GOTERM_BP_DIRECT	acetyl-CoA biosynthetic process from pyruvate	8	0.7	1.1e-06	3.2e-05
GOTERM_BP_DIRECT	protein quality control for misfolded or incompletely synthesized proteins	9	0.7	1.5e-06	4.3e-05
GOTERM_BP_DIRECT	ribosome biogenesis	13	1.1	2e-06	5.6e-05
GOTERM_BP_DIRECT	amylopectin biosynthetic process	6	0.5	4e-06	0.00011
GOTERM_BP_DIRECT	response to heat	27	2.2	5e-06	0.00013
GOTERM_BP_DIRECT	response to oxidative stress	34	2.8	5.5e-06	0.00014
GOTERM_BP_DIRECT	protoporphyrinogen IX biosynthetic process	8	0.7	5.6e-06	0.00014
GOTERM_BP_DIRECT	nonphotochemical quenching	8	0.7	5.6e-06	0.00014
GOTERM_BP_DIRECT	fructose 1,6-bisphosphate metabolic process	7	0.6	6.8e-06	0.00016
GOTERM_BP_DIRECT	regulation of metabolic process	6	0.5	1e-05	0.00023
GOTERM_BP_DIRECT	isopentenyl diphosphate biosynthetic process, methylerythritol 4-phosphate pathway	6	0.5	1e-05	0.00023
GOTERM_BP_DIRECT	pentose-phosphate shunt	9	0.7	1.1e-05	0.00024
GOTERM_BP_DIRECT	photosystem I assembly	8	0.7	1.3e-05	0.00029
GOTERM_BP_DIRECT	S-adenosylmethionine biosynthetic process	5	0.4	2.2e-05	0.00047
GOTERM_BP_DIRECT	photosynthetic electron transport chain	8	0.7	4e-05	0.00085
GOTERM_BP_DIRECT	response to low light intensity stimulus	6	0.5	4.3e-05	0.00089
GOTERM_BP_DIRECT	2-oxoglutarate metabolic process	5	0.4	6.2e-05	0.0012
GOTERM_BP_DIRECT	granum assembly	5	0.4	6.2e-05	0.0012
GOTERM_BP_DIRECT	aspartate metabolic process	5	0.4	6.2e-05	0.0012
GOTERM_BP_DIRECT	cellular response to oxidative stress	11	0.9	0.00011	0.0022
GOTERM_BP_DIRECT	microtubule-based process	8	0.7	0.00017	0.0032
GOTERM_BP_DIRECT	mitochondrial translation	9	0.7	0.00019	0.0035
GOTERM_BP_DIRECT	regulation of photosynthesis	6	0.5	0.00019	0.0036
GOTERM_BP_DIRECT	intracellular protein transport	23	1.9	0.00021	0.0037
GOTERM_BP_DIRECT	carotene biosynthetic process	5	0.4	0.00027	0.0048
GOTERM_BP_DIRECT	porphyrin-containing compound biosynthetic process	6	0.5	0.00029	0.0051
GOTERM_BP_DIRECT	response to reactive oxygen species	9	0.7	0.00034	0.0059
GOTERM_BP_DIRECT	positive regulation of carotenoid biosynthetic process	4	0.3	0.00038	0.0062
GOTERM_BP_DIRECT	protein heterotrimerization	4	0.3	0.00038	0.0062
GOTERM_BP_DIRECT	glycogen metabolic process	4	0.3	0.00038	0.0062
GOTERM_BP_DIRECT	protein catabolic process	8	0.7	0.00043	0.007
GOTERM_BP_DIRECT	translational initiation	8	0.7	0.00053	0.0085
GOTERM_BP_DIRECT	aromatic amino acid family biosynthetic process	6	0.5	0.00058	0.0093
GOTERM_BP_DIRECT	pentose-phosphate shunt, oxidative branch	5	0.4	0.00075	0.011
GOTERM_BP_DIRECT	ribulose bisphosphate carboxylase complex assembly	5	0.4	0.00075	0.011
GOTERM_BP_DIRECT	valine biosynthetic process	5	0.4	0.00075	0.011
GOTERM_BP_DIRECT	protein stabilization	8	0.7	0.00077	0.012
GOTERM_BP_DIRECT	photosynthesis, light reaction	6	0.5	0.0008	0.012
GOTERM_BP_DIRECT	methionine biosynthetic process	6	0.5	0.0008	0.012
GOTERM_BP_DIRECT	malonyl-CoA biosynthetic process	4	0.3	0.00091	0.013
GOTERM_BP_DIRECT	selenium compound metabolic process	4	0.3	0.00091	0.013
GOTERM_BP_DIRECT	chorismate biosynthetic process	5	0.4	0.0011	0.016
GOTERM_BP_DIRECT	glycogen biosynthetic process	5	0.4	0.0016	0.023
GOTERM_BP_DIRECT	adaxial/abaxial pattern specification	5	0.4	0.0016	0.023
GOTERM_BP_DIRECT	leaf development	17	1.4	0.0018	0.023
GOTERM_BP_DIRECT	nucleosome assembly	8	0.7	0.0018	0.024
GOTERM_BP_DIRECT	response to arsenic-containing substance	6	0.5	0.0018	0.023
GOTERM_BP_DIRECT	ammonia assimilation cycle	4	0.3	0.0018	0.023
GOTERM_BP_DIRECT	photosynthesis, light harvesting in photosystem II	4	0.3	0.0018	0.023
GOTERM_BP_DIRECT	response to carbon dioxide	5	0.4	0.0023	0.029
GOTERM_BP_DIRECT	isoleucine biosynthetic process	5	0.4	0.0023	0.029
GOTERM_BP_DIRECT	cellular response to heat	11	0.9	0.0025	0.031
GOTERM_BP_DIRECT	regulation of nematode larval development	4	0.3	0.003	0.036
GOTERM_BP_DIRECT	circadian rhythm	14	1.1	0.0031	0.036
GOTERM_BP_DIRECT	positive regulation of catalytic activity	5	0.4	0.0031	0.036
GOTERM_BP_DIRECT	positive regulation of translation	5	0.4	0.0031	0.036
GOTERM_BP_DIRECT	isocitrate metabolic process	5	0.4	0.0031	0.036
GOTERM_BP_DIRECT	photosystem II repair	5	0.4	0.0031	0.036
GOTERM_BP_DIRECT	glutamate metabolic process	5	0.4	0.0031	0.036
GOTERM_BP_DIRECT	response to hydrogen peroxide	11	0.9	0.0033	0.038
GOTERM_BP_DIRECT	protein refolding	6	0.5	0.0034	0.039
GOTERM_BP_DIRECT	regulation of stomatal movement	10	0.8	0.0038	0.043
GOTERM_BP_DIRECT	plastid translation	6	0.5	0.0042	0.047
GOTERM_BP_DIRECT	response to sucrose	11	0.9	0.0043	0.048
GOTERM_BP_DIRECT	microtubule cytoskeleton organization	9	0.7	0.0044	0.048
GOTERM_BP_DIRECT	glyoxylate cycle	4	0.3	0.0046	0.048
GOTERM_BP_DIRECT	carbon utilization	4	0.3	0.0046	0.048
GOTERM_BP_DIRECT	photosystem II stabilization	4	0.3	0.0046	0.048
GOTERM_BP_DIRECT	NADH dehydrogenase complex (plastoquinone) assembly	4	0.3	0.0046	0.048
GOTERM_BP_DIRECT	xanthophyll biosynthetic process	4	0.3	0.0046	0.048
GOTERM_BP_DIRECT	negative regulation of translation	6	0.5	0.005	0.052
GOTERM_BP_DIRECT	chaperone cofactor-dependent protein refolding	7	0.6	0.0056	0.057
GOTERM_BP_DIRECT	cellular response to sulfate starvation	6	0.5	0.006	0.061
GOTERM_BP_DIRECT	positive regulation of signal transduction	3	0.2	0.0062	0.061
GOTERM_BP_DIRECT	'de novo' L-methionine biosynthetic process	3	0.2	0.0062	0.061
GOTERM_BP_DIRECT	glycine decarboxylation via glycine cleavage system	4	0.3	0.0066	0.066
GOTERM_BP_DIRECT	cellular response to phosphate starvation	14	1.1	0.0075	0.073
GOTERM_BP_DIRECT	cellular response to nitrogen starvation	8	0.7	0.0076	0.074
GOTERM_BP_DIRECT	sucrose biosynthetic process	5	0.4	0.0081	0.078
GOTERM_BP_DIRECT	starch metabolic process	5	0.4	0.0081	0.078
GOTERM_BP_DIRECT	lignin biosynthetic process	8	0.7	0.0094	0.089
GOTERM_BP_DIRECT	response to salt stress	32	2.6	0.0095	0.089
GOTERM_BP_DIRECT	response to bacterium	14	1.1	0.0095	0.089
GOTERM_BP_DIRECT	ribosomal large subunit biogenesis	6	0.5	0.0097	0.089
GOTERM_BP_DIRECT	ubiquinone biosynthetic process	5	0.4	0.0099	0.09
GOTERM_BP_DIRECT	de-etiolation	5	0.4	0.0099	0.09
GOTERM_BP_DIRECT	malate metabolic process	5	0.4	0.012	0.1
GOTERM_BP_DIRECT	positive regulation of chlorophyll biosynthetic process	4	0.3	0.012	0.1
GOTERM_BP_DIRECT	NADH metabolic process	4	0.3	0.012	0.1
GOTERM_BP_DIRECT	branched-chain amino acid biosynthetic process	4	0.3	0.012	0.1
GOTERM_BP_DIRECT	protein targeting	4	0.3	0.012	0.1
GOTERM_BP_DIRECT	retrograde transport, vesicle recycling within Golgi	3	0.2	0.012	0.1
GOTERM_BP_DIRECT	cGMP biosynthetic process	3	0.2	0.012	0.1
GOTERM_BP_DIRECT	protein unfolding	3	0.2	0.012	0.1
GOTERM_BP_DIRECT	D-gluconate catabolic process	3	0.2	0.012	0.1
GOTERM_BP_DIRECT	regulation of stomatal closure	7	0.6	0.016	0.14
GOTERM_BP_DIRECT	ATP synthesis coupled electron transport	4	0.3	0.016	0.13
GOTERM_BP_DIRECT	monoatomic anion transmembrane transport	4	0.3	0.016	0.13
GOTERM_BP_DIRECT	regulation of lateral root development	5	0.4	0.017	0.14
GOTERM_BP_DIRECT	isoprenoid biosynthetic process	6	0.5	0.019	0.15
GOTERM_BP_DIRECT	cytoplasmic translational initiation	3	0.2	0.019	0.16
GOTERM_BP_DIRECT	glucose catabolic process	3	0.2	0.019	0.16
GOTERM_BP_DIRECT	endoplasmic reticulum to Golgi vesicle-mediated transport	11	0.9	0.02	0.16
GOTERM_BP_DIRECT	aerobic respiration	4	0.3	0.02	0.16
GOTERM_BP_DIRECT	fructose metabolic process	4	0.3	0.02	0.16
GOTERM_BP_DIRECT	cell death	6	0.5	0.021	0.16
GOTERM_BP_DIRECT	retrograde vesicle-mediated transport, Golgi to endoplasmic reticulum	6	0.5	0.021	0.16
GOTERM_BP_DIRECT	starch catabolic process	5	0.4	0.023	0.18
GOTERM_BP_DIRECT	intra-Golgi vesicle-mediated transport	6	0.5	0.024	0.18
GOTERM_BP_DIRECT	photoinhibition	4	0.3	0.024	0.18
GOTERM_BP_DIRECT	plastid transcription	4	0.3	0.024	0.18
GOTERM_BP_DIRECT	response to stress	10	0.8	0.026	0.19
GOTERM_BP_DIRECT	protein transport	26	2.1	0.028	0.21
GOTERM_BP_DIRECT	mitochondrial translational elongation	3	0.2	0.028	0.21
GOTERM_BP_DIRECT	acetyl-CoA biosynthetic process	3	0.2	0.028	0.21
GOTERM_BP_DIRECT	cellular response to nitric oxide	3	0.2	0.028	0.21
GOTERM_BP_DIRECT	hydrogen peroxide transmembrane transport	3	0.2	0.028	0.21
GOTERM_BP_DIRECT	lysine biosynthetic process via diaminopimelate	4	0.3	0.029	0.21
GOTERM_BP_DIRECT	fructose 6-phosphate metabolic process	4	0.3	0.029	0.21
GOTERM_BP_DIRECT	protein secretion	5	0.4	0.03	0.21
GOTERM_BP_DIRECT	formation of cytoplasmic translation initiation complex	5	0.4	0.03	0.21
GOTERM_BP_DIRECT	defense response to bacterium	27	2.2	0.034	0.24
GOTERM_BP_DIRECT	terpenoid biosynthetic process	4	0.3	0.035	0.24
GOTERM_BP_DIRECT	tetrahydrofolate interconversion	4	0.3	0.035	0.24
GOTERM_BP_DIRECT	oxoacid metabolic process	4	0.3	0.035	0.24
GOTERM_BP_DIRECT	response to light intensity	4	0.3	0.035	0.24
GOTERM_BP_DIRECT	vesicle-mediated transport	17	1.4	0.036	0.25
GOTERM_BP_DIRECT	proton motive force-driven mitochondrial ATP synthesis	3	0.2	0.038	0.26
GOTERM_BP_DIRECT	protein N-linked glycosylation via asparagine	3	0.2	0.038	0.26
GOTERM_BP_DIRECT	intracellular amino acid homeostasis	3	0.2	0.038	0.26
GOTERM_BP_DIRECT	iron-sulfur cluster assembly	6	0.5	0.039	0.26
GOTERM_BP_DIRECT	ribosomal small subunit biogenesis	4	0.3	0.041	0.27
GOTERM_BP_DIRECT	cysteine biosynthetic process	4	0.3	0.041	0.27
GOTERM_BP_DIRECT	jasmonic acid biosynthetic process	5	0.4	0.042	0.28
GOTERM_BP_DIRECT	mitotic cell cycle	8	0.7	0.047	0.3
GOTERM_BP_DIRECT	one-carbon metabolic process	5	0.4	0.047	0.3
GOTERM_BP_DIRECT	mitochondrial electron transport, ubiquinol to cytochrome c	4	0.3	0.047	0.3
GOTERM_BP_DIRECT	L-leucine biosynthetic process	4	0.3	0.047	0.3
GOTERM_BP_DIRECT	hydrogen peroxide catabolic process	10	0.8	0.048	0.3
GOTERM_BP_DIRECT	rescue of stalled ribosome	3	0.2	0.049	0.3
GOTERM_BP_DIRECT	positive regulation of protein phosphorylation	3	0.2	0.049	0.3
GOTERM_BP_DIRECT	UTP biosynthetic process	3	0.2	0.049	0.3
GOTERM_BP_DIRECT	cell plate formation involved in plant-type cell wall biogenesis	3	0.2	0.049	0.3
GOTERM_BP_DIRECT	response to singlet oxygen	3	0.2	0.049	0.3
GOTERM_BP_DIRECT	NADP metabolic process	3	0.2	0.049	0.3
GOTERM_BP_DIRECT	oxylipin biosynthetic process	5	0.4	0.052	0.32
GOTERM_BP_DIRECT	biosynthetic process	7	0.6	0.053	0.33
GOTERM_BP_DIRECT	response to iron ion starvation	4	0.3	0.054	0.33
GOTERM_BP_DIRECT	innate immune response-activating signaling pathway	4	0.3	0.054	0.33
GOTERM_BP_DIRECT	rRNA processing	12	1	0.056	0.34
GOTERM_BP_DIRECT	seed germination	9	0.7	0.061	0.36
GOTERM_BP_DIRECT	citrate metabolic process	3	0.2	0.061	0.36
GOTERM_BP_DIRECT	thiamine biosynthetic process	3	0.2	0.061	0.36
GOTERM_BP_DIRECT	phosphoglycerate transmembrane transport	3	0.2	0.061	0.36
GOTERM_BP_DIRECT	pentose-phosphate shunt, non-oxidative branch	3	0.2	0.061	0.36
GOTERM_BP_DIRECT	protein-containing complex assembly	3	0.2	0.061	0.36
GOTERM_BP_DIRECT	iron ion transport	4	0.3	0.062	0.36
GOTERM_BP_DIRECT	proteolysis	31	2.5	0.07	0.4
GOTERM_BP_DIRECT	Golgi organization	6	0.5	0.074	0.42
GOTERM_BP_DIRECT	photoperiodism	3	0.2	0.075	0.42
GOTERM_BP_DIRECT	response to wounding	17	1.4	0.077	0.44
GOTERM_BP_DIRECT	response to salt	6	0.5	0.079	0.45
GOTERM_BP_DIRECT	cold acclimation	7	0.6	0.087	0.47
GOTERM_BP_DIRECT	arginine biosynthetic process	3	0.2	0.088	0.47
GOTERM_BP_DIRECT	chloroplast mRNA processing	3	0.2	0.088	0.47
GOTERM_BP_DIRECT	intracellular sequestering of iron ion	3	0.2	0.088	0.47
GOTERM_BP_DIRECT	endonucleolytic cleavage to generate mature 3'-end of SSU-rRNA from (SSU-rRNA, 5.8S rRNA, LSU-rRNA)	2	0.2	0.09	0.47
GOTERM_BP_DIRECT	formate catabolic process	2	0.2	0.09	0.47
GOTERM_BP_DIRECT	membrane bending	2	0.2	0.09	0.47
GOTERM_BP_DIRECT	plastid localization	2	0.2	0.09	0.47
GOTERM_BP_DIRECT	regulation of hydrolase activity	2	0.2	0.09	0.47
GOTERM_BP_DIRECT	response to redox state	2	0.2	0.09	0.47
GOTERM_BP_DIRECT	peptidyl-cysteine S-trans-nitrosylation	2	0.2	0.09	0.47
GOTERM_BP_DIRECT	regulation of unsaturated fatty acid biosynthetic process	2	0.2	0.09	0.47
GOTERM_BP_DIRECT	positive regulation of phytol biosynthetic process	2	0.2	0.09	0.47
GOTERM_BP_DIRECT	protein-RNA complex assembly	2	0.2	0.09	0.47
GOTERM_BP_DIRECT	amino acid metabolic process	5	0.4	0.096	0.5
GOTERM_BP_DIRECT	defense response to Gram-negative bacterium	4	0.3	0.096	0.5
GOTERM_BP_DIRECT	sucrose metabolic process	4	0.3	0.096	0.5

## Sheet: E. PsbS-HL-CC
Table S2E GO cellular component enrichment of PsbS Proximity-labeled proteins under high-light conditions
Category	Term	Count	%	P-Value	Benjamini
GOTERM_CC_DIRECT	chloroplast	778	63.9	1.6e-295	4.7e-293
GOTERM_CC_DIRECT	chloroplast stroma	349	28.7	8.7e-282	1.3e-279
GOTERM_CC_DIRECT	chloroplast envelope	278	22.8	2.2e-221	2.2e-219
GOTERM_CC_DIRECT	cytosol	490	40.2	3.9e-174	2.9e-172
GOTERM_CC_DIRECT	plastid	282	23.2	7.5e-153	4.4e-151
GOTERM_CC_DIRECT	chloroplast thylakoid membrane	197	16.2	5.3e-141	2.6e-139
GOTERM_CC_DIRECT	chloroplast thylakoid	146	12	2.4e-131	1e-129
GOTERM_CC_DIRECT	thylakoid	138	11.3	6e-121	2.2e-119
GOTERM_CC_DIRECT	cytosolic ribosome	120	9.9	2.7e-105	8.8e-104
GOTERM_CC_DIRECT	plasmodesma	217	17.8	3.5e-88	1e-86
GOTERM_CC_DIRECT	plant-type vacuole	176	14.4	2.1e-80	5.6e-79
GOTERM_CC_DIRECT	cytosolic large ribosomal subunit	80	6.6	5.6e-56	1.4e-54
GOTERM_CC_DIRECT	cytosolic small ribosomal subunit	65	5.3	2.2e-54	5e-53
GOTERM_CC_DIRECT	plant-type cell wall	117	9.6	1.4e-48	3e-47
GOTERM_CC_DIRECT	apoplast	107	8.8	2.3e-41	4.5e-40
GOTERM_CC_DIRECT	nucleolus	103	8.5	1.2e-37	2.3e-36
GOTERM_CC_DIRECT	stromule	31	2.5	8e-32	1.4e-30
GOTERM_CC_DIRECT	plastoglobule	38	3.1	9.6e-29	1.6e-27
GOTERM_CC_DIRECT	plasma membrane	284	23.3	2.3e-27	3.5e-26
GOTERM_CC_DIRECT	cytoplasm	351	28.8	2.1e-24	3.2e-23
GOTERM_CC_DIRECT	photosystem II	26	2.1	2.6e-21	3.7e-20
GOTERM_CC_DIRECT	chloroplast membrane	42	3.4	7.7e-21	1e-19
GOTERM_CC_DIRECT	mitochondrion	315	25.9	1.2e-19	1.5e-18
GOTERM_CC_DIRECT	ribosome	40	3.3	4.5e-19	5.6e-18
GOTERM_CC_DIRECT	plastid stroma	19	1.6	4.9e-19	5.8e-18
GOTERM_CC_DIRECT	vacuole	66	5.4	5.7e-19	6.5e-18
GOTERM_CC_DIRECT	photosystem I	20	1.6	6.2e-18	6.8e-17
GOTERM_CC_DIRECT	cytoplasmic stress granule	37	3	2.3e-17	2.4e-16
GOTERM_CC_DIRECT	chloroplast inner membrane	30	2.5	2.4e-16	2.5e-15
GOTERM_CC_DIRECT	peroxisome	53	4.4	2.6e-14	2.5e-13
GOTERM_CC_DIRECT	thylakoid membrane	17	1.4	5.2e-14	5e-13
GOTERM_CC_DIRECT	ribonucleoprotein complex	38	3.1	1e-13	9.2e-13
GOTERM_CC_DIRECT	chloroplast nucleoid	20	1.6	1.3e-12	1.1e-11
GOTERM_CC_DIRECT	small ribosomal subunit	15	1.2	2.2e-12	1.9e-11
GOTERM_CC_DIRECT	endopeptidase Clp complex	9	0.7	4e-10	3.4e-09
GOTERM_CC_DIRECT	Golgi apparatus	94	7.7	1.8e-09	1.5e-08
GOTERM_CC_DIRECT	thylakoid lumen	17	1.4	3e-09	2.4e-08
GOTERM_CC_DIRECT	endoplasmic reticulum	83	6.8	3.4e-08	2.7e-07
GOTERM_CC_DIRECT	mitochondrial small ribosomal subunit	12	1	1.2e-07	8.8e-07
GOTERM_CC_DIRECT	tubulin complex	8	0.7	3.2e-07	2.3e-06
GOTERM_CC_DIRECT	mitochondrial proton-transporting ATP synthase complex	9	0.7	4.8e-07	3.5e-06
GOTERM_CC_DIRECT	chloroplast thylakoid membrane protein complex	6	0.5	7.6e-07	5.4e-06
GOTERM_CC_DIRECT	mitochondrial matrix	20	1.6	1.2e-06	8.3e-06
GOTERM_CC_DIRECT	mitochondrial respiratory chain complex III	9	0.7	1.2e-06	8.3e-06
GOTERM_CC_DIRECT	mitochondrial inner membrane	23	1.9	1.5e-06	9.6e-06
GOTERM_CC_DIRECT	pore complex	8	0.7	1.9e-06	1.2e-05
GOTERM_CC_DIRECT	proton-transporting ATP synthase complex, coupling factor F(o)	7	0.6	2.1e-06	1.3e-05
GOTERM_CC_DIRECT	perinuclear region of cytoplasm	11	0.9	3.5e-06	2.2e-05
GOTERM_CC_DIRECT	chloroplastic endopeptidase Clp complex	6	0.5	6.6e-06	3.9e-05
GOTERM_CC_DIRECT	photosystem I reaction center	6	0.5	6.6e-06	3.9e-05
GOTERM_CC_DIRECT	NAD(P)H dehydrogenase complex (plastoquinone)	7	0.6	7.3e-06	4.2e-05
GOTERM_CC_DIRECT	proton-transporting ATP synthase complex, catalytic core F(1)	6	0.5	1.4e-05	8.2e-05
GOTERM_CC_DIRECT	chloroplast thylakoid lumen	13	1.1	1.8e-05	9.8e-05
GOTERM_CC_DIRECT	COPI vesicle coat	7	0.6	3.1e-05	0.00017
GOTERM_CC_DIRECT	amyloplast	7	0.6	4.6e-05	0.00025
GOTERM_CC_DIRECT	chloroplast stromal thylakoid	6	0.5	4.9e-05	0.00026
GOTERM_CC_DIRECT	chloroplast outer membrane	12	1	0.00012	0.00062
GOTERM_CC_DIRECT	mitochondrial envelope	6	0.5	0.00013	0.00065
GOTERM_CC_DIRECT	oxoglutarate dehydrogenase complex	5	0.4	0.00019	0.00096
GOTERM_CC_DIRECT	mitochondrial large ribosomal subunit	10	0.8	0.00021	0.001
GOTERM_CC_DIRECT	acetyl-CoA carboxylase complex	4	0.3	0.00029	0.0014
GOTERM_CC_DIRECT	granal stacked thylakoid	4	0.3	0.00029	0.0014
GOTERM_CC_DIRECT	photosystem II oxygen evolving complex	7	0.6	0.0003	0.0014
GOTERM_CC_DIRECT	plastid large ribosomal subunit	5	0.4	0.00054	0.0025
GOTERM_CC_DIRECT	Tic complex	4	0.3	0.0007	0.0032
GOTERM_CC_DIRECT	vacuolar membrane	15	1.2	0.0021	0.0094
GOTERM_CC_DIRECT	PSII associated light-harvesting complex II	4	0.3	0.0023	0.0098
GOTERM_CC_DIRECT	nascent polypeptide-associated complex	4	0.3	0.0023	0.0098
GOTERM_CC_DIRECT	stromal side of plastid thylakoid membrane	4	0.3	0.0023	0.0098
GOTERM_CC_DIRECT	protein-containing complex	8	0.7	0.0026	0.011
GOTERM_CC_DIRECT	mitochondrial membrane	11	0.9	0.0039	0.016
GOTERM_CC_DIRECT	secretory vesicle	17	1.4	0.004	0.017
GOTERM_CC_DIRECT	chloroplast photosystem I	3	0.2	0.0052	0.021
GOTERM_CC_DIRECT	TOC-TIC supercomplex I	3	0.2	0.0052	0.021
GOTERM_CC_DIRECT	mitochondrial outer membrane	9	0.7	0.0053	0.021
GOTERM_CC_DIRECT	glyoxysome	4	0.3	0.0071	0.028
GOTERM_CC_DIRECT	mitochondrial proton-transporting ATP synthase complex, coupling factor F(o)	4	0.3	0.0095	0.036
GOTERM_CC_DIRECT	oligosaccharyltransferase complex	4	0.3	0.0095	0.036
GOTERM_CC_DIRECT	chromoplast	3	0.2	0.01	0.037
GOTERM_CC_DIRECT	magnesium chelatase complex	3	0.2	0.01	0.037
GOTERM_CC_DIRECT	respiratory chain complex I	5	0.4	0.011	0.039
GOTERM_CC_DIRECT	plastid-encoded plastid RNA polymerase complex	4	0.3	0.012	0.044
GOTERM_CC_DIRECT	chaperonin-containing T-complex	4	0.3	0.012	0.044
GOTERM_CC_DIRECT	eukaryotic 48S preinitiation complex	5	0.4	0.015	0.051
GOTERM_CC_DIRECT	nucleosome	8	0.7	0.016	0.055
GOTERM_CC_DIRECT	plastid inner membrane	3	0.2	0.016	0.055
GOTERM_CC_DIRECT	ATP-dependent citrate lyase complex	3	0.2	0.016	0.055
GOTERM_CC_DIRECT	Golgi cisterna	3	0.2	0.016	0.055
GOTERM_CC_DIRECT	proteasome regulatory particle, lid subcomplex	4	0.3	0.019	0.064
GOTERM_CC_DIRECT	extrinsic component of membrane	6	0.5	0.023	0.076
GOTERM_CC_DIRECT	eukaryotic translation initiation factor 3 complex, eIF3m	3	0.2	0.024	0.076
GOTERM_CC_DIRECT	central vacuole	3	0.2	0.024	0.076
GOTERM_CC_DIRECT	MICOS complex	3	0.2	0.032	0.1
GOTERM_CC_DIRECT	proteasome complex	8	0.7	0.041	0.13
GOTERM_CC_DIRECT	glycine cleavage complex	3	0.2	0.042	0.13
GOTERM_CC_DIRECT	eukaryotic translation initiation factor 2 complex	3	0.2	0.042	0.13
GOTERM_CC_DIRECT	nuclear envelope	10	0.8	0.043	0.13
GOTERM_CC_DIRECT	photosystem II reaction center	3	0.2	0.052	0.16
GOTERM_CC_DIRECT	mitochondrial proton-transporting ATP synthase complex, catalytic sector F(1)	3	0.2	0.052	0.16
GOTERM_CC_DIRECT	eukaryotic 43S preinitiation complex	4	0.3	0.056	0.17
GOTERM_CC_DIRECT	microtubule	14	1.1	0.074	0.22
GOTERM_CC_DIRECT	intracellular anatomical structure	9	0.7	0.075	0.22
GOTERM_CC_DIRECT	proton-transporting V-type ATPase, V0 domain	3	0.2	0.076	0.22
GOTERM_CC_DIRECT	plastid small ribosomal subunit	2	0.2	0.082	0.22
GOTERM_CC_DIRECT	photosystem II antenna complex	2	0.2	0.082	0.22
GOTERM_CC_DIRECT	thylakoid light-harvesting complex	2	0.2	0.082	0.22
GOTERM_CC_DIRECT	signal recognition particle, chloroplast targeting	2	0.2	0.082	0.22
GOTERM_CC_DIRECT	isoamylase complex	2	0.2	0.082	0.22
GOTERM_CC_DIRECT	fatty acid elongase complex	2	0.2	0.082	0.22
GOTERM_CC_DIRECT	vacuolar proton-transporting V-type ATPase, V1 domain	2	0.2	0.082	0.22
GOTERM_CC_DIRECT	chromoplast stroma	2	0.2	0.082	0.22
GOTERM_CC_DIRECT	heterotetrameric ADPG pyrophosphorylase complex	2	0.2	0.082	0.22

## Sheet: F. PsbS-HL-MF
Table S2F GO molecular function enrichment of PsbS Proximity-labeled proteins under high-light conditions
Category	Term	Count	%	P-Value	Benjamini
GOTERM_MF_DIRECT	mRNA binding	328	26.9	8.5e-186	6.7e-183
GOTERM_MF_DIRECT	structural constituent of ribosome	167	13.7	3.8e-115	1.5e-112
GOTERM_MF_DIRECT	protein domain specific binding	45	3.7	2.1e-43	5.4e-41
GOTERM_MF_DIRECT	rRNA binding	54	4.4	1.2e-41	2.4e-39
GOTERM_MF_DIRECT	GTP binding	62	5.1	1.4e-23	2.1e-21
GOTERM_MF_DIRECT	copper ion binding	49	4	4.9e-22	6.4e-20
GOTERM_MF_DIRECT	protein binding	313	25.7	1.2e-20	1.4e-18
GOTERM_MF_DIRECT	chlorophyll binding	22	1.8	3.2e-20	3.2e-18
GOTERM_MF_DIRECT	GTPase activity	48	3.9	2e-19	1.8e-17
GOTERM_MF_DIRECT	RNA binding	87	7.1	2e-12	1.5e-10
GOTERM_MF_DIRECT	salicylic acid binding	14	1.1	4.5e-11	3.2e-09
GOTERM_MF_DIRECT	proton-transporting ATP synthase activity, rotational mechanism	14	1.1	7.6e-11	4.9e-09
GOTERM_MF_DIRECT	proton-transporting ATPase activity, rotational mechanism	15	1.2	8.2e-11	4.9e-09
GOTERM_MF_DIRECT	cobalt ion binding	18	1.5	7.8e-10	4.4e-08
GOTERM_MF_DIRECT	ATP-dependent protein folding chaperone	16	1.3	1.2e-09	6.3e-08
GOTERM_MF_DIRECT	NAD binding	18	1.5	1.7e-09	7.5e-08
GOTERM_MF_DIRECT	ATP-dependent peptidase activity	14	1.1	1.7e-09	7.5e-08
GOTERM_MF_DIRECT	water channel activity	14	1.1	1.7e-09	7.5e-08
GOTERM_MF_DIRECT	ATP binding	166	13.6	1.4e-08	6e-07
GOTERM_MF_DIRECT	ferric iron binding	9	0.7	2.3e-08	9.1e-07
GOTERM_MF_DIRECT	ATPase binding	10	0.8	2.6e-08	9.5e-07
GOTERM_MF_DIRECT	NADP binding	17	1.4	3.2e-08	1.1e-06
GOTERM_MF_DIRECT	translation elongation factor activity	17	1.4	7.3e-08	2.5e-06
GOTERM_MF_DIRECT	poly(U) RNA binding	11	0.9	2.4e-07	7.7e-06
GOTERM_MF_DIRECT	unfolded protein binding	19	1.6	4.4e-07	1.4e-05
GOTERM_MF_DIRECT	structural constituent of cytoskeleton	11	0.9	4.7e-07	1.4e-05
GOTERM_MF_DIRECT	4 iron, 4 sulfur cluster binding	16	1.3	6.5e-07	1.9e-05
GOTERM_MF_DIRECT	pyridoxal phosphate binding	18	1.5	6.7e-07	1.9e-05
GOTERM_MF_DIRECT	electron transporter, transferring electrons within the cyclic electron transport pathway of photosynthesis activity	7	0.6	2.1e-06	5.7e-05
GOTERM_MF_DIRECT	glyceraldehyde-3-phosphate dehydrogenase (NAD+) (phosphorylating) activity	6	0.5	2.6e-06	6.5e-05
GOTERM_MF_DIRECT	acetyl-CoA carboxylase activity	6	0.5	2.6e-06	6.5e-05
GOTERM_MF_DIRECT	ferrous iron binding	9	0.7	2.7e-06	6.6e-05
GOTERM_MF_DIRECT	porin activity	8	0.7	3.1e-06	7.4e-05
GOTERM_MF_DIRECT	protease binding	6	0.5	6.6e-06	0.00015
GOTERM_MF_DIRECT	magnesium ion binding	21	1.7	7.1e-06	0.00016
GOTERM_MF_DIRECT	NADPH dehydrogenase activity	7	0.6	7.3e-06	0.00016
GOTERM_MF_DIRECT	large ribosomal subunit rRNA binding	8	0.7	7.5e-06	0.00016
GOTERM_MF_DIRECT	ribosome binding	12	1	1.8e-05	0.00038
GOTERM_MF_DIRECT	NADH dehydrogenase (ubiquinone) activity	9	0.7	2.5e-05	0.0005
GOTERM_MF_DIRECT	metal ion binding	145	11.9	4.6e-05	0.00091
GOTERM_MF_DIRECT	ATP hydrolysis activity	48	3.9	6.6e-05	0.0012
GOTERM_MF_DIRECT	quinone binding	9	0.7	6.6e-05	0.0012
GOTERM_MF_DIRECT	FMN binding	9	0.7	8.2e-05	0.0015
GOTERM_MF_DIRECT	oxidoreductase activity, acting on NAD(P)H, quinone or similar compound as acceptor	5	0.4	0.00019	0.0034
GOTERM_MF_DIRECT	dihydrolipoyl dehydrogenase activity	4	0.3	0.00029	0.0048
GOTERM_MF_DIRECT	methionine adenosyltransferase activity	4	0.3	0.00029	0.0048
GOTERM_MF_DIRECT	alpha-1,4-glucan synthase activity	4	0.3	0.00029	0.0048
GOTERM_MF_DIRECT	structural molecule activity	8	0.7	0.00031	0.005
GOTERM_MF_DIRECT	L-aspartate:2-oxoglutarate aminotransferase activity	5	0.4	0.00033	0.0053
GOTERM_MF_DIRECT	serine-type endopeptidase activity	16	1.3	0.00046	0.0071
GOTERM_MF_DIRECT	enzyme regulator activity	8	0.7	0.00046	0.0071
GOTERM_MF_DIRECT	2 iron, 2 sulfur cluster binding	11	0.9	0.00047	0.0071
GOTERM_MF_DIRECT	zinc ion binding	53	4.4	0.00054	0.0079
GOTERM_MF_DIRECT	disordered domain specific binding	4	0.3	0.0007	0.0096
GOTERM_MF_DIRECT	magnesium chelatase activity	4	0.3	0.0007	0.0096
GOTERM_MF_DIRECT	starch synthase activity	4	0.3	0.0007	0.0096
GOTERM_MF_DIRECT	glycogen (starch) synthase activity	4	0.3	0.0007	0.0096
GOTERM_MF_DIRECT	channel activity	7	0.6	0.00094	0.013
GOTERM_MF_DIRECT	translation initiation factor activity	14	1.1	0.001	0.014
GOTERM_MF_DIRECT	enzyme activator activity	6	0.5	0.0012	0.016
GOTERM_MF_DIRECT	oxidoreductase activity	23	1.9	0.0022	0.028
GOTERM_MF_DIRECT	protein transmembrane transporter activity	7	0.6	0.0023	0.028
GOTERM_MF_DIRECT	carbonate dehydratase activity	6	0.5	0.0023	0.028
GOTERM_MF_DIRECT	pyruvate dehydrogenase (acetyl-transferring) activity	4	0.3	0.0023	0.028
GOTERM_MF_DIRECT	ribulose-bisphosphate carboxylase activity	4	0.3	0.0023	0.028
GOTERM_MF_DIRECT	catalase activity	4	0.3	0.0023	0.028
GOTERM_MF_DIRECT	protein folding chaperone	6	0.5	0.0029	0.034
GOTERM_MF_DIRECT	protein phosphorylated amino acid binding	5	0.4	0.0029	0.034
GOTERM_MF_DIRECT	metalloendopeptidase activity	9	0.7	0.0035	0.039
GOTERM_MF_DIRECT	metallopeptidase activity	6	0.5	0.0035	0.039
GOTERM_MF_DIRECT	fructose-bisphosphate aldolase activity	4	0.3	0.0036	0.039
GOTERM_MF_DIRECT	peroxiredoxin activity	3	0.2	0.0052	0.053
GOTERM_MF_DIRECT	phosphoglycerate kinase activity	3	0.2	0.0052	0.053
GOTERM_MF_DIRECT	MAP-kinase scaffold activity	3	0.2	0.0052	0.053
GOTERM_MF_DIRECT	glyceraldehyde-3-phosphate dehydrogenase (NADP+) (phosphorylating) activity	3	0.2	0.0052	0.053
GOTERM_MF_DIRECT	3-deoxy-7-phosphoheptulonate synthase activity	3	0.2	0.0052	0.053
GOTERM_MF_DIRECT	phosphogluconate dehydrogenase (decarboxylating) activity	3	0.2	0.0052	0.053
GOTERM_MF_DIRECT	iron-sulfur cluster binding	6	0.5	0.0058	0.058
GOTERM_MF_DIRECT	identical protein binding	20	1.6	0.0065	0.065
GOTERM_MF_DIRECT	structural constituent of chromatin	8	0.7	0.008	0.079
GOTERM_MF_DIRECT	L-malate dehydrogenase (NAD+) activity	4	0.3	0.0095	0.092
GOTERM_MF_DIRECT	fructose 1,6-bisphosphate 1-phosphatase activity	3	0.2	0.01	0.093
GOTERM_MF_DIRECT	small molecule binding	3	0.2	0.01	0.093
GOTERM_MF_DIRECT	protein kinase C binding	3	0.2	0.01	0.093
GOTERM_MF_DIRECT	phosphoglucomutase activity	3	0.2	0.01	0.093
GOTERM_MF_DIRECT	protein-folding chaperone binding	7	0.6	0.011	0.1
GOTERM_MF_DIRECT	small ribosomal subunit rRNA binding	4	0.3	0.012	0.11
GOTERM_MF_DIRECT	thioredoxin peroxidase activity	4	0.3	0.012	0.11
GOTERM_MF_DIRECT	manganese ion binding	8	0.7	0.014	0.12
GOTERM_MF_DIRECT	ATP citrate synthase activity	3	0.2	0.016	0.13
GOTERM_MF_DIRECT	L-ornithine transmembrane transporter activity	3	0.2	0.016	0.13
GOTERM_MF_DIRECT	chlorophyllide a oxygenase activity	3	0.2	0.016	0.13
GOTERM_MF_DIRECT	oxygen evolving activity	3	0.2	0.016	0.13
GOTERM_MF_DIRECT	chloroplast targeting sequence binding	3	0.2	0.016	0.13
GOTERM_MF_DIRECT	ferredoxin-NADP+ reductase activity	3	0.2	0.016	0.13
GOTERM_MF_DIRECT	thioredoxin-dependent peroxiredoxin activity	3	0.2	0.016	0.13
GOTERM_MF_DIRECT	2,3-bisphosphoglycerate-independent phosphoglycerate mutase activity	3	0.2	0.016	0.13
GOTERM_MF_DIRECT	protein-disulfide reductase activity	5	0.4	0.017	0.14
GOTERM_MF_DIRECT	potassium ion binding	4	0.3	0.019	0.15
GOTERM_MF_DIRECT	pyruvate kinase activity	4	0.3	0.019	0.15
GOTERM_MF_DIRECT	peroxidase activity	7	0.6	0.023	0.17
GOTERM_MF_DIRECT	proton transmembrane transporter activity	4	0.3	0.023	0.17
GOTERM_MF_DIRECT	voltage-gated monoatomic anion channel activity	4	0.3	0.023	0.17
GOTERM_MF_DIRECT	starch binding	4	0.3	0.023	0.17
GOTERM_MF_DIRECT	iron-responsive element binding	3	0.2	0.024	0.17
GOTERM_MF_DIRECT	aconitate hydratase activity	3	0.2	0.024	0.17
GOTERM_MF_DIRECT	oxidoreductase activity, acting on the aldehyde or oxo group of donors, NAD or NADP as acceptor	3	0.2	0.024	0.17
GOTERM_MF_DIRECT	translation regulator activity	3	0.2	0.024	0.17
GOTERM_MF_DIRECT	arogenate dehydratase activity	3	0.2	0.024	0.17
GOTERM_MF_DIRECT	rRNA primary transcript binding	3	0.2	0.024	0.17
GOTERM_MF_DIRECT	prephenate dehydratase activity	3	0.2	0.024	0.17
GOTERM_MF_DIRECT	guanylate cyclase activity	3	0.2	0.032	0.22
GOTERM_MF_DIRECT	ferroxidase activity	3	0.2	0.032	0.22
GOTERM_MF_DIRECT	NADPH dehydrogenase (quinone) activity	3	0.2	0.032	0.22
GOTERM_MF_DIRECT	flavin adenine dinucleotide binding	9	0.7	0.034	0.23
GOTERM_MF_DIRECT	acid phosphatase activity	7	0.6	0.035	0.24
GOTERM_MF_DIRECT	hydrolase activity, hydrolyzing O-glycosyl compounds	8	0.7	0.036	0.24
GOTERM_MF_DIRECT	glucose-1-phosphate adenylyltransferase activity	3	0.2	0.042	0.28
GOTERM_MF_DIRECT	protein homodimerization activity	18	1.5	0.044	0.29
GOTERM_MF_DIRECT	RNA helicase activity	9	0.7	0.047	0.31
GOTERM_MF_DIRECT	peptidyl-prolyl cis-trans isomerase activity	7	0.6	0.049	0.32
GOTERM_MF_DIRECT	xyloglucan:xyloglucosyl transferase activity	5	0.4	0.049	0.32
GOTERM_MF_DIRECT	ATP:ADP antiporter activity	3	0.2	0.052	0.33
GOTERM_MF_DIRECT	protein-membrane adaptor activity	3	0.2	0.064	0.4
GOTERM_MF_DIRECT	FAD binding	8	0.7	0.071	0.44
GOTERM_MF_DIRECT	iron ion binding	22	1.8	0.076	0.44
GOTERM_MF_DIRECT	phosphoglycerate transmembrane transporter activity	3	0.2	0.076	0.44
GOTERM_MF_DIRECT	[ribulose-bisphosphate carboxylase]-lysine N-methyltransferase activity	2	0.2	0.082	0.44
GOTERM_MF_DIRECT	ribulose-1,5-bisphosphate carboxylase/oxygenase activator activity	2	0.2	0.082	0.44
GOTERM_MF_DIRECT	4-hydroxybenzoate decaprenyltransferase activity	2	0.2	0.082	0.44
GOTERM_MF_DIRECT	phosphogluconate 2-dehydrogenase activity	2	0.2	0.082	0.44
GOTERM_MF_DIRECT	carboxyl- or carbamoyltransferase activity	2	0.2	0.082	0.44
GOTERM_MF_DIRECT	intramolecular oxidoreductase activity	2	0.2	0.082	0.44
GOTERM_MF_DIRECT	magnesium-protoporphyrin IX monomethyl ester (oxidative) cyclase activity	2	0.2	0.082	0.44
GOTERM_MF_DIRECT	peptidyl-cysteine S-nitrosylase activity	2	0.2	0.082	0.44
GOTERM_MF_DIRECT	transaldolase activity	2	0.2	0.082	0.44
GOTERM_MF_DIRECT	formate dehydrogenase (NAD+) activity	2	0.2	0.082	0.44
GOTERM_MF_DIRECT	13-prostaglandin reductase activity	2	0.2	0.082	0.44
GOTERM_MF_DIRECT	4-hydroxy-3-methylbut-2-en-1-yl diphosphate synthase activity (ferredoxin)	2	0.2	0.082	0.44
GOTERM_MF_DIRECT	3-hydroxybutyryl-CoA epimerase activity	2	0.2	0.082	0.44
GOTERM_MF_DIRECT	methylenetetrahydrofolate reductase (NADH) activity	2	0.2	0.082	0.44
GOTERM_MF_DIRECT	methylenetetrahydrofolate reductase (NAD(P)H) activity	2	0.2	0.082	0.44
GOTERM_MF_DIRECT	4-hydroxybenzoate nonaprenyltransferase activity	2	0.2	0.082	0.44
GOTERM_MF_DIRECT	4-hydroxybenzoate octaprenyltransferase activity	2	0.2	0.082	0.44
GOTERM_MF_DIRECT	biotin binding	2	0.2	0.082	0.44
GOTERM_MF_DIRECT	methylcrotonoyl-CoA carboxylase activity	2	0.2	0.082	0.44
GOTERM_MF_DIRECT	molecular function activator activity	2	0.2	0.082	0.44
GOTERM_MF_DIRECT	alkaline phosphatase activity	2	0.2	0.082	0.44
GOTERM_MF_DIRECT	single-stranded RNA binding	5	0.4	0.087	0.46
GOTERM_MF_DIRECT	aldo-keto reductase (NADPH) activity	3	0.2	0.088	0.46
GOTERM_MF_DIRECT	enzyme binding	3	0.2	0.088	0.46
GOTERM_MF_DIRECT	hydrolase activity	26	2.1	0.096	0.5
