# Supplementary material for: Identification of PsbS binding proteins in Arabidopsis thaliana leaf chloroplasts under high light using TurboID-based proximity labeling
Source: Front Plant Sci. 2026 Jan 20;16:1705804. doi: 10.3389/fpls.2025.1705804 (PMC12864446; doi:10.3389/fpls.2025.1705804)
Supplement: Supplementary Table 3 — Identification and categorization of PsbS-interacting proteins as specific or non-specific under dark and high light conditions. [file Table3.xlsx]

## Sheet: Introduction
Table S3 Identification and categorization of PsbS-interacting proteins as specific or non-specific under dark and high-light Conditions
This supplementary table presents the results of identifying and classifying proteins that interact with PsbS. The data is organized based on two distinct light conditions (dark and high-light) and further categorized into specific and non - specific interacting proteins. Such categorization is crucial as it helps in discerning the proteins that have a genuine and targeted interaction with PsbS (…
Protein	Unique codes for each protein to tell them apart, like A0A654FHY9.
Protein Name	Descriptive names of proteins, e.g., "S5A_REDUCTASE domain - containing protein"
Gene Name	Names of genes that make the proteins, such as "AN1_LOCUS15908"
Function	Known jobs of proteins. "nan" means function's unknown.
ProteinGroup	Lists related proteins grouped together due to similarity.
FastaHeaders	Details about protein sequences in databases, including organism and evidence level.
Proteins	Number of distinct protein entities in a group.
Peptides	Number of short amino-acid chains detected for a protein.
RazorUniquePeptides	Peptides unique to a protein group, useful for identification.
UniquePeptides	Peptides specific only to one protein.
Coverage	The percentage of the protein's sequence covered by found peptides.
MolWeight	The protein's molecular weight in kDa.
LFQ intensity	Measure of how much of the protein is in each of samples.
FC	Shows how many times more the protein is in the PsbS sample than in the PTP sample.
P-value	A number saying if the difference in protein amounts between PsbS and PTP samples is real or by chance. Smaller values (like <0.05) mean it's real.

## Sheet: A. PsbS-D-non-specific
Table S3A Non-specific PsbS-interacting proteins under dark conditions
Protein	Protein Name	Gene Name	Function	ProteinGroup	FastaHeaders	Proteins	Peptides	RazorUniquePeptides	UniquePeptides	Coverage	MolWeight	LFQ intensity PsbS-D1	LFQ intensity PsbS-D2	LFQ intensity PsbS-D3	LFQ intensity PTP-D1	LFQ intensity PTP-D2	LFQ intensity PTP-D3	FC	P-value
A0A178WHX3	(thale cress) hypothetical protein	AXX17_At1g18980		tr|A0A178WHX3|A0A178WHX3_ARATH;sp|O24456|GBLPA_ARATH	tr|A0A178WHX3|A0A178WHX3_ARATH (thale cress) hypothetical protein OS=Arabidopsis thaliana OX=3702 GN=AXX17_At1g18980 PE=3 SV=1;sp|O24456|GBLPA_ARATH Receptor for activated C kinase 1A OS=Arabidopsis thaliana OX=3702 GN=RACK1A PE=1 SV=2	2	13	13	11	55.4	35.747	1286700	1319500	1243500	549270	697200	684520	1.99364	0.00660376
A0A178VUP5	Xyloglucan endotransglucosylase/hydrolase	AXX17_At2g05630	FUNCTION: Catalyzes xyloglucan endohydrolysis (XEH) and/or endotransglycosylation (XET). Cleaves and religates xyloglucan polymers, an essential constituent of the primary cell wall, and thereby participates in cell wall construction of growing tissues. {ECO:0000256|RuleBase:RU361120}.	tr|A0A178VUP5|A0A178VUP5_ARATH;sp|Q39099|XTH4_ARATH;tr|B9DI24|B9DI24_ARATH;tr|A0A1P8B288|A0A1P8B288_ARATH;tr|Q67Z90|Q67Z90_ARATH;tr|A0A384L761|A0A384L761_ARATH;sp|Q9XIW1|XTH5_ARATH	tr|A0A178VUP5|A0A178VUP5_ARATH Xyloglucan endotransglucosylase/hydrolase OS=Arabidopsis thaliana OX=3702 GN=AXX17_At2g05630 PE=3 SV=1;sp|Q39099|XTH4_ARATH Xyloglucan endotransglucosylase/hydrolase protein 4 OS=Arabidopsis thaliana OX=3702 GN=XTH4 PE=1 SV=1	7	10	10	10	36.1	34.291	656850	419770	855140	321650	345910	314330	1.96739	0.143834
A0A178WGF2	Elongation factor 1-gamma 2	AXX17_At1g51760		tr|A0A178WGF2|A0A178WGF2_ARATH;sp|Q9FVT2|EF1G2_ARATH;tr|C0Z2J4|C0Z2J4_ARATH;tr|A0A5S9WS98|A0A5S9WS98_ARATH;tr|A0A654EP96|A0A654EP96_ARATH;tr|A0A7G2E1P2|A0A7G2E1P2_ARATH	tr|A0A178WGF2|A0A178WGF2_ARATH Elongation factor 1-gamma 2 OS=Arabidopsis thaliana OX=3702 GN=AXX17_At1g51760 PE=4 SV=1;sp|Q9FVT2|EF1G2_ARATH Probable elongation factor 1-gamma 2 OS=Arabidopsis thaliana OX=3702 GN=At1g57720 PE=1 SV=1;tr|C0Z2J4|C0Z2J4_ARATH	6	11	11	6	33.7	46.4	462250	642960	461590	290830	248110	264020	1.95128	0.0688863
A0A654E7A9	Ribosomal protein L19	AN1_LOCUS313		tr|A0A654E7A9|A0A654E7A9_ARATH;sp|Q9SRX2|RL191_ARATH;tr|Q8W101|Q8W101_ARATH;tr|A0A178WAH0|A0A178WAH0_ARATH;tr|A0A178UUL5|A0A178UUL5_ARATH;sp|P49693|RL193_ARATH	tr|A0A654E7A9|A0A654E7A9_ARATH Ribosomal protein L19 OS=Arabidopsis thaliana OX=3702 GN=AN1_LOCUS313 PE=3 SV=1;sp|Q9SRX2|RL191_ARATH 60S ribosomal protein L19-1 OS=Arabidopsis thaliana OX=3702 GN=RPL19A PE=2 SV=1;tr|Q8W101|Q8W101_ARATH Ribosomal protein L1	6	3	3	3	24.3	24.606	240260	378420	146680	141310	130070	123630	1.93757	0.203134
A0A178US36	40S ribosomal protein S24	At5g28060		tr|A0A178US36|A0A178US36_ARATH;sp|Q8LC83|RS242_ARATH	tr|A0A178US36|A0A178US36_ARATH 40S ribosomal protein S24 OS=Arabidopsis thaliana OX=3702 GN=At5g28060 PE=3 SV=1;sp|Q8LC83|RS242_ARATH 40S ribosomal protein S24-2 OS=Arabidopsis thaliana OX=3702 GN=RPS24B PE=2 SV=2	2	4	2	2	27.1	15.389	248980	202690	314680	113350	112960	171000	1.92885	0.018152
A0A178WDT7	RPL3A	AXX17_At1g39210		tr|A0A178WDT7|A0A178WDT7_ARATH;sp|P17094|RL31_ARATH;tr|Q0WLE7|Q0WLE7_ARATH;tr|A0A7G2E0L9|A0A7G2E0L9_ARATH;tr|A8MQQ1|A8MQQ1_ARATH;tr|Q8H154|Q8H154_ARATH;tr|A0A5S9YA71|A0A5S9YA71_ARATH;tr|A0A178UNJ2|A0A178UNJ2_ARATH;tr|A0A7G2FD37|A0A7G2FD37_ARATH;tr|A0A7G2E3C6|A0A7G2E3C6_ARATH;tr|A0A654EVU0|A0A654EVU0_ARATH;tr|A0A5S9WR84|A0A5S9WR84_ARATH;tr|A0A178WD22|A0A178WD22_ARATH;tr|B9DHK8|B9DHK8_ARATH	tr|A0A178WDT7|A0A178WDT7_ARATH RPL3A OS=Arabidopsis thaliana OX=3702 GN=AXX17_At1g39210 PE=3 SV=1;sp|P17094|RL31_ARATH 60S ribosomal protein L3-1 OS=Arabidopsis thaliana OX=3702 GN=ARP1 PE=1 SV=5;tr|Q0WLE7|Q0WLE7_ARATH Uncharacterized protein At1g43170 OS=	14	21	21	14	50.1	44.559	4488900	4026000	4527400	2519900	2067000	2297800	1.89439	0.00185731
A0A178WDS8	(thale cress) hypothetical protein	AXX17_At1g33710		tr|A0A178WDS8|A0A178WDS8_ARATH;sp|Q9MAP3|RK11_ARATH;tr|A0A654EGJ2|A0A654EGJ2_ARATH;tr|Q9LE94|Q9LE94_ARATH	tr|A0A178WDS8|A0A178WDS8_ARATH (thale cress) hypothetical protein OS=Arabidopsis thaliana OX=3702 GN=AXX17_At1g33710 PE=3 SV=1;sp|Q9MAP3|RK11_ARATH 50S ribosomal protein L11, chloroplastic OS=Arabidopsis thaliana OX=3702 GN=RPL11 PE=2 SV=1;tr|A0A654EGJ2|A0	4	4	4	4	20.3	23.148	166230	140710	407390	139900	133530	104550	1.88986	0.361353
B3H4S6	Dicarboxylate transporter 1	DiT1		tr|B3H4S6|B3H4S6_ARATH;tr|A0A178UA33|A0A178UA33_ARATH;sp|Q9LXV3|DIT1_ARATH	tr|B3H4S6|B3H4S6_ARATH Dicarboxylate transporter 1 OS=Arabidopsis thaliana OX=3702 GN=DiT1 PE=1 SV=1;tr|A0A178UA33|A0A178UA33_ARATH (thale cress) hypothetical protein OS=Arabidopsis thaliana OX=3702 GN=AXX17_At5g12290 PE=3 SV=1;sp|Q9LXV3|DIT1_ARATH Dicarbo	3	4	4	4	9	59.026	253980	310680	260300	161740	133720	141240	1.88908	0.0353455
A0A178VXF8	S-adenosylmethionine synthase	AXX17_At2g33610	FUNCTION: Catalyzes the formation of S-adenosylmethionine from methionine and ATP. {ECO:0000256|RuleBase:RU000541}.	tr|A0A178VXF8|A0A178VXF8_ARATH;sp|Q9SJL8|METK3_ARATH	tr|A0A178VXF8|A0A178VXF8_ARATH S-adenosylmethionine synthase OS=Arabidopsis thaliana OX=3702 GN=AXX17_At2g33610 PE=3 SV=1;sp|Q9SJL8|METK3_ARATH S-adenosylmethionine synthase 3 OS=Arabidopsis thaliana OX=3702 GN=METK3 PE=1 SV=1	2	17	11	9	65.1	42.497	469270	490220	1119600	323590	375180	402860	1.88729	0.237781
A0A178WKB4	Glyceraldehyde-3-phosphate dehydrogenase	AXX17_At1g39030		tr|A0A178WKB4|A0A178WKB4_ARATH;tr|A0A5S9WM95|A0A5S9WM95_ARATH;sp|P25857|G3PB_ARATH;tr|A0A7G2DYG1|A0A7G2DYG1_ARATH;tr|A0A178WKB6|A0A178WKB6_ARATH	tr|A0A178WKB4|A0A178WKB4_ARATH Glyceraldehyde-3-phosphate dehydrogenase OS=Arabidopsis thaliana OX=3702 GN=AXX17_At1g39030 PE=3 SV=1;tr|A0A5S9WM95|A0A5S9WM95_ARATH Glyceraldehyde-3-phosphate dehydrogenase OS=Arabidopsis thaliana OX=3702 GN=AN1_LOCUS3676 PE	5	20	20	16	50.7	42.794	8052300	9597700	6276100	3976600	4182900	4560800	1.88094	0.0745672
A0A1I9LMY7	40S ribosomal protein S24	At3g04920		tr|A0A1I9LMY7|A0A1I9LMY7_ARATH;tr|A0A178VB55|A0A178VB55_ARATH;sp|Q9SS17|RS241_ARATH	tr|A0A1I9LMY7|A0A1I9LMY7_ARATH 40S ribosomal protein S24 OS=Arabidopsis thaliana OX=3702 GN=At3g04920 PE=1 SV=1;tr|A0A178VB55|A0A178VB55_ARATH 40S ribosomal protein S24 OS=Arabidopsis thaliana OX=3702 GN=AXX17_At3g04400 PE=3 SV=1;sp|Q9SS17|RS241_ARATH 40S	3	5	5	3	36.6	12.909	561080	392930	797870	305390	319640	312140	1.86933	0.150628
A0A178VIZ0	PIP1A	AXX17_At3g55710		tr|A0A178VIZ0|A0A178VIZ0_ARATH;sp|P61837|PIP11_ARATH;tr|Q56YP6|Q56YP6_ARATH;tr|A0A178VEH6|A0A178VEH6_ARATH;tr|A0A5S9XKZ5|A0A5S9XKZ5_ARATH;sp|Q9SV31|PIP25_ARATH	tr|A0A178VIZ0|A0A178VIZ0_ARATH PIP1A OS=Arabidopsis thaliana OX=3702 GN=AXX17_At3g55710 PE=3 SV=1;sp|P61837|PIP11_ARATH Aquaporin PIP1-1 OS=Arabidopsis thaliana OX=3702 GN=PIP1-1 PE=1 SV=1	6	6	2	1	21	30.688	579220	825770	17016	136420	229310	401960	1.85232	0.548485
A0A5S9WVT0	Phosphoglycerate kinase	AT9943_LOCUS5928		tr|A0A5S9WVT0|A0A5S9WVT0_ARATH;tr|A0A178WHC3|A0A178WHC3_ARATH;sp|Q9SAJ4|PGKY3_ARATH	tr|A0A5S9WVT0|A0A5S9WVT0_ARATH Phosphoglycerate kinase OS=Arabidopsis thaliana OX=3702 GN=AT9943_LOCUS5928 PE=3 SV=1;tr|A0A178WHC3|A0A178WHC3_ARATH Phosphoglycerate kinase OS=Arabidopsis thaliana OX=3702 GN=AXX17_At1g74350 PE=3 SV=1;sp|Q9SAJ4|PGKY3_ARATH P	3	21	18	16	66.8	42.147	1178500	818180	1580500	623420	656010	658010	1.84634	0.130476
A0A178V707	(thale cress) hypothetical protein	AXX17_At3g14410		tr|A0A178V707|A0A178V707_ARATH;sp|P41376|IF4A1_ARATH;tr|C0Z2Q9|C0Z2Q9_ARATH;tr|A8MRZ7|A8MRZ7_ARATH;tr|F4JEL5|F4JEL5_ARATH;tr|A0A5S9XC50|A0A5S9XC50_ARATH;tr|F4JEL4|F4JEL4_ARATH;tr|A0A1I9LSZ7|A0A1I9LSZ7_ARATH;tr|B9DI27|B9DI27_ARATH;tr|A0A178WL55|A0A178WL55_ARATH;sp|Q9CAI7|IF4A3_ARATH;tr|A0A7G2E2D6|A0A7G2E2D6_ARATH;tr|A0A178VBY4|A0A178VBY4_ARATH;sp|Q94A52|RH2_ARATH;tr|A0A7G2EH11|A0A7G2EH11_ARATH;tr|…	tr|A0A178V707|A0A178V707_ARATH (thale cress) hypothetical protein OS=Arabidopsis thaliana OX=3702 GN=AXX17_At3g14410 PE=3 SV=1;sp|P41376|IF4A1_ARATH Eukaryotic initiation factor 4A-1 OS=Arabidopsis thaliana OX=3702 GN=EIF4A1 PE=1 SV=1;tr|C0Z2Q9|C0Z2Q9_ARAT	19	17	17	3	45.1	46.704	2915200	2159400	3156200	1458900	1482800	1531000	1.84023	0.050319
A0A219HYB6	Glucose-6-phosphate/phosphate translocator-like protein	APE2		tr|A0A219HYB6|A0A219HYB6_ARATH;tr|A0A219HZH3|A0A219HZH3_ARATH;tr|A0A5S9YBI1|A0A5S9YBI1_ARATH;tr|A0A178UCH2|A0A178UCH2_ARATH;sp|Q9ZSR7|TPT_ARATH;tr|A0A654G8G1|A0A654G8G1_ARATH;tr|A0A219I0W9|A0A219I0W9_ARATH	tr|A0A219HYB6|A0A219HYB6_ARATH Glucose-6-phosphate/phosphate translocator-like protein OS=Arabidopsis thaliana OX=3702 GN=APE2 PE=1 SV=1;tr|A0A219HZH3|A0A219HZH3_ARATH Glucose-6-phosphate/phosphate translocator-like protein OS=Arabidopsis thaliana OX=3702	7	2	2	2	8.4	32.71	239650	256440	540980	199250	178060	192470	1.82012	0.249525
A0A7G2EIR5	(thale cress) hypothetical protein	AT9943_LOCUS8903		tr|A0A7G2EIR5|A0A7G2EIR5_ARATH;tr|A0A178VZ30|A0A178VZ30_ARATH;sp|Q9ZV07|PIP26_ARATH;tr|A0A1P8AZD1|A0A1P8AZD1_ARATH	tr|A0A7G2EIR5|A0A7G2EIR5_ARATH (thale cress) hypothetical protein OS=Arabidopsis thaliana OX=3702 GN=AT9943_LOCUS8903 PE=3 SV=1;tr|A0A178VZ30|A0A178VZ30_ARATH PIP2E OS=Arabidopsis thaliana OX=3702 GN=AXX17_At2g35930 PE=3 SV=1;sp|Q9ZV07|PIP26_ARATH Probable	4	2	2	2	7.7	29.523	207060	321780	191760	119850	139330	136760	1.81997	0.105575
A0A178V785	ATP-dependent Clp protease proteolytic subunit	AXX17_At4g20110		tr|A0A178V785|A0A178V785_ARATH;sp|Q8LB10|CLPR4_ARATH	tr|A0A178V785|A0A178V785_ARATH ATP-dependent Clp protease proteolytic subunit OS=Arabidopsis thaliana OX=3702 GN=AXX17_At4g20110 PE=3 SV=1;sp|Q8LB10|CLPR4_ARATH ATP-dependent Clp protease proteolytic subunit-related protein 4, chloroplastic OS=Arabidopsis	2	4	4	4	17.7	33.44	395960	325850	422310	184030	213330	231580	1.81912	0.0296174
A0A7G2FEV8	(thale cress) hypothetical protein	AT9943_LOCUS19247		tr|A0A7G2FEV8|A0A7G2FEV8_ARATH;tr|A0A178UA50|A0A178UA50_ARATH	tr|A0A7G2FEV8|A0A7G2FEV8_ARATH (thale cress) hypothetical protein OS=Arabidopsis thaliana OX=3702 GN=AT9943_LOCUS19247 PE=3 SV=1;tr|A0A178UA50|A0A178UA50_ARATH tRNA (guanine(26)-N(2))-dimethyltransferase OS=Arabidopsis thaliana OX=3702 GN=AXX17_At5g15370 P	2	1	1	1	1.6	76.999	85220	119290	683.74	37271	24084	52259	1.80606	0.553508
A0A178VAY0	(thale cress) hypothetical protein	AXX17_At3g04550		tr|A0A178VAY0|A0A178VAY0_ARATH;sp|Q9MAB3|NOP5B_ARATH	tr|A0A178VAY0|A0A178VAY0_ARATH (thale cress) hypothetical protein OS=Arabidopsis thaliana OX=3702 GN=AXX17_At3g04550 PE=3 SV=1;sp|Q9MAB3|NOP5B_ARATH Probable nucleolar protein 5-2 OS=Arabidopsis thaliana OX=3702 GN=NOP5-2 PE=1 SV=1	2	4	4	4	9.4	59.002	86433	59892	39217	38076	27500	37597	1.79836	0.183255
A0A7G2F3R2	Xyloglucan endotransglucosylase/hydrolase	AT9943_LOCUS17792		tr|A0A7G2F3R2|A0A7G2F3R2_ARATH;tr|A0A178V2Q3|A0A178V2Q3_ARATH;sp|Q8LER3|XTH7_ARATH;tr|A0A5S9Y080|A0A5S9Y080_ARATH	tr|A0A7G2F3R2|A0A7G2F3R2_ARATH Xyloglucan endotransglucosylase/hydrolase OS=Arabidopsis thaliana OX=3702 GN=AT9943_LOCUS17792 PE=3 SV=1;tr|A0A178V2Q3|A0A178V2Q3_ARATH Xyloglucan endotransglucosylase/hydrolase OS=Arabidopsis thaliana OX=3702 GN=AXX17_At4g43	4	10	10	10	52.5	30.047	206950	272200	431780	135430	241850	131220	1.79141	0.251567
B9DHP0	AT4G27090 protein	At4g27090		tr|B9DHP0|B9DHP0_ARATH;tr|A0A384KMY9|A0A384KMY9_ARATH;sp|Q9T043|RL142_ARATH;tr|A0A178UTG0|A0A178UTG0_ARATH;tr|A0A178UVK7|A0A178UVK7_ARATH	tr|B9DHP0|B9DHP0_ARATH AT4G27090 protein OS=Arabidopsis thaliana OX=3702 GN=At4g27090 PE=2 SV=1;tr|A0A384KMY9|A0A384KMY9_ARATH (thale cress) hypothetical protein OS=Arabidopsis thaliana OX=3702 GN=AXX17_At4g31240 PE=3 SV=1;sp|Q9T043|RL142_ARATH 60S ribosom	5	6	6	2	41	15.505	580850	646250	866550	264880	466460	453670	1.76678	0.0463824
A0A178UTQ9	Tubulin alpha chain	AXX17_At5g19690	FUNCTION: Tubulin is the major constituent of microtubules. It binds two moles of GTP, one at an exchangeable site on the beta chain and one at a non-exchangeable site on the alpha chain. {ECO:0000256|RuleBase:RU000352}.	tr|A0A178UTQ9|A0A178UTQ9_ARATH;sp|Q56WH1|TBA3_ARATH;sp|B9DHQ0|TBA5_ARATH;tr|A0A178UGA1|A0A178UGA1_ARATH	tr|A0A178UTQ9|A0A178UTQ9_ARATH Tubulin alpha chain OS=Arabidopsis thaliana OX=3702 GN=AXX17_At5g19690 PE=3 SV=1;sp|Q56WH1|TBA3_ARATH Tubulin alpha-3 chain OS=Arabidopsis thaliana OX=3702 GN=TUBA3 PE=1 SV=2;sp|B9DHQ0|TBA5_ARATH Tubulin alpha-5 chain OS=Arab	4	14	6	4	42.9	49.654	267940	141270	332220	86529	145840	187660	1.76519	0.200201
A0A5S9WVV8	30S ribosomal protein S17, chloroplastic	C24_LOCUS6918		tr|A0A5S9WVV8|A0A5S9WVV8_ARATH;tr|A0A178WN81|A0A178WN81_ARATH;sp|P16180|RR17_ARATH	tr|A0A5S9WVV8|A0A5S9WVV8_ARATH 30S ribosomal protein S17, chloroplastic OS=Arabidopsis thaliana OX=3702 GN=C24_LOCUS6918 PE=3 SV=1;tr|A0A178WN81|A0A178WN81_ARATH 30S ribosomal protein S17, chloroplastic OS=Arabidopsis thaliana OX=3702 GN=AXX17_At1g74690 PE	3	4	4	4	28.2	16.255	520760	404390	592160	282380	261580	316120	1.76415	0.031234
Q6NMA9	At5g45170	At5g45170		tr|Q6NMA9|Q6NMA9_ARATH;tr|Q9FKE8|Q9FKE8_ARATH;tr|A0A1P8BBQ8|A0A1P8BBQ8_ARATH;tr|A0A5S9YDG8|A0A5S9YDG8_ARATH;tr|A0A7G2FEI0|A0A7G2FEI0_ARATH;tr|A0A178UCH3|A0A178UCH3_ARATH	tr|Q6NMA9|Q6NMA9_ARATH At5g45170 OS=Arabidopsis thaliana OX=3702 GN=At5g45170 PE=1 SV=1;tr|Q9FKE8|Q9FKE8_ARATH PK_C domain-containing protein OS=Arabidopsis thaliana OX=3702 GN=At5g45170 PE=4 SV=1;tr|A0A1P8BBQ8|A0A1P8BBQ8_ARATH Haloacid dehalogenase-like h	6	10	10	10	37.4	40.741	654750	308140	880430	250780	337210	458120	1.76207	0.213396
A0A654EUX5	RRM domain-containing protein	AN1_LOCUS8545		tr|A0A654EUX5|A0A654EUX5_ARATH;sp|Q03250|RBG7_ARATH;tr|A0A178VQY8|A0A178VQY8_ARATH;tr|C0Z2N6|C0Z2N6_ARATH;tr|F4IHK9|F4IHK9_ARATH;tr|A0A7G2EA45|A0A7G2EA45_ARATH;tr|C0Z387|C0Z387_ARATH;tr|A0A178VP50|A0A178VP50_ARATH	tr|A0A654EUX5|A0A654EUX5_ARATH RRM domain-containing protein OS=Arabidopsis thaliana OX=3702 GN=AN1_LOCUS8545 PE=4 SV=1;sp|Q03250|RBG7_ARATH Glycine-rich RNA-binding protein 7 OS=Arabidopsis thaliana OX=3702 GN=RBG7 PE=1 SV=1;tr|A0A178VQY8|A0A178VQY8_ARATH	8	6	6	5	47.7	16.89	193070	191730	195520	99674	112310	119510	1.75062	0.00408718
A0A5S9SDP3	(thale cress) hypothetical protein	AT9943_LOCUS208		tr|A0A5S9SDP3|A0A5S9SDP3_ARATH;tr|A0A178WGA8|A0A178WGA8_ARATH;sp|Q8L735|ISOA2_ARATH	tr|A0A5S9SDP3|A0A5S9SDP3_ARATH (thale cress) hypothetical protein OS=Arabidopsis thaliana OX=3702 GN=AT9943_LOCUS208 PE=4 SV=1;tr|A0A178WGA8|A0A178WGA8_ARATH ISA2 OS=Arabidopsis thaliana OX=3702 GN=AXX17_At1g02550 PE=4 SV=1;sp|Q8L735|ISOA2_ARATH Isoamylase	3	22	22	22	41	98.883	1491000	821580	1418200	408540	1219800	503870	1.74972	0.372936
A0A178W0L3	(thale cress) hypothetical protein	AXX17_At2g33320		tr|A0A178W0L3|A0A178W0L3_ARATH;sp|Q42347|RL241_ARATH;tr|A0A5S9XKB3|A0A5S9XKB3_ARATH;tr|A0A178V7Q9|A0A178V7Q9_ARATH;sp|P38666|RL242_ARATH;tr|A0A654FFC1|A0A654FFC1_ARATH;tr|C0Z2G1|C0Z2G1_ARATH;tr|A0A178V6R7|A0A178V6R7_ARATH	tr|A0A178W0L3|A0A178W0L3_ARATH (thale cress) hypothetical protein OS=Arabidopsis thaliana OX=3702 GN=AXX17_At2g33320 PE=3 SV=1;sp|Q42347|RL241_ARATH 60S ribosomal protein L24-1 OS=Arabidopsis thaliana OX=3702 GN=RPL24A PE=1 SV=2;tr|A0A5S9XKB3|A0A5S9XKB3_AR	8	4	4	4	20.1	18.85	641190	399700	375220	265910	263520	283480	1.74203	0.149823
A0A178V6X6	(thale cress) hypothetical protein	AXX17_At3g13270		tr|A0A178V6X6|A0A178V6X6_ARATH;sp|Q9LK61|RR10_ARATH	tr|A0A178V6X6|A0A178V6X6_ARATH (thale cress) hypothetical protein OS=Arabidopsis thaliana OX=3702 GN=AXX17_At3g13270 PE=3 SV=1;sp|Q9LK61|RR10_ARATH 30S ribosomal protein S10, chloroplastic OS=Arabidopsis thaliana OX=3702 GN=RPS10 PE=2 SV=1	2	2	2	2	11.5	20.837	980960	457350	704570	411220	396480	446680	1.70832	0.183607
A0A178VK19	Carbonic anhydrase	AXX17_At3g00600	FUNCTION: Reversible hydration of carbon dioxide. {ECO:0000256|RuleBase:RU003956}.	tr|A0A178VK19|A0A178VK19_ARATH;sp|P27140|BCA1_ARATH;tr|Q56X90|Q56X90_ARATH;tr|A0A1I9LQB3|A0A1I9LQB3_ARATH;tr|A0A178VLF2|A0A178VLF2_ARATH;tr|C0Z272|C0Z272_ARATH	tr|A0A178VK19|A0A178VK19_ARATH Carbonic anhydrase OS=Arabidopsis thaliana OX=3702 GN=AXX17_At3g00600 PE=3 SV=1;sp|P27140|BCA1_ARATH Beta carbonic anhydrase 1, chloroplastic OS=Arabidopsis thaliana OX=3702 GN=BCA1 PE=1 SV=2;tr|Q56X90|Q56X90_ARATH Carbonic a	6	15	15	9	50.4	37.449	3082800	2855500	3229200	1712500	1726500	1961800	1.69743	0.00308576
A0A7G2EG62	(thale cress) hypothetical protein	AT9943_LOCUS8125		tr|A0A7G2EG62|A0A7G2EG62_ARATH;tr|Q945Q5|Q945Q5_ARATH;tr|A0A5S9X2N4|A0A5S9X2N4_ARATH;tr|A0A654EXL8|A0A654EXL8_ARATH;tr|A0A1P8AXK6|A0A1P8AXK6_ARATH	tr|A0A7G2EG62|A0A7G2EG62_ARATH (thale cress) hypothetical protein OS=Arabidopsis thaliana OX=3702 GN=AT9943_LOCUS8125 PE=4 SV=1;tr|Q945Q5|Q945Q5_ARATH At2g30700/T11J7.9 OS=Arabidopsis thaliana OX=3702 GN=AT2G30695 PE=1 SV=1;tr|A0A5S9X2N4|A0A5S9X2N4_ARATH T	5	10	10	10	44.7	22.313	3873900	2016700	5804900	2123600	2372100	2394600	1.69739	0.279346
B9DFR9	AT2G45960 protein	PIP1B		tr|B9DFR9|B9DFR9_ARATH;tr|D9IX99|D9IX99_ARATH;tr|A0A384KNK4|A0A384KNK4_ARATH;sp|Q06611|PIP12_ARATH;tr|A8MRW1|A8MRW1_ARATH;tr|A0A7G2EE24|A0A7G2EE24_ARATH	tr|B9DFR9|B9DFR9_ARATH AT2G45960 protein OS=Arabidopsis thaliana OX=3702 GN=PIP1B PE=1 SV=1;tr|D9IX99|D9IX99_ARATH Aquaporin OS=Arabidopsis thaliana OX=3702 GN=Aqua PE=2 SV=1;tr|A0A384KNK4|A0A384KNK4_ARATH Plasma membrane intrinsic protein 1 OS=Arabidopsis	6	6	6	2	21.9	29.132	1130300	1971400	770720	679570	742110	871940	1.68834	0.305891
A0A1P8B1N1	phosphopyruvate hydratase	LOS2		tr|A0A1P8B1N1|A0A1P8B1N1_ARATH;tr|A0A178VT47|A0A178VT47_ARATH;sp|P25696|ENO2_ARATH;tr|Q944M3|Q944M3_ARATH;tr|Q56WK5|Q56WK5_ARATH	tr|A0A1P8B1N1|A0A1P8B1N1_ARATH phosphopyruvate hydratase OS=Arabidopsis thaliana OX=3702 GN=LOS2 PE=1 SV=1;tr|A0A178VT47|A0A178VT47_ARATH phosphopyruvate hydratase OS=Arabidopsis thaliana OX=3702 GN=AXX17_At2g33250 PE=3 SV=1;sp|P25696|ENO2_ARATH Bifunction	5	16	16	16	55.2	46.516	1129700	1484700	1271700	662700	761940	891330	1.67796	0.0364684
A0A178V9X1	(thale cress) hypothetical protein	AXX17_At3g56540		tr|A0A178V9X1|A0A178V9X1_ARATH;sp|P59233|R27AC_ARATH;tr|A0A178VYW3|A0A178VYW3_ARATH;sp|P59232|R27AB_ARATH;sp|P59271|R27AA_ARATH;tr|A0A178WHK4|A0A178WHK4_ARATH;tr|A0A5S9Y1S8|A0A5S9Y1S8_ARATH;tr|A0A1P8BGQ7|A0A1P8BGQ7_ARATH;tr|A0A178W444|A0A178W444_ARATH;tr|A0A654EIJ1|A0A654EIJ1_ARATH;tr|F4I9X6|F4I9X6_ARATH;tr|A0A7G2E6J0|A0A7G2E6J0_ARATH;tr|A0A178UDC6|A0A178UDC6_ARATH;tr|A0A7G2FCT9|A0A7G2FCT9_ARATH;…	tr|A0A178V9X1|A0A178V9X1_ARATH (thale cress) hypothetical protein OS=Arabidopsis thaliana OX=3702 GN=AXX17_At3g56540 PE=3 SV=1;sp|P59233|R27AC_ARATH Ubiquitin-40S ribosomal protein S27a-3 OS=Arabidopsis thaliana OX=3702 GN=RPS27AC PE=2 SV=2;tr|A0A178VYW3|A	66	7	7	3	50.3	17.797	1871800	1099200	1279100	880480	793550	864730	1.67408	0.115503
C0SVL5	Uncharacterized protein At4g35100 (Fragment)	At4g35100		tr|C0SVL5|C0SVL5_ARATH;tr|A0A384LEJ8|A0A384LEJ8_ARATH;sp|P93004|PIP27_ARATH;tr|O23830|O23830_ARATH;tr|A0A178VPY1|A0A178VPY1_ARATH;sp|Q9ZVX8|PIP28_ARATH	tr|C0SVL5|C0SVL5_ARATH Uncharacterized protein At4g35100 (Fragment) OS=Arabidopsis thaliana OX=3702 GN=At4g35100 PE=2 SV=1;tr|A0A384LEJ8|A0A384LEJ8_ARATH (thale cress) hypothetical protein OS=Arabidopsis thaliana OX=3702 GN=AXX17_At4g40080 PE=3 SV=1;sp|P93	6	3	3	2	17.1	29.742	1275900	2294800	1564500	1028100	977130	1064200	1.67301	0.166586
A0A178UE63	(thale cress) hypothetical protein	AXX17_At5g49710		tr|A0A178UE63|A0A178UE63_ARATH;sp|Q9FI56|CLPC1_ARATH;tr|Q56ZN9|Q56ZN9_ARATH;tr|A0A7G2ENL7|A0A7G2ENL7_ARATH;tr|A0A7G2EQE3|A0A7G2EQE3_ARATH;tr|A0A654EXJ3|A0A654EXJ3_ARATH;tr|A0A5S9X1A4|A0A5S9X1A4_ARATH;tr|A0A178VSB4|A0A178VSB4_ARATH;sp|Q8VYJ7|CLPB4_ARATH;tr|A0A7G2ED05|A0A7G2ED05_ARATH	tr|A0A178UE63|A0A178UE63_ARATH (thale cress) hypothetical protein OS=Arabidopsis thaliana OX=3702 GN=AXX17_At5g49710 PE=3 SV=1;sp|Q9FI56|CLPC1_ARATH Chaperone protein ClpC1, chloroplastic OS=Arabidopsis thaliana OX=3702 GN=CLPC1 PE=1 SV=1	10	31	31	13	41.6	103.45	1291300	2840200	1032900	978860	1091800	1056200	1.65162	0.33772
B3H725	4-hydroxy-3-methylbut-2-enyl diphosphate synthase	HDS		tr|B3H725|B3H725_ARATH;tr|A0A5S9YFV0|A0A5S9YFV0_ARATH;tr|A0A178UN53|A0A178UN53_ARATH;sp|F4K0E8|ISPG_ARATH	tr|B3H725|B3H725_ARATH 4-hydroxy-3-methylbut-2-enyl diphosphate synthase OS=Arabidopsis thaliana OX=3702 GN=HDS PE=1 SV=1;tr|A0A5S9YFV0|A0A5S9YFV0_ARATH 4-hydroxy-3-methylbut-2-en-1-yl diphosphate synthase (Ferredoxin), chloroplastic OS=Arabidopsis thalian	4	11	11	11	18.5	80.421	95735	437330	173000	169170	46927	211430	1.65151	0.597063
A0A5S9WPV4	RRM domain-containing protein	C24_LOCUS5525		tr|A0A5S9WPV4|A0A5S9WPV4_ARATH;tr|A0A654EMX5|A0A654EMX5_ARATH	tr|A0A5S9WPV4|A0A5S9WPV4_ARATH RRM domain-containing protein OS=Arabidopsis thaliana OX=3702 GN=C24_LOCUS5525 PE=4 SV=1;tr|A0A654EMX5|A0A654EMX5_ARATH RRM domain-containing protein OS=Arabidopsis thaliana OX=3702 GN=AN1_LOCUS5636 PE=4 SV=1	2	1	1	1	3.2	37.544	137370	310350	99790	117330	103420	111790	1.64645	0.404003
A0A178VAS8	PIP2A	At3g53420		tr|A0A178VAS8|A0A178VAS8_ARATH;tr|A0A178V8P4|A0A178V8P4_ARATH;sp|P43286|PIP21_ARATH;tr|Q56ZI3|Q56ZI3_ARATH	tr|A0A178VAS8|A0A178VAS8_ARATH PIP2A OS=Arabidopsis thaliana OX=3702 GN=At3g53420 PE=3 SV=1;tr|A0A178V8P4|A0A178V8P4_ARATH (thale cress) hypothetical protein OS=Arabidopsis thaliana OX=3702 GN=AXX17_At3g47810 PE=3 SV=1;sp|P43286|PIP21_ARATH Aquaporin PIP2-	4	6	6	4	19.5	28.656	1185700	2372500	910330	831110	792560	1091500	1.64576	0.378706
A0A7G2ECL1	(thale cress) hypothetical protein	AT9943_LOCUS8225		tr|A0A7G2ECL1|A0A7G2ECL1_ARATH;tr|A0A178VQ69|A0A178VQ69_ARATH;sp|Q93YZ7|ILVH1_ARATH;tr|C0Z381|C0Z381_ARATH	tr|A0A7G2ECL1|A0A7G2ECL1_ARATH (thale cress) hypothetical protein OS=Arabidopsis thaliana OX=3702 GN=AT9943_LOCUS8225 PE=3 SV=1;tr|A0A178VQ69|A0A178VQ69_ARATH Acetohydroxy-acid synthase small subunit OS=Arabidopsis thaliana OX=3702 GN=AXX17_At2g28020 PE=3	4	18	18	18	45.6	53.872	986490	642290	1034500	524860	559910	545690	1.63345	0.119679
A0A178V8T7	Arogenate dehydratase	AXX17_At3g07630	FUNCTION: Converts the prephenate produced from the shikimate-chorismate pathway into phenylalanine. {ECO:0000256|RuleBase:RU363004}.	tr|A0A178V8T7|A0A178V8T7_ARATH;tr|A0A5S9XA20|A0A5S9XA20_ARATH;sp|Q9SSE7|AROD2_ARATH;tr|A0A7G2EKS9|A0A7G2EKS9_ARATH	tr|A0A178V8T7|A0A178V8T7_ARATH Arogenate dehydratase OS=Arabidopsis thaliana OX=3702 GN=AXX17_At3g07630 PE=4 SV=1;tr|A0A5S9XA20|A0A5S9XA20_ARATH Arogenate dehydratase OS=Arabidopsis thaliana OX=3702 GN=AN1_LOCUS12101 PE=4 SV=1;sp|Q9SSE7|AROD2_ARATH Arogena	4	12	12	9	38.8	41.902	545320	372000	992520	356800	353490	472780	1.61431	0.24148
A0A654ES13	Protein HHL1, chloroplastic	AN1_LOCUS5782		tr|A0A654ES13|A0A654ES13_ARATH;sp|Q8LDL0|HHL1_ARATH;tr|A0A7G2E784|A0A7G2E784_ARATH;tr|A0A7G2E760|A0A7G2E760_ARATH;tr|A0A178WC07|A0A178WC07_ARATH;tr|A0A178WC16|A0A178WC16_ARATH	tr|A0A654ES13|A0A654ES13_ARATH Protein HHL1, chloroplastic OS=Arabidopsis thaliana OX=3702 GN=AN1_LOCUS5782 PE=4 SV=1;sp|Q8LDL0|HHL1_ARATH Protein HHL1, chloroplastic OS=Arabidopsis thaliana OX=3702 GN=HHL1 PE=1 SV=1;tr|A0A7G2E784|A0A7G2E784_ARATH (thale c	6	6	6	6	24.2	26.081	1282600	337310	1112100	519330	546100	628140	1.61317	0.353643
A0A1B1W512	50S ribosomal protein L2, chloroplastic	rpl2		tr|A0A1B1W512|A0A1B1W512_ARATH;sp|P56791|RK2_ARATH;tr|A0A1B1W4Z1|A0A1B1W4Z1_ARATH;tr|A0A8F5S3N5|A0A8F5S3N5_ARATH;tr|A0A8F5V9E7|A0A8F5V9E7_ARATH	tr|A0A1B1W512|A0A1B1W512_ARATH 50S ribosomal protein L2, chloroplastic OS=Arabidopsis thaliana OX=3702 GN=rpl2 PE=3 SV=1;sp|P56791|RK2_ARATH 50S ribosomal protein L2, chloroplastic OS=Arabidopsis thaliana OX=3702 GN=rpl2-B PE=3 SV=1;tr|A0A1B1W4Z1|A0A1B1W4Z	5	8	8	8	35.4	29.864	873960	713440	604990	496440	443610	426320	1.60454	0.0409096
A0A7G2F5E9	adenosine kinase	AT9943_LOCUS18202		tr|A0A7G2F5E9|A0A7G2F5E9_ARATH;tr|A0A178V9M1|A0A178V9M1_ARATH;sp|Q8LG77|IDH6_ARATH	tr|A0A7G2F5E9|A0A7G2F5E9_ARATH adenosine kinase OS=Arabidopsis thaliana OX=3702 GN=AT9943_LOCUS18202 PE=3 SV=1	3	8	8	0	15	76.406	164910	379670	160180	216760	42728	182510	1.59449	0.555947
F4KBV0	4a-hydroxytetrahydrobiopterin dehydratase	MWD22.5		tr|F4KBV0|F4KBV0_ARATH;tr|A0A178UCR6|A0A178UCR6_ARATH;sp|Q9LU63|ATP1_ARATH	tr|F4KBV0|F4KBV0_ARATH 4a-hydroxytetrahydrobiopterin dehydratase OS=Arabidopsis thaliana OX=3702 GN=MWD22.5 PE=1 SV=1;tr|A0A178UCR6|A0A178UCR6_ARATH 4a-hydroxytetrahydrobiopterin dehydratase OS=Arabidopsis thaliana OX=3702 GN=AXX17_At5g49900 PE=3 SV=1;sp|Q	3	5	5	5	47.7	20.908	357980	204270	581130	263070	223540	232230	1.59059	0.323077
Q9SK22	40S ribosomal protein S16-1	RPS16A		sp|Q9SK22|RS161_ARATH;tr|A0A178W2C4|A0A178W2C4_ARATH;tr|A0A5S9WXM4|A0A5S9WXM4_ARATH	sp|Q9SK22|RS161_ARATH 40S ribosomal protein S16-1 OS=Arabidopsis thaliana OX=3702 GN=RPS16A PE=2 SV=1;tr|A0A178W2C4|A0A178W2C4_ARATH (thale cress) hypothetical protein OS=Arabidopsis thaliana OX=3702 GN=AXX17_At2g06350 PE=3 SV=1;tr|A0A5S9WXM4|A0A5S9WXM4_AR	3	7	1	1	52.7	16.631	25688	24172	57678	21911	21686	24921	1.56949	0.318723
A0A178WFQ8	WHY1	AXX17_At1g15000		tr|A0A178WFQ8|A0A178WFQ8_ARATH;tr|A0A654E9P6|A0A654E9P6_ARATH;tr|A0A5S9UFP4|A0A5S9UFP4_ARATH;sp|Q9M9S3|WHY1_ARATH	tr|A0A178WFQ8|A0A178WFQ8_ARATH WHY1 OS=Arabidopsis thaliana OX=3702 GN=AXX17_At1g15000 PE=3 SV=1;tr|A0A654E9P6|A0A654E9P6_ARATH Protein PLASTID TRANSCRIPTIONALLY ACTIVE 11 OS=Arabidopsis thaliana OX=3702 GN=AN1_LOCUS1560 PE=3 SV=1;tr|A0A5S9UFP4|A0A5S9UFP4_	4	7	5	5	36	27.738	70773	58247	154360	29292	66314	85212	1.56721	0.269305
A0A7G2F3V6	40S ribosomal protein S6	AT9943_LOCUS17240		tr|A0A7G2F3V6|A0A7G2F3V6_ARATH;tr|A0A654FUP3|A0A654FUP3_ARATH;sp|O48549|RS61_ARATH;tr|A0A178V5H2|A0A178V5H2_ARATH;tr|A8MS03|A8MS03_ARATH	tr|A0A7G2F3V6|A0A7G2F3V6_ARATH 40S ribosomal protein S6 OS=Arabidopsis thaliana OX=3702 GN=AT9943_LOCUS17240 PE=3 SV=1;tr|A0A654FUP3|A0A654FUP3_ARATH 40S ribosomal protein S6 OS=Arabidopsis thaliana OX=3702 GN=AN1_LOCUS19978 PE=3 SV=1;sp|O48549|RS61_ARATH	5	7	7	2	24.4	28.363	905370	988110	422780	523970	498480	465650	1.55652	0.231445
A0A178UVE7	(thale cress) hypothetical protein	AXX17_At4g38520		tr|A0A178UVE7|A0A178UVE7_ARATH;sp|Q93ZN9|DAPAT_ARATH	tr|A0A178UVE7|A0A178UVE7_ARATH (thale cress) hypothetical protein OS=Arabidopsis thaliana OX=3702 GN=AXX17_At4g38520 PE=3 SV=1;sp|Q93ZN9|DAPAT_ARATH LL-diaminopimelate aminotransferase, chloroplastic OS=Arabidopsis thaliana OX=3702 GN=DAP PE=1 SV=1	2	13	13	13	36.2	50.396	274040	181790	509190	156020	193300	276470	1.54208	0.250143
A0A178VSN5	Plasma membrane ATPase	AXX17_At2g14320		tr|A0A178VSN5|A0A178VSN5_ARATH;sp|P20649|PMA1_ARATH;tr|A0A1P8AYX4|A0A1P8AYX4_ARATH;tr|F4HU00|F4HU00_ARATH;tr|A0A1P8AMR3|A0A1P8AMR3_ARATH;tr|A0A1P8AMR6|A0A1P8AMR6_ARATH;tr|A0A7G2E8Y5|A0A7G2E8Y5_ARATH;tr|A0A654ESD3|A0A654ESD3_ARATH;tr|A0A178W8U5|A0A178W8U5_ARATH;sp|Q42556|PMA9_ARATH;tr|A0A5S9X102|A0A5S9X102_ARATH;tr|A0A178VVS1|A0A178VVS1_ARATH;tr|Q56WU9|Q56WU9_ARATH	tr|A0A178VSN5|A0A178VSN5_ARATH Plasma membrane ATPase OS=Arabidopsis thaliana OX=3702 GN=AXX17_At2g14320 PE=3 SV=1;sp|P20649|PMA1_ARATH ATPase 1, plasma membrane-type OS=Arabidopsis thaliana OX=3702 GN=AHA1 PE=1 SV=3;tr|A0A1P8AYX4|A0A1P8AYX4_ARATH Plasma m	13	25	25	7	29.2	104.22	979940	1202400	747950	644580	662840	594320	1.54085	0.0914424
Q0WUI8	Tryptophan synthase	At5g54810		tr|Q0WUI8|Q0WUI8_ARATH;tr|A0A654GB78|A0A654GB78_ARATH;sp|P14671|TRPB1_ARATH;tr|A0A178UE41|A0A178UE41_ARATH;tr|A0A178UWY6|A0A178UWY6_ARATH;tr|A0A178UYD0|A0A178UYD0_ARATH;tr|Q0WS13|Q0WS13_ARATH;tr|A0A5S9XWY6|A0A5S9XWY6_ARATH;sp|P25269|TRBP2_ARATH;tr|A0A7G2F3Y4|A0A7G2F3Y4_ARATH;tr|A0A654FT68|A0A654FT68_ARATH;tr|A0A654FTB8|A0A654FTB8_ARATH;tr|Q56YC7|Q56YC7_ARATH	tr|Q0WUI8|Q0WUI8_ARATH Tryptophan synthase OS=Arabidopsis thaliana OX=3702 GN=At5g54810 PE=2 SV=1;tr|A0A654GB78|A0A654GB78_ARATH Tryptophan synthase OS=Arabidopsis thaliana OX=3702 GN=AN1_LOCUS25753 PE=3 SV=1;sp|P14671|TRPB1_ARATH Tryptophan synthase beta	13	9	9	9	23.8	50.925	427200	247780	287710	171640	293990	159150	1.54085	0.326763
A0A178UGP2	Ribosomal protein L32e	AXX17_At5g44900		tr|A0A178UGP2|A0A178UGP2_ARATH;sp|Q9FHG2|RL322_ARATH	tr|A0A178UGP2|A0A178UGP2_ARATH Ribosomal protein L32e OS=Arabidopsis thaliana OX=3702 GN=AXX17_At5g44900 PE=3 SV=1;sp|Q9FHG2|RL322_ARATH 60S ribosomal protein L32-2 OS=Arabidopsis thaliana OX=3702 GN=RPL32B PE=2 SV=1	2	5	2	2	35.3	15.475	105410	94786	97257	56769	72271	64420	1.53754	0.0448266
A0A1B1W4X5	30S ribosomal protein S19, chloroplastic	rps19	FUNCTION: Protein S19 forms a complex with S13 that binds strongly to the 16S ribosomal RNA. {ECO:0000256|HAMAP-Rule:MF_00531}.	tr|A0A1B1W4X5|A0A1B1W4X5_ARATH;sp|P56808|RR19_ARATH	tr|A0A1B1W4X5|A0A1B1W4X5_ARATH 30S ribosomal protein S19, chloroplastic OS=Arabidopsis thaliana OX=3702 GN=rps19 PE=3 SV=1;sp|P56808|RR19_ARATH 30S ribosomal protein S19, chloroplastic OS=Arabidopsis thaliana OX=3702 GN=rps19 PE=3 SV=1	2	3	3	3	48.9	10.608	350740	118310	246940	141480	165290	159800	1.53458	0.377946
A0A178V5M8	Phosphoglycerate kinase	AXX17_At3g12840		tr|A0A178V5M8|A0A178V5M8_ARATH;sp|Q9LD57|PGKH1_ARATH	tr|A0A178V5M8|A0A178V5M8_ARATH Phosphoglycerate kinase OS=Arabidopsis thaliana OX=3702 GN=AXX17_At3g12840 PE=3 SV=1;sp|Q9LD57|PGKH1_ARATH Phosphoglycerate kinase 1, chloroplastic OS=Arabidopsis thaliana OX=3702 GN=PGK1 PE=1 SV=1	2	24	24	12	55.3	50.111	2404500	3614700	2768600	1878300	1896800	1957800	1.53287	0.105223
A0A7G2ET00	Glyceraldehyde-3-phosphate dehydrogenase	AT9943_LOCUS12130		tr|A0A7G2ET00|A0A7G2ET00_ARATH;tr|A0A178VLF6|A0A178VLF6_ARATH;sp|P25856|G3PA1_ARATH;tr|Q570E5|Q570E5_ARATH;tr|Q56Z86|Q56Z86_ARATH	tr|A0A7G2ET00|A0A7G2ET00_ARATH Glyceraldehyde-3-phosphate dehydrogenase OS=Arabidopsis thaliana OX=3702 GN=AT9943_LOCUS12130 PE=3 SV=1;tr|A0A178VLF6|A0A178VLF6_ARATH Glyceraldehyde-3-phosphate dehydrogenase OS=Arabidopsis thaliana OX=3702 GN=AXX17_At3g2898	5	18	14	5	49.1	41.73	4066100	4910200	6049500	3054100	3395100	3376000	1.52931	0.0719401
B9DFH4	fumarate hydratase	At2g47510		tr|B9DFH4|B9DFH4_ARATH;tr|A0A178VMD4|A0A178VMD4_ARATH;sp|P93033|FUM1_ARATH;tr|A0A654F412|A0A654F412_ARATH;tr|A0A654GAT9|A0A654GAT9_ARATH	tr|B9DFH4|B9DFH4_ARATH fumarate hydratase OS=Arabidopsis thaliana OX=3702 GN=At2g47510 PE=2 SV=1;tr|A0A178VMD4|A0A178VMD4_ARATH fumarate hydratase OS=Arabidopsis thaliana OX=3702 GN=AXX17_At2g45300 PE=3 SV=1;sp|P93033|FUM1_ARATH Fumarate hydratase 1, mitoc	5	3	3	3	9.8	53.072	135320	448720	181120	166800	159970	173980	1.52803	0.47459
Q7XJ48	GUN4 mutant	GUN4		tr|Q7XJ48|Q7XJ48_ARATH;tr|A0A178VB84|A0A178VB84_ARATH;sp|Q9LX31|GUN4C_ARATH	tr|Q7XJ48|Q7XJ48_ARATH GUN4 mutant OS=Arabidopsis thaliana OX=3702 GN=GUN4 PE=4 SV=1;tr|A0A178VB84|A0A178VB84_ARATH (thale cress) hypothetical protein OS=Arabidopsis thaliana OX=3702 GN=AXX17_At3g53840 PE=4 SV=1;sp|Q9LX31|GUN4C_ARATH Tetrapyrrole-binding p	3	4	4	4	26.8	29.699	467880	193180	1009300	359660	322580	412050	1.52643	0.46409
A0A178UV77	(thale cress) hypothetical protein	AXX17_At4g35090		tr|A0A178UV77|A0A178UV77_ARATH;sp|Q9M098|EBFC1_ARATH	tr|A0A178UV77|A0A178UV77_ARATH (thale cress) hypothetical protein OS=Arabidopsis thaliana OX=3702 GN=AXX17_At4g35090 PE=4 SV=1;sp|Q9M098|EBFC1_ARATH Nucleoid-associated protein At4g30620, chloroplastic OS=Arabidopsis thaliana OX=3702 GN=At4g30620 PE=1 SV=1	2	10	7	7	58.3	19.583	8749100	5186900	12931000	5577900	5741300	6380400	1.51794	0.274851
Q9S7D2	Putative ribulose-1,5-bisphosphate carboxylase/oxygenase small subunit N-methyltransferase I	F17A17.1		tr|Q9S7D2|Q9S7D2_ARATH;tr|O65218|O65218_ARATH;tr|A0A654F534|A0A654F534_ARATH;tr|A0A384KCR9|A0A384KCR9_ARATH;tr|A0A1I9LLZ4|A0A1I9LLZ4_ARATH;tr|Q8LF17|Q8LF17_ARATH	tr|Q9S7D2|Q9S7D2_ARATH Putative ribulose-1,5-bisphosphate carboxylase/oxygenase small subunit N-methyltransferase I OS=Arabidopsis thaliana OX=3702 GN=F17A17.1 PE=1 SV=1;tr|O65218|O65218_ARATH Putative methyltransferase OS=Arabidopsis thaliana OX=3702 PE=4	6	12	12	12	29.6	57.613	1862200	908380	2240000	1120600	1055900	1158600	1.50238	0.266906
A0A178WCW7	Glycerol-3-phosphate acyltransferase, chloroplastic	AXX17_At1g32940	FUNCTION: Esterifies acyl-group from acyl-ACP to the sn-1 position of glycerol-3-phosphate. The enzyme from chilling-resistant plants discriminates against non-fluid palmitic acid and selects oleic acid whereas the enzyme from sensitive plants accepts both fatty acids. {ECO:0000256|PIRNR:PIRNR000431}.	tr|A0A178WCW7|A0A178WCW7_ARATH;sp|Q43307|PLSB_ARATH;tr|A0A5S9WKV1|A0A5S9WKV1_ARATH;tr|C0Z249|C0Z249_ARATH	tr|A0A178WCW7|A0A178WCW7_ARATH Glycerol-3-phosphate acyltransferase, chloroplastic OS=Arabidopsis thaliana OX=3702 GN=AXX17_At1g32940 PE=3 SV=1;sp|Q43307|PLSB_ARATH Glycerol-3-phosphate acyltransferase, chloroplastic OS=Arabidopsis thaliana OX=3702 GN=ATS1	4	9	9	9	29.4	50.448	216590	175600	442760	164920	201380	189930	1.50109	0.379506
A0A654F1Q5	Aamy domain-containing protein	AN1_LOCUS10465		tr|A0A654F1Q5|A0A654F1Q5_ARATH;tr|A0A5S9X5K6|A0A5S9X5K6_ARATH;tr|A0A178VW25|A0A178VW25_ARATH;sp|O04196|ISOA1_ARATH;tr|A0A178VUD9|A0A178VUD9_ARATH;tr|A0A1P8B0L6|A0A1P8B0L6_ARATH;tr|A0A1P8B0K2|A0A1P8B0K2_ARATH	tr|A0A654F1Q5|A0A654F1Q5_ARATH Aamy domain-containing protein OS=Arabidopsis thaliana OX=3702 GN=AN1_LOCUS10465 PE=4 SV=1;tr|A0A5S9X5K6|A0A5S9X5K6_ARATH (thale cress) hypothetical protein OS=Arabidopsis thaliana OX=3702 GN=AT9943_LOCUS8991 PE=4 SV=1;tr|A0A	7	25	25	25	43	89.495	3396900	1637500	4374600	1971800	2100600	2231700	1.49252	0.314446
A0A5S9XX37	threonine synthase	AN1_LOCUS19776		tr|A0A5S9XX37|A0A5S9XX37_ARATH;sp|Q9S7B5|THRC1_ARATH;tr|A0A178V4G4|A0A178V4G4_ARATH;tr|A0A7G2E2E6|A0A7G2E2E6_ARATH;tr|A0A7G2E281|A0A7G2E281_ARATH;tr|A0A178WMN0|A0A178WMN0_ARATH;sp|Q9SSP5|THRC2_ARATH	tr|A0A5S9XX37|A0A5S9XX37_ARATH threonine synthase OS=Arabidopsis thaliana OX=3702 GN=AN1_LOCUS19776 PE=3 SV=1;sp|Q9S7B5|THRC1_ARATH Threonine synthase 1, chloroplastic OS=Arabidopsis thaliana OX=3702 GN=TS1 PE=1 SV=1;tr|A0A178V4G4|A0A178V4G4_ARATH threonin	7	6	6	6	17.1	57.776	85330	141950	110060	77904	49442	99269	1.4886	0.315781
A0A5S9XQK2	14_3_3 domain-containing protein	C24_LOCUS17398		tr|A0A5S9XQK2|A0A5S9XQK2_ARATH;sp|P42643|14331_ARATH;tr|A0A178UZ53|A0A178UZ53_ARATH;tr|A0A7G2F1J8|A0A7G2F1J8_ARATH;tr|F4JJ94|F4JJ94_ARATH;tr|A0A178V1F3|A0A178V1F3_ARATH;tr|A0A7G2E3W0|A0A7G2E3W0_ARATH;tr|A0A654ERJ3|A0A654ERJ3_ARATH;tr|A0A178WBI7|A0A178WBI7_ARATH;sp|Q01525|14332_ARATH	tr|A0A5S9XQK2|A0A5S9XQK2_ARATH 14_3_3 domain-containing protein OS=Arabidopsis thaliana OX=3702 GN=C24_LOCUS17398 PE=3 SV=1;sp|P42643|14331_ARATH 14-3-3-like protein GF14 chi OS=Arabidopsis thaliana OX=3702 GN=GRF1 PE=1 SV=3;tr|A0A178UZ53|A0A178UZ53_ARATH	10	11	10	5	52.4	29.931	188450	299600	284370	149580	159180	222780	1.45317	0.120817
Q9SXJ6	ATP-dependent Clp protease proteolytic subunit 3, chloroplastic	CLPP3	FUNCTION: Cleaves peptides in various proteins in a process that requires ATP hydrolysis. Has a chymotrypsin-like activity. Plays a major role in the degradation of misfolded proteins (By similarity). In the absence of CLPP3, modified ClpPR core(s) could be formed, albeit at strongly reduced levels (PubMed:23548781). {ECO:0000250, ECO:0000269|PubMed:23548781}.	sp|Q9SXJ6|CLPP3_ARATH;tr|A0A178WG76|A0A178WG76_ARATH;tr|A0A7G2E4J1|A0A7G2E4J1_ARATH	sp|Q9SXJ6|CLPP3_ARATH ATP-dependent Clp protease proteolytic subunit 3, chloroplastic OS=Arabidopsis thaliana OX=3702 GN=CLPP3 PE=1 SV=1;tr|A0A178WG76|A0A178WG76_ARATH ATP-dependent Clp protease proteolytic subunit OS=Arabidopsis thaliana OX=3702 GN=AXX17_	3	3	3	3	16.8	33.925	112780	92011	208060	91056	94576	98682	1.4521	0.334694
A0A178W6P6	PfkB domain-containing protein	AXX17_At1g60160		tr|A0A178W6P6|A0A178W6P6_ARATH;tr|A0A5S9WST3|A0A5S9WST3_ARATH;sp|Q9C524|SCRK6_ARATH;tr|A0A7G2E348|A0A7G2E348_ARATH;tr|A0A654EMZ5|A0A654EMZ5_ARATH	tr|A0A178W6P6|A0A178W6P6_ARATH PfkB domain-containing protein OS=Arabidopsis thaliana OX=3702 GN=AXX17_At1g60160 PE=3 SV=1;tr|A0A5S9WST3|A0A5S9WST3_ARATH PfkB domain-containing protein OS=Arabidopsis thaliana OX=3702 GN=C24_LOCUS5542 PE=3 SV=1;sp|Q9C524|SC	5	6	6	6	19.4	41.247	204370	265980	210520	184330	145950	140610	1.44592	0.136175
Q8LAW5	Geranylgeranyl pyrophosphate synthase			tr|Q8LAW5|Q8LAW5_ARATH;tr|Q0WUL9|Q0WUL9_ARATH;tr|A0A384KAT6|A0A384KAT6_ARATH;sp|P34802|GGPP1_ARATH;tr|A0A7G2EDF2|A0A7G2EDF2_ARATH;tr|A0A654EVI2|A0A654EVI2_ARATH;tr|A0A5S9WZC6|A0A5S9WZC6_ARATH;tr|A0A178VQK1|A0A178VQK1_ARATH;sp|Q9ZU77|GGPP7_ARATH	tr|Q8LAW5|Q8LAW5_ARATH Geranylgeranyl pyrophosphate synthase OS=Arabidopsis thaliana OX=3702 PE=2 SV=1;tr|Q0WUL9|Q0WUL9_ARATH Geranylgeranyl pyrophosphate synthase OS=Arabidopsis thaliana OX=3702 GN=At4g36810 PE=2 SV=1;tr|A0A384KAT6|A0A384KAT6_ARATH (thale	9	5	5	5	13.5	40.321	182540	226670	623670	212070	277400	234850	1.426	0.54696
A0A178V9U8	Ribosomal_S10 domain-containing protein	AXX17_At3g38850		tr|A0A178V9U8|A0A178V9U8_ARATH;sp|P49200|RS201_ARATH;tr|Q8H189|Q8H189_ARATH;tr|A0A7G2ENT9|A0A7G2ENT9_ARATH;tr|A0A7G2FP80|A0A7G2FP80_ARATH	tr|A0A178V9U8|A0A178V9U8_ARATH Ribosomal_S10 domain-containing protein OS=Arabidopsis thaliana OX=3702 GN=AXX17_At3g38850 PE=3 SV=1;sp|P49200|RS201_ARATH 40S ribosomal protein S20-1 OS=Arabidopsis thaliana OX=3702 GN=RPS20C PE=2 SV=2;tr|Q8H189|Q8H189_ARATH	5	8	8	2	48.4	13.878	261620	1477000	1175000	587160	814470	658420	1.41434	0.453034
P56794	50S ribosomal protein L20, chloroplastic	rpl20	FUNCTION: Binds directly to 23S ribosomal RNA and is necessary for the in vitro assembly process of the 50S ribosomal subunit. It is not involved in the protein synthesizing functions of that subunit (By similarity). {ECO:0000250}.	sp|P56794|RK20_ARATH;tr|A0A1B1W4W8|A0A1B1W4W8_ARATH;tr|A0A8F5V8J8|A0A8F5V8J8_ARATH	sp|P56794|RK20_ARATH 50S ribosomal protein L20, chloroplastic OS=Arabidopsis thaliana OX=3702 GN=rpl20 PE=3 SV=1;tr|A0A1B1W4W8|A0A1B1W4W8_ARATH 50S ribosomal protein L20, chloroplastic OS=Arabidopsis thaliana OX=3702 GN=rpl20 PE=3 SV=1	3	3	3	3	23.9	14.163	373300	394130	264890	227660	247750	254610	1.4141	0.155808
A0A178WF16	(thale cress) hypothetical protein	AXX17_At1g14900		tr|A0A178WF16|A0A178WF16_ARATH;sp|Q93VT9|RL101_ARATH;tr|A0A2H1ZEB8|A0A2H1ZEB8_ARATH;tr|A0A1P8AUU3|A0A1P8AUU3_ARATH;tr|Q2HIH6|Q2HIH6_ARATH;tr|A0A384KKM3|A0A384KKM3_ARATH;sp|Q08770|RL102_ARATH	tr|A0A178WF16|A0A178WF16_ARATH (thale cress) hypothetical protein OS=Arabidopsis thaliana OX=3702 GN=AXX17_At1g14900 PE=3 SV=1;sp|Q93VT9|RL101_ARATH 60S ribosomal protein L10-1 OS=Arabidopsis thaliana OX=3702 GN=RPL10A PE=1 SV=1;tr|A0A2H1ZEB8|A0A2H1ZEB8_AR	7	9	9	5	41.8	24.917	1524700	1088900	1071800	862230	892670	867650	1.40527	0.148261
Q9M1C2	10 kDa chaperonin 1, chloroplastic	CPN10-1	FUNCTION: Functions as co-chaperone for protein folding in chloroplasts. {ECO:0000250|UniProtKB:O80504}.	sp|Q9M1C2|CH101_ARATH;tr|A0A178VCQ5|A0A178VCQ5_ARATH;tr|A0A5S9XMN2|A0A5S9XMN2_ARATH	sp|Q9M1C2|CH101_ARATH 10 kDa chaperonin 1, chloroplastic OS=Arabidopsis thaliana OX=3702 GN=CPN10-1 PE=2 SV=1;tr|A0A178VCQ5|A0A178VCQ5_ARATH (thale cress) hypothetical protein OS=Arabidopsis thaliana OX=3702 GN=AXX17_At3g54610 PE=3 SV=1	3	3	3	3	29	15.14	361990	158030	735160	246670	322650	335290	1.38754	0.547749
Q9LUT2	S-adenosylmethionine synthase 4	METK4	FUNCTION: Catalyzes the formation of S-adenosylmethionine from methionine and ATP. The reaction comprises two steps that are both catalyzed by the same enzyme: formation of S-adenosylmethionine (AdoMet) and triphosphate, and subsequent hydrolysis of the triphosphate. {ECO:0000250|UniProtKB:Q96551}.	sp|Q9LUT2|METK4_ARATH;tr|A0A178VIP8|A0A178VIP8_ARATH;tr|Q41961|Q41961_ARATH	sp|Q9LUT2|METK4_ARATH S-adenosylmethionine synthase 4 OS=Arabidopsis thaliana OX=3702 GN=METK4 PE=1 SV=1;tr|A0A178VIP8|A0A178VIP8_ARATH S-adenosylmethionine synthase OS=Arabidopsis thaliana OX=3702 GN=AXX17_At3g18350 PE=3 SV=1	3	21	21	12	78.6	42.795	2075700	1588800	2734700	1465600	1374200	1782200	1.38451	0.108789
Q94F49	Probable histone H2A.5	At5g27670	FUNCTION: Core component of nucleosome. Nucleosomes wrap and compact DNA into chromatin, limiting DNA accessibility to the cellular machineries which require DNA as a template. Histones thereby play a central role in transcription regulation, DNA repair, DNA replication and chromosomal stability. DNA accessibility is regulated via a complex set of post-translational modifications of histones, als…	sp|Q94F49|H2A5_ARATH;tr|A0A178UFF2|A0A178UFF2_ARATH;tr|Q8GUH3|Q8GUH3_ARATH;tr|A0A654GCL9|A0A654GCL9_ARATH;sp|Q9FJE8|H2A7_ARATH;tr|A0A178UHR5|A0A178UHR5_ARATH;sp|O04848|H2AXA_ARATH;tr|A0A7G2E4M4|A0A7G2E4M4_ARATH;tr|A0A178WEZ4|A0A178WEZ4_ARATH;tr|A0A178W8H7|A0A178W8H7_ARATH;sp|Q9S9K7|H2AXB_ARATH;tr|A0A178UKH5|A0A178UKH5_ARATH;tr|A0A178UIB7|A0A178UIB7_ARATH;tr|A0A178WNI4|A0A178WNI4_ARATH;tr|A0A178VA…	sp|Q94F49|H2A5_ARATH Probable histone H2A.5 OS=Arabidopsis thaliana OX=3702 GN=At5g27670 PE=1 SV=1;tr|A0A178UFF2|A0A178UFF2_ARATH Histone H2A OS=Arabidopsis thaliana OX=3702 GN=AXX17_At5g27630 PE=3 SV=1;tr|Q8GUH3|Q8GUH3_ARATH Histone H2A OS=Arabidopsis tha	23	2	2	1	14	15.908	165750	127360	94628	80644	91430	108910	1.37993	0.340647
Q5D6C5	Adenosylhomocysteinase	HOG1		tr|Q5D6C5|Q5D6C5_ARATH;tr|Q5D6C3|Q5D6C3_ARATH;tr|A0A178UZR5|A0A178UZR5_ARATH;sp|O23255|SAHH1_ARATH;tr|Q5D6C4|Q5D6C4_ARATH;tr|F4JTV4|F4JTV4_ARATH;tr|A7XB43|A7XB43_ARATH;tr|A8MQP1|A8MQP1_ARATH;tr|F4JTV5|F4JTV5_ARATH;tr|A0A178VEP9|A0A178VEP9_ARATH;sp|Q9LK36|SAHH2_ARATH;tr|C0Z3F3|C0Z3F3_ARATH;tr|B9DG03|B9DG03_ARATH;tr|A0A0B4ULJ4|A0A0B4ULJ4_ARATH;tr|Q0WMC0|Q0WMC0_ARATH	tr|Q5D6C5|Q5D6C5_ARATH Adenosylhomocysteinase OS=Arabidopsis thaliana OX=3702 GN=HOG1 PE=3 SV=1;tr|Q5D6C3|Q5D6C3_ARATH Adenosylhomocysteinase OS=Arabidopsis thaliana OX=3702 GN=HOG1 PE=3 SV=1;tr|A0A178UZR5|A0A178UZR5_ARATH Adenosylhomocysteinase OS=Arabido	15	20	20	20	55.3	53.39	1561800	2721000	1275800	1006100	1285400	1746600	1.37654	0.454671
A0A1P8BDK6	ADP-ribosylation factor	ARFA1B		tr|A0A1P8BDK6|A0A1P8BDK6_ARATH;tr|A0A5S9Y456|A0A5S9Y456_ARATH;tr|Q9M1P5|Q9M1P5_ARATH;tr|Q6ID97|Q6ID97_ARATH;tr|A0A384LQJ7|A0A384LQJ7_ARATH;sp|P0DH91|ARF2B_ARATH;tr|A0A384L6Z1|A0A384L6Z1_ARATH;tr|A0A178WFN4|A0A178WFN4_ARATH;tr|A0A178VXE5|A0A178VXE5_ARATH;sp|Q9LQC8|ARF2A_ARATH;sp|P36397|ARF1_ARATH;tr|A0A384LF04|A0A384LF04_ARATH;tr|A0A7G2F8E9|A0A7G2F8E9_ARATH;tr|Q9LYJ3|Q9LYJ3_ARATH;tr|A0A654G139|A0A…	tr|A0A1P8BDK6|A0A1P8BDK6_ARATH ADP-ribosylation factor OS=Arabidopsis thaliana OX=3702 GN=ARFA1B PE=1 SV=1;tr|A0A5S9Y456|A0A5S9Y456_ARATH ADP-ribosylation factor OS=Arabidopsis thaliana OX=3702 GN=C24_LOCUS22127 PE=3 SV=1;tr|Q9M1P5|Q9M1P5_ARATH ADP-ribosyl	20	8	8	8	57.5	20.693	1832200	1663500	2923300	1434800	1616000	1647900	1.36612	0.256977
A0A178ULV9	RPS1	AXX17_At5g30380		tr|A0A178ULV9|A0A178ULV9_ARATH;sp|Q93VC7|RPS1_ARATH;tr|A0A7G2FB59|A0A7G2FB59_ARATH;tr|C0Z2U7|C0Z2U7_ARATH	tr|A0A178ULV9|A0A178ULV9_ARATH RPS1 OS=Arabidopsis thaliana OX=3702 GN=AXX17_At5g30380 PE=4 SV=1;sp|Q93VC7|RPS1_ARATH 30S ribosomal protein S1, chloroplastic OS=Arabidopsis thaliana OX=3702 GN=RPS1 PE=1 SV=1;tr|A0A7G2FB59|A0A7G2FB59_ARATH (thale cress) hyp	4	11	11	11	28.6	45.11	637110	785280	584870	474010	439140	566680	1.35641	0.205083
A0A178W724	(thale cress) hypothetical protein	AXX17_At1g50100		tr|A0A178W724|A0A178W724_ARATH;sp|P21240|CPNB1_ARATH;tr|A0A654F8G7|A0A654F8G7_ARATH;sp|Q9LJE4|CPNB2_ARATH;tr|A0A178VIX7|A0A178VIX7_ARATH;tr|A0A7G2FJQ0|A0A7G2FJQ0_ARATH;tr|A0A654GBJ4|A0A654GBJ4_ARATH;tr|A0A5S9YEM0|A0A5S9YEM0_ARATH;tr|A0A178UKH6|A0A178UKH6_ARATH;sp|C0Z361|CPNB3_ARATH;tr|Q56ZP2|Q56ZP2_ARATH	tr|A0A178W724|A0A178W724_ARATH (thale cress) hypothetical protein OS=Arabidopsis thaliana OX=3702 GN=AXX17_At1g50100 PE=3 SV=1;sp|P21240|CPNB1_ARATH Chaperonin 60 subunit beta 1, chloroplastic OS=Arabidopsis thaliana OX=3702 GN=CPN60B1 PE=1 SV=3;tr|A0A654F	11	19	19	18	42	63.808	1151500	1122900	1125900	822100	859450	852600	1.34179	0.00502287
A0A178UP81	Tubulin beta chain	AXX17_At5g62230	FUNCTION: Tubulin is the major constituent of microtubules. It binds two moles of GTP, one at an exchangeable site on the beta chain and one at a non-exchangeable site on the alpha chain. {ECO:0000256|RuleBase:RU000352, ECO:0000256|SAAS:SAAS00031082}.	tr|A0A178UP81|A0A178UP81_ARATH;sp|Q9ASR0|TBB3_ARATH;sp|Q56YW9|TBB2_ARATH;tr|A0A7G2FJ31|A0A7G2FJ31_ARATH;tr|A0A178ULE0|A0A178ULE0_ARATH;tr|A0A7G2FLA8|A0A7G2FLA8_ARATH;tr|A0A178UKM5|A0A178UKM5_ARATH;sp|P29516|TBB8_ARATH	tr|A0A178UP81|A0A178UP81_ARATH Tubulin beta chain OS=Arabidopsis thaliana OX=3702 GN=AXX17_At5g62230 PE=3 SV=1;sp|Q9ASR0|TBB3_ARATH Tubulin beta-3 chain OS=Arabidopsis thaliana OX=3702 GN=TUBB3 PE=2 SV=2;sp|Q56YW9|TBB2_ARATH Tubulin beta-2 chain OS=Arabido	8	18	18	5	58.9	50.733	1362700	907620	1734500	857230	895150	1296100	1.31371	0.17494
Q0WUV8	Elongation factor Tu	At4g02930	FUNCTION: This protein promotes the GTP-dependent binding of aminoacyl-tRNA to the A-site of ribosomes during protein biosynthesis. {ECO:0000256|RuleBase:RU000325}.	tr|Q0WUV8|Q0WUV8_ARATH;tr|A0A654FLH5|A0A654FLH5_ARATH;tr|A0A5S9XPD4|A0A5S9XPD4_ARATH;tr|A0A178V004|A0A178V004_ARATH;sp|Q9ZT91|EFTM_ARATH;tr|A0A7G2EVT1|A0A7G2EVT1_ARATH	tr|Q0WUV8|Q0WUV8_ARATH Elongation factor Tu OS=Arabidopsis thaliana OX=3702 GN=At4g02930 PE=2 SV=1;tr|A0A654FLH5|A0A654FLH5_ARATH Elongation factor Tu OS=Arabidopsis thaliana OX=3702 GN=AN1_LOCUS17093 PE=3 SV=1;tr|A0A5S9XPD4|A0A5S9XPD4_ARATH Elongation fac	6	7	6	6	20.7	49.409	76458	181210	75100	61922	92064	101670	1.30162	0.527132
A0A654G2F8	5-methyltetrahydropteroyltriglutamate--homocysteine S-methyltransferase	AN1_LOCUS22573		tr|A0A654G2F8|A0A654G2F8_ARATH;sp|O50008|METE1_ARATH;tr|A0A178UNW3|A0A178UNW3_ARATH;tr|A0A7G2F956|A0A7G2F956_ARATH;tr|A0A5S9Y5Z7|A0A5S9Y5Z7_ARATH;tr|A0A178UH18|A0A178UH18_ARATH;sp|Q0WNZ5|METE3_ARATH;tr|Q0WP70|Q0WP70_ARATH;tr|Q9ZPE2|Q9ZPE2_ARATH;tr|A0A178VS83|A0A178VS83_ARATH;sp|O22824|FH2_ARATH	tr|A0A654G2F8|A0A654G2F8_ARATH 5-methyltetrahydropteroyltriglutamate--homocysteine S-methyltransferase OS=Arabidopsis thaliana OX=3702 GN=AN1_LOCUS22573 PE=3 SV=1;sp|O50008|METE1_ARATH 5-methyltetrahydropteroyltriglutamate--homocysteine methyltransferase 1	11	30	30	14	52.5	84.356	3204300	3938300	3885300	2568000	2900200	3014300	1.30008	0.018347
A0A178W5L2	Tubulin alpha chain	AXX17_At1g04150	FUNCTION: Tubulin is the major constituent of microtubules. It binds two moles of GTP, one at an exchangeable site on the beta chain and one at a non-exchangeable site on the alpha chain. {ECO:0000256|RuleBase:RU000352, ECO:0000256|SAAS:SAAS00392176}.	tr|A0A178W5L2|A0A178W5L2_ARATH;sp|Q0WV25|TBA4_ARATH;sp|B9DGT7|TBA2_ARATH;tr|Q0WLQ5|Q0WLQ5_ARATH;tr|Q570E3|Q570E3_ARATH;tr|Q56YZ2|Q56YZ2_ARATH	tr|A0A178W5L2|A0A178W5L2_ARATH Tubulin alpha chain OS=Arabidopsis thaliana OX=3702 GN=AXX17_At1g04150 PE=3 SV=1;sp|Q0WV25|TBA4_ARATH Tubulin alpha-4 chain OS=Arabidopsis thaliana OX=3702 GN=TUBA4 PE=2 SV=2;sp|B9DGT7|TBA2_ARATH Tubulin alpha-2 chain OS=Arab	6	16	16	1	47.8	49.54	1499600	1324600	1566900	1016200	1106600	1266400	1.29562	0.0509601
A0A654ETR6	(thale cress) hypothetical protein	AN1_LOCUS7603		tr|A0A654ETR6|A0A654ETR6_ARATH;tr|A0A178VTH6|A0A178VTH6_ARATH;sp|Q9SLA8|FABI_ARATH	tr|A0A654ETR6|A0A654ETR6_ARATH (thale cress) hypothetical protein OS=Arabidopsis thaliana OX=3702 GN=AN1_LOCUS7603 PE=3 SV=1;tr|A0A178VTH6|A0A178VTH6_ARATH MOD1 OS=Arabidopsis thaliana OX=3702 GN=AXX17_At2g05030 PE=3 SV=1;sp|Q9SLA8|FABI_ARATH Enoyl-[acyl-c	3	4	4	4	14.6	41.213	349600	143350	274180	183230	193970	218890	1.28694	0.45884
A0A178UKW4	(thale cress) hypothetical protein	AXX17_At5g27840		tr|A0A178UKW4|A0A178UKW4_ARATH;sp|Q940B0|RL183_ARATH;tr|A0A654G4P0|A0A654G4P0_ARATH;tr|A0A5S9Y7Q5|A0A5S9Y7Q5_ARATH;tr|A0A1P8BGQ0|A0A1P8BGQ0_ARATH;tr|A0A1I9LT16|A0A1I9LT16_ARATH;tr|A0A178V8M9|A0A178V8M9_ARATH;sp|P42791|RL182_ARATH;tr|A0A654F4G0|A0A654F4G0_ARATH	tr|A0A178UKW4|A0A178UKW4_ARATH (thale cress) hypothetical protein OS=Arabidopsis thaliana OX=3702 GN=AXX17_At5g27840 PE=3 SV=1;sp|Q940B0|RL183_ARATH 60S ribosomal protein L18-3 OS=Arabidopsis thaliana OX=3702 GN=RPL18C PE=2 SV=1;tr|A0A654G4P0|A0A654G4P0_AR	9	5	5	5	30.5	20.967	842400	630200	942170	627130	597490	681540	1.26682	0.135359
A0A178VN79	Fructose-bisphosphate aldolase	AXX17_At2g16800		tr|A0A178VN79|A0A178VN79_ARATH;sp|Q9SJU4|ALFP1_ARATH;tr|F4IGL5|F4IGL5_ARATH;tr|F4IGL7|F4IGL7_ARATH;tr|C0Z2F2|C0Z2F2_ARATH;tr|Q56ZF2|Q56ZF2_ARATH	tr|A0A178VN79|A0A178VN79_ARATH Fructose-bisphosphate aldolase OS=Arabidopsis thaliana OX=3702 GN=AXX17_At2g16800 PE=3 SV=1;sp|Q9SJU4|ALFP1_ARATH Fructose-bisphosphate aldolase 1, chloroplastic OS=Arabidopsis thaliana OX=3702 GN=FBA1 PE=1 SV=2;tr|F4IGL5|F4I	6	15	6	6	47.6	42.93	526790	303060	411930	388860	310380	287500	1.25847	0.207948
A0A178W354	ADP-ribosylation factor GTPase-activating protein	AXX17_At1g53950		tr|A0A178W354|A0A178W354_ARATH;tr|A0A1P8ATE8|A0A1P8ATE8_ARATH;tr|A0A5S9WN58|A0A5S9WN58_ARATH;sp|Q9C6C3|AGD2_ARATH;tr|A0A178W1H6|A0A178W1H6_ARATH;tr|A0A178W1L4|A0A178W1L4_ARATH;tr|A0A1P8ATB6|A0A1P8ATB6_ARATH;tr|A0A7G2DPY3|A0A7G2DPY3_ARATH;tr|A0A7G2DSA4|A0A7G2DSA4_ARATH;tr|A0A5S9TSZ4|A0A5S9TSZ4_ARATH;tr|A0A178WDZ0|A0A178WDZ0_ARATH;sp|Q9SMX5|AGD4_ARATH;tr|A0A7G2E1M4|A0A7G2E1M4_ARATH;tr|A0A1P8AMD8|A0…	tr|A0A178W354|A0A178W354_ARATH ADP-ribosylation factor GTPase-activating protein OS=Arabidopsis thaliana OX=3702 GN=AXX17_At1g53950 PE=4 SV=1;tr|A0A1P8ATE8|A0A1P8ATE8_ARATH ADP-ribosylation factor GTPase-activating protein OS=Arabidopsis thaliana OX=3702 G	14	2	2	2	4	59.546	211630	335740	387370	125560	301880	326570	1.23969	0.0572846
Q0WWU9	Ribosomal protein L15	At4g17390		tr|Q0WWU9|Q0WWU9_ARATH;tr|A0A384KUF3|A0A384KUF3_ARATH;tr|A0A178V5T1|A0A178V5T1_ARATH;sp|Q8VYF1|RL152_ARATH;sp|O23515|RL151_ARATH;tr|A0A7G2F097|A0A7G2F097_ARATH;tr|A0A7G2E730|A0A7G2E730_ARATH	tr|Q0WWU9|Q0WWU9_ARATH Ribosomal protein L15 OS=Arabidopsis thaliana OX=3702 GN=At4g17390 PE=2 SV=1;tr|A0A384KUF3|A0A384KUF3_ARATH Ribosomal protein L15 OS=Arabidopsis thaliana OX=3702 GN=AXX17_At4g20440 PE=3 SV=1;tr|A0A178V5T1|A0A178V5T1_ARATH Ribosomal p	7	7	7	7	33.8	24.239	671140	765310	623480	470530	560380	649750	1.22567	0.239621
A0A178VPK8	THIC	AXX17_At2g25890		tr|A0A178VPK8|A0A178VPK8_ARATH;sp|O82392|THIC_ARATH;tr|A0A7G2E9Z9|A0A7G2E9Z9_ARATH;tr|A0A5S9X2E9|A0A5S9X2E9_ARATH;tr|A0A1P8B279|A0A1P8B279_ARATH	tr|A0A178VPK8|A0A178VPK8_ARATH THIC OS=Arabidopsis thaliana OX=3702 GN=AXX17_At2g25890 PE=3 SV=1;sp|O82392|THIC_ARATH Phosphomethylpyrimidine synthase, chloroplastic OS=Arabidopsis thaliana OX=3702 GN=THIC PE=1 SV=1;tr|A0A7G2E9Z9|A0A7G2E9Z9_ARATH (thale cr	5	11	11	11	23.3	72.004	139840	107720	75276	60360	109230	93886	1.2253	0.58023
A0A178W355	Mg-protoporphyrin IX chelatase	AXX17_At1g08350	FUNCTION: Involved in chlorophyll biosynthesis. Catalyzes the insertion of magnesium ion into protoporphyrin IX to yield Mg-protoporphyrin IX. {ECO:0000256|RuleBase:RU362087}.	tr|A0A178W355|A0A178W355_ARATH;sp|Q9SJE1|CHLD_ARATH;tr|A0A5S9TBL7|A0A5S9TBL7_ARATH;tr|A0A7G2DRM3|A0A7G2DRM3_ARATH	tr|A0A178W355|A0A178W355_ARATH Mg-protoporphyrin IX chelatase OS=Arabidopsis thaliana OX=3702 GN=AXX17_At1g08350 PE=3 SV=1;sp|Q9SJE1|CHLD_ARATH Magnesium-chelatase subunit ChlD, chloroplastic OS=Arabidopsis thaliana OX=3702 GN=CHLD PE=1 SV=3;tr|A0A5S9TBL7|	4	19	19	19	30.3	83.283	538070	1876400	421890	685920	747340	908170	1.21138	0.76922
A0A5S9YDR0	Stromal 70 kDa heat shock-related protein, chloroplastic	C24_LOCUS25066		tr|A0A5S9YDR0|A0A5S9YDR0_ARATH;tr|A0A178UDJ5|A0A178UDJ5_ARATH;sp|Q9LTX9|HSP7G_ARATH	tr|A0A5S9YDR0|A0A5S9YDR0_ARATH Stromal 70 kDa heat shock-related protein, chloroplastic OS=Arabidopsis thaliana OX=3702 GN=C24_LOCUS25066 PE=3 SV=1;tr|A0A178UDJ5|A0A178UDJ5_ARATH (thale cress) hypothetical protein OS=Arabidopsis thaliana OX=3702 GN=AXX17_A	3	26	26	10	40.4	76.924	3761500	3336700	2292400	2421300	2522400	2871300	1.20161	0.455817
A0A654EGZ5	(thale cress) hypothetical protein	AN1_LOCUS2297		tr|A0A654EGZ5|A0A654EGZ5_ARATH;tr|A0A178WJB7|A0A178WJB7_ARATH;sp|Q9XI19|PTAC6_ARATH	tr|A0A654EGZ5|A0A654EGZ5_ARATH (thale cress) hypothetical protein OS=Arabidopsis thaliana OX=3702 GN=AN1_LOCUS2297 PE=4 SV=1;tr|A0A178WJB7|A0A178WJB7_ARATH PTAC6 OS=Arabidopsis thaliana OX=3702 GN=AXX17_At1g22670 PE=4 SV=1;sp|Q9XI19|PTAC6_ARATH PLASTID TRA	3	12	12	12	38.4	37.376	3824400	1846300	3154100	2621900	1734900	3152000	1.17526	0.37085
B3LF87	At1g30230			tr|B3LF87|B3LF87_ARATH;sp|P48006|EF1D1_ARATH;tr|A0A654EFT3|A0A654EFT3_ARATH;tr|A0A5S9WDQ1|A0A5S9WDQ1_ARATH;tr|A0A7G2E0D9|A0A7G2E0D9_ARATH;tr|A8MRC4|A8MRC4_ARATH;tr|A0A178UCD6|A0A178UCD6_ARATH	tr|B3LF87|B3LF87_ARATH At1g30230 OS=Arabidopsis thaliana OX=3702 PE=2 SV=1;sp|P48006|EF1D1_ARATH Elongation factor 1-delta 1 OS=Arabidopsis thaliana OX=3702 GN=At1g30230 PE=1 SV=2;tr|A0A654EFT3|A0A654EFT3_ARATH EF1_GNE domain-containing protein OS=Arabidop	7	4	4	4	26.8	25.132	242700	171310	147670	207880	129540	147050	1.15937	0.180315
A0A5S9TW43	Arogenate dehydratase	At1g11790		tr|A0A5S9TW43|A0A5S9TW43_ARATH;tr|A0A178W336|A0A178W336_ARATH;sp|Q9SA96|AROD1_ARATH	tr|A0A5S9TW43|A0A5S9TW43_ARATH Arogenate dehydratase OS=Arabidopsis thaliana OX=3702 GN=At1g11790 PE=4 SV=1;tr|A0A178W336|A0A178W336_ARATH Arogenate dehydratase OS=Arabidopsis thaliana OX=3702 GN=AXX17_At1g12160 PE=4 SV=1;sp|Q9SA96|AROD1_ARATH Arogenate de	3	10	7	7	38.5	41.128	254810	140930	272830	207750	185540	192800	1.14073	0.537682
A0A1P8BEY8	GTP-binding protein, HflX	MTI20.22		tr|A0A1P8BEY8|A0A1P8BEY8_ARATH;tr|Q9FJM0|Q9FJM0_ARATH;tr|A0A5S9YFP6|A0A5S9YFP6_ARATH;tr|A0A178UEV3|A0A178UEV3_ARATH	tr|A0A1P8BEY8|A0A1P8BEY8_ARATH GTP-binding protein, HflX OS=Arabidopsis thaliana OX=3702 GN=MTI20.22 PE=1 SV=1;tr|Q9FJM0|Q9FJM0_ARATH GTP binding protein-like OS=Arabidopsis thaliana OX=3702 GN=MTI20.22 PE=1 SV=1;tr|A0A5S9YFP6|A0A5S9YFP6_ARATH (thale cress	4	10	10	10	34.5	43.157	570160	273910	621010	374840	464160	457350	1.13016	0.693668
A0A178WBS0	(thale cress) hypothetical protein	AXX17_At1g50740		tr|A0A178WBS0|A0A178WBS0_ARATH;sp|Q9ASR1|EF2_ARATH;tr|A0A178V8Q5|A0A178V8Q5_ARATH;tr|A0A654F7M9|A0A654F7M9_ARATH;tr|F4JB06|F4JB06_ARATH;tr|A0A7G2EI01|A0A7G2EI01_ARATH	tr|A0A178WBS0|A0A178WBS0_ARATH (thale cress) hypothetical protein OS=Arabidopsis thaliana OX=3702 GN=AXX17_At1g50740 PE=3 SV=1;sp|Q9ASR1|EF2_ARATH Elongation factor 2 OS=Arabidopsis thaliana OX=3702 GN=LOS1 PE=1 SV=1	6	24	24	15	32.6	93.89	2761600	2709500	2463400	1934400	2406500	2707300	1.12575	0.440201
A0A7G2EKZ3	GTPase Der	AT9943_LOCUS10777		tr|A0A7G2EKZ3|A0A7G2EKZ3_ARATH;tr|B5X565|B5X565_ARATH;tr|A0A384LJ95|A0A384LJ95_ARATH;tr|A0A178VLJ5|A0A178VLJ5_ARATH;tr|Q9C7C0|Q9C7C0_ARATH;tr|F4J8M2|F4J8M2_ARATH;tr|Q9LH58|Q9LH58_ARATH;tr|Q56XD9|Q56XD9_ARATH	tr|A0A7G2EKZ3|A0A7G2EKZ3_ARATH GTPase Der OS=Arabidopsis thaliana OX=3702 GN=AT9943_LOCUS10777 PE=3 SV=1;tr|B5X565|B5X565_ARATH GTPase Der OS=Arabidopsis thaliana OX=3702 GN=emb2738 PE=1 SV=1;tr|A0A384LJ95|A0A384LJ95_ARATH GTPase Der OS=Arabidopsis thalian	8	19	19	19	34.9	71.483	6794700	4690700	4116000	4491000	4577400	4809700	1.12417	0.586909
A0A7G2FEU3	Ribulose bisphosphate carboxylase small subunit, chloroplastic	RBCS		tr|A0A7G2FEU3|A0A7G2FEU3_ARATH	tr|A0A7G2FEU3|A0A7G2FEU3_ARATH Ribulose bisphosphate carboxylase small subunit, chloroplastic OS=Arabidopsis thaliana OX=3702 GN=RBCS PE=3 SV=1	1	11	1	0	60.2	20.272	121400	155640	143880	142930	143000	91259	1.11594	0.566506
A0A178UDQ4	(thale cress) hypothetical protein	AXX17_At5g20700		tr|A0A178UDQ4|A0A178UDQ4_ARATH;sp|O65282|CH20_ARATH	tr|A0A178UDQ4|A0A178UDQ4_ARATH (thale cress) hypothetical protein OS=Arabidopsis thaliana OX=3702 GN=AXX17_At5g20700 PE=3 SV=1;sp|O65282|CH20_ARATH 20 kDa chaperonin, chloroplastic OS=Arabidopsis thaliana OX=3702 GN=CPN20 PE=1 SV=2	2	11	11	11	54.5	26.802	3154500	1594100	3342300	2352400	2494700	2530800	1.09664	0.716808
A0A654FB98	Clathrin heavy chain	AN1_LOCUS12433	FUNCTION: Clathrin is the major protein of the polyhedral coat of coated pits and vesicles. {ECO:0000256|PIRNR:PIRNR002290}.	tr|A0A654FB98|A0A654FB98_ARATH;tr|A0A5S9XCD9|A0A5S9XCD9_ARATH;tr|A0A178V904|A0A178V904_ARATH;sp|Q0WNJ6|CLAH1_ARATH	tr|A0A654FB98|A0A654FB98_ARATH Clathrin heavy chain OS=Arabidopsis thaliana OX=3702 GN=AN1_LOCUS12433 PE=3 SV=1;tr|A0A5S9XCD9|A0A5S9XCD9_ARATH Clathrin heavy chain OS=Arabidopsis thaliana OX=3702 GN=C24_LOCUS12262 PE=3 SV=1;tr|A0A178V904|A0A178V904_ARATH C	4	34	34	4	25.2	193.23	879130	811660	820130	563910	848470	891060	1.09007	0.631637
Q93VA8	Alba DNA/RNA-binding protein	AT1G76010		tr|Q93VA8|Q93VA8_ARATH;tr|A0A654EPD5|A0A654EPD5_ARATH;tr|A0A178WMY0|A0A178WMY0_ARATH;tr|A0A7G2E7L2|A0A7G2E7L2_ARATH;tr|Q9LQR7|Q9LQR7_ARATH	tr|Q93VA8|Q93VA8_ARATH Alba DNA/RNA-binding protein OS=Arabidopsis thaliana OX=3702 GN=AT1G76010 PE=1 SV=1;tr|A0A654EPD5|A0A654EPD5_ARATH Alba domain-containing protein OS=Arabidopsis thaliana OX=3702 GN=At1g76010 PE=4 SV=1;tr|A0A178WMY0|A0A178WMY0_ARATH A	5	12	11	11	50	37.382	1054800	4118600	1247000	1779300	1862400	2264800	1.08701	0.884955
A0A5S9X928	ribose-5-phosphate isomerase	AT9943_LOCUS10121		tr|A0A5S9X928|A0A5S9X928_ARATH;tr|A0A178V804|A0A178V804_ARATH;sp|Q9S726|RPI3_ARATH	tr|A0A5S9X928|A0A5S9X928_ARATH ribose-5-phosphate isomerase OS=Arabidopsis thaliana OX=3702 GN=AT9943_LOCUS10121 PE=3 SV=1;tr|A0A178V804|A0A178V804_ARATH ribose-5-phosphate isomerase OS=Arabidopsis thaliana OX=3702 GN=AXX17_At3g04260 PE=3 SV=1;sp|Q9S726|RP	3	6	6	6	39.5	29.318	184400	234470	402540	197050	271900	304930	1.06142	0.739405
Q9FVR1	At1g32160/F3C3_6	At1g32160		tr|Q9FVR1|Q9FVR1_ARATH;tr|A0A7G2E0N1|A0A7G2E0N1_ARATH;tr|A0A5S9WHV1|A0A5S9WHV1_ARATH;tr|A0A178WHJ1|A0A178WHJ1_ARATH	tr|Q9FVR1|Q9FVR1_ARATH At1g32160/F3C3_6 OS=Arabidopsis thaliana OX=3702 GN=At1g32160 PE=1 SV=1;tr|A0A7G2E0N1|A0A7G2E0N1_ARATH (thale cress) hypothetical protein OS=Arabidopsis thaliana OX=3702 GN=AT9943_LOCUS2717 PE=4 SV=1;tr|A0A5S9WHV1|A0A5S9WHV1_ARATH UV	4	12	12	12	32.3	45.867	1921100	1020400	1950500	1503200	1545200	1590400	1.05458	0.808004
A0A178UW98	Fructose-bisphosphate aldolase	AXX17_At4g44320		tr|A0A178UW98|A0A178UW98_ARATH;sp|Q944G9|ALFP2_ARATH;tr|A0A7G2F3W8|A0A7G2F3W8_ARATH;tr|F4JUJ5|F4JUJ5_ARATH	tr|A0A178UW98|A0A178UW98_ARATH Fructose-bisphosphate aldolase OS=Arabidopsis thaliana OX=3702 GN=AXX17_At4g44320 PE=3 SV=1;sp|Q944G9|ALFP2_ARATH Fructose-bisphosphate aldolase 2, chloroplastic OS=Arabidopsis thaliana OX=3702 GN=FBA2 PE=1 SV=2;tr|A0A7G2F3W8	4	17	17	8	48.7	42.987	3700700	2319300	3239400	2842500	2786400	3276600	1.03974	0.791035
F4JNE0	Nucleotide-sugar transporter family protein	DL4585C		tr|F4JNE0|F4JNE0_ARATH;tr|F4JB05|F4JB05_ARATH;tr|A0A5S9XCY7|A0A5S9XCY7_ARATH	tr|F4JNE0|F4JNE0_ARATH Nucleotide-sugar transporter family protein OS=Arabidopsis thaliana OX=3702 GN=DL4585C PE=3 SV=1;tr|F4JB05|F4JB05_ARATH Ribosomal protein S5/Elongation factor G/III/V family protein OS=Arabidopsis thaliana OX=3702 GN=MGH6.2 PE=3 SV=1	3	10	1	1	10.7	93.351	70534	70914	40963	57511	60256	60723	1.02197	0.912779
A0A7G2F4Y1	(thale cress) hypothetical protein	AT9943_LOCUS18280		tr|A0A7G2F4Y1|A0A7G2F4Y1_ARATH;tr|A0A5S9Y233|A0A5S9Y233_ARATH;tr|A0A178UNU3|A0A178UNU3_ARATH;sp|Q9ZNZ7|GLTB1_ARATH;tr|Q540F4|Q540F4_ARATH;tr|A0A178VVG3|A0A178VVG3_ARATH;sp|Q9T0P4|GLTB2_ARATH;tr|Q0WW25|Q0WW25_ARATH	tr|A0A7G2F4Y1|A0A7G2F4Y1_ARATH (thale cress) hypothetical protein OS=Arabidopsis thaliana OX=3702 GN=AT9943_LOCUS18280 PE=3 SV=1;tr|A0A5S9Y233|A0A5S9Y233_ARATH Glutamine amidotransferase type-2 domain-containing protein OS=Arabidopsis thaliana OX=3702 GN=C	8	15	15	15	12	175.79	114860	249760	95138	88178	177580	190660	1.00732	0.984279
W8QNS2	Starch synthase, chloroplastic/amyloplastic (Fragment)	AT3G01180		tr|W8QNS2|W8QNS2_ARATH;tr|A0A654F319|A0A654F319_ARATH;sp|Q9MAC8|SSY2_ARATH;tr|A0A7G2EH87|A0A7G2EH87_ARATH;tr|A0A178VC38|A0A178VC38_ARATH	tr|W8QNS2|W8QNS2_ARATH Starch synthase, chloroplastic/amyloplastic (Fragment) OS=Arabidopsis thaliana OX=3702 GN=AT3G01180 PE=2 SV=1;tr|A0A654F319|A0A654F319_ARATH Starch synthase, chloroplastic/amyloplastic OS=Arabidopsis thaliana OX=3702 GN=AN1_LOCUS1136	5	19	19	19	32.7	87.592	649320	359780	1411400	821150	808540	773460	1.00722	0.987458
A0A7G2DUK7	2-isopropylmalate synthase	AT9943_LOCUS1599		tr|A0A7G2DUK7|A0A7G2DUK7_ARATH;tr|A0A654EBQ9|A0A654EBQ9_ARATH;tr|A0A178WDC7|A0A178WDC7_ARATH;sp|Q9LPR4|LEU11_ARATH;tr|A0A7G2E4X4|A0A7G2E4X4_ARATH;tr|A0A178WEK1|A0A178WEK1_ARATH;sp|Q9C550|LEU12_ARATH;tr|A0A1P8AV04|A0A1P8AV04_ARATH;tr|A0A1P8AUZ8|A0A1P8AUZ8_ARATH;tr|B9DI07|B9DI07_ARATH	tr|A0A7G2DUK7|A0A7G2DUK7_ARATH 2-isopropylmalate synthase OS=Arabidopsis thaliana OX=3702 GN=AT9943_LOCUS1599 PE=3 SV=1;tr|A0A654EBQ9|A0A654EBQ9_ARATH 2-isopropylmalate synthase OS=Arabidopsis thaliana OX=3702 GN=AN1_LOCUS1984 PE=3 SV=1;tr|A0A178WDC7|A0A17	10	9	9	9	22.3	68.665	212200	97326	211450	181890	152700	186070	1.00061	0.997319
A0A1B1W502	NAD(P)H-quinone oxidoreductase subunit H, chloroplastic	ndhH	FUNCTION: NDH shuttles electrons from NAD(P)H:plastoquinone, via FMN and iron-sulfur (Fe-S) centers, to quinones in the photosynthetic chain and possibly in a chloroplast respiratory chain. The immediate electron acceptor for the enzyme in this species is believed to be plastoquinone. Couples the redox reaction to proton translocation, and thus conserves the redox energy in a proton gradient. {EC…	tr|A0A1B1W502|A0A1B1W502_ARATH;sp|P56753|NDHH_ARATH;tr|A0A8F5V799|A0A8F5V799_ARATH;tr|A0A8F5P3V4|A0A8F5P3V4_ARATH	tr|A0A1B1W502|A0A1B1W502_ARATH NAD(P)H-quinone oxidoreductase subunit H, chloroplastic OS=Arabidopsis thaliana OX=3702 GN=ndhH PE=3 SV=1;sp|P56753|NDHH_ARATH NAD(P)H-quinone oxidoreductase subunit H, chloroplastic OS=Arabidopsis thaliana OX=3702 GN=ndhH PE	4	12	12	12	39.7	45.502	1159300	949490	1215900	1065200	1112400	1148900	0.999456	0.994767
Q940F6	Glutathione reductase	T5N23.2	FUNCTION: Maintains high levels of reduced glutathione. {ECO:0000256|RuleBase:RU365040}.	tr|Q940F6|Q940F6_ARATH;tr|Q5FV38|Q5FV38_ARATH;tr|A0A654FIH5|A0A654FIH5_ARATH;sp|P42770|GSHRP_ARATH;tr|A0A178V6S0|A0A178V6S0_ARATH	tr|Q940F6|Q940F6_ARATH Glutathione reductase OS=Arabidopsis thaliana OX=3702 GN=T5N23.2 PE=2 SV=1;tr|Q5FV38|Q5FV38_ARATH Glutathione reductase OS=Arabidopsis thaliana OX=3702 PE=2 SV=1;tr|A0A654FIH5|A0A654FIH5_ARATH Glutathione reductase OS=Arabidopsis tha	5	12	12	12	30.6	60.825	22464	18318	299260	39808	124750	176220	0.99784	0.997403
A0A654G2G0	Glucose-1-phosphate adenylyltransferase	AN1_LOCUS22714	FUNCTION: This protein plays a role in synthesis of starch. It catalyzes the synthesis of the activated glycosyl donor, ADP-glucose from Glc-1-P and ATP. {ECO:0000256|RuleBase:RU362093}.	tr|A0A654G2G0|A0A654G2G0_ARATH;tr|A0A178UL90|A0A178UL90_ARATH;sp|P55229|GLGL1_ARATH;tr|A0A7G2FAR9|A0A7G2FAR9_ARATH;tr|A0A5S9W3A4|A0A5S9W3A4_ARATH;tr|A0A178W595|A0A178W595_ARATH;sp|P55230|GLGL2_ARATH;tr|A0A7G2F639|A0A7G2F639_ARATH;tr|A0A178US50|A0A178US50_ARATH;sp|P55231|GLGL3_ARATH;tr|A0A654FWW3|A0A654FWW3_ARATH;tr|B9DGF8|B9DGF8_ARATH;tr|A0A384KNK6|A0A384KNK6_ARATH;sp|Q9SIK1|GLGL4_ARATH;tr|A0A7G2…	tr|A0A654G2G0|A0A654G2G0_ARATH Glucose-1-phosphate adenylyltransferase OS=Arabidopsis thaliana OX=3702 GN=AN1_LOCUS22714 PE=3 SV=1;tr|A0A178UL90|A0A178UL90_ARATH Glucose-1-phosphate adenylyltransferase OS=Arabidopsis thaliana OX=3702 GN=AXX17_At5g19100 PE=	15	6	6	6	14.2	57.715	37505	104660	80553	74214	67022	85040	0.984276	0.96107
A0A5S9Y8D8	Glucose-6-phosphate 1-dehydrogenase	C24_LOCUS23613	FUNCTION: Catalyzes the rate-limiting step of the oxidative pentose-phosphate pathway, which represents a route for the dissimilation of carbohydrates besides glycolysis. {ECO:0000256|RuleBase:RU362120}.	tr|A0A5S9Y8D8|A0A5S9Y8D8_ARATH;tr|A0A654G5D7|A0A654G5D7_ARATH;sp|Q43727|G6PD1_ARATH;tr|A0A178UEB2|A0A178UEB2_ARATH;tr|A0A7G2FEC3|A0A7G2FEC3_ARATH;tr|Q56WK7|Q56WK7_ARATH;tr|A0A178UCB6|A0A178UCB6_ARATH	tr|A0A5S9Y8D8|A0A5S9Y8D8_ARATH Glucose-6-phosphate 1-dehydrogenase OS=Arabidopsis thaliana OX=3702 GN=C24_LOCUS23613 PE=3 SV=1;tr|A0A654G5D7|A0A654G5D7_ARATH Glucose-6-phosphate 1-dehydrogenase OS=Arabidopsis thaliana OX=3702 GN=AN1_LOCUS23765 PE=3 SV=1;sp	7	11	9	9	21.9	65.359	24768	215760	392950	173760	178590	293620	0.980662	0.960564
A0A7G2FBG2	Ferritin	AT9943_LOCUS18052		tr|A0A7G2FBG2|A0A7G2FBG2_ARATH;tr|Q0WWC2|Q0WWC2_ARATH;tr|A0A654FXB8|A0A654FXB8_ARATH;tr|A0A384KHN9|A0A384KHN9_ARATH;sp|Q39101|FRI1_ARATH;tr|Q56ZR9|Q56ZR9_ARATH	tr|A0A7G2FBG2|A0A7G2FBG2_ARATH Ferritin OS=Arabidopsis thaliana OX=3702 GN=AT9943_LOCUS18052 PE=3 SV=1;tr|Q0WWC2|Q0WWC2_ARATH Ferritin OS=Arabidopsis thaliana OX=3702 GN=At5g01600 PE=2 SV=1;tr|A0A654FXB8|A0A654FXB8_ARATH Ferritin OS=Arabidopsis thaliana OX	6	8	7	7	43.2	26.606	1675600	801120	2915200	1853400	1842200	1847600	0.972709	0.94184
A0A1P8AZ08	Pentatricopeptide (PPR) repeat-containing protein	At2g17033		tr|A0A1P8AZ08|A0A1P8AZ08_ARATH;tr|A0A178VU55|A0A178VU55_ARATH;tr|A0A654EYJ8|A0A654EYJ8_ARATH;tr|A0A5S9WYL2|A0A5S9WYL2_ARATH;sp|Q8GWA9|PP157_ARATH;tr|A0A7G2E8W2|A0A7G2E8W2_ARATH	tr|A0A1P8AZ08|A0A1P8AZ08_ARATH Pentatricopeptide (PPR) repeat-containing protein OS=Arabidopsis thaliana OX=3702 GN=At2g17033 PE=1 SV=1;tr|A0A178VU55|A0A178VU55_ARATH Smr domain-containing protein OS=Arabidopsis thaliana OX=3702 GN=AXX17_At2g12140 PE=4 SV=	6	8	8	8	24.9	52.719	751070	376450	457820	495510	582660	555950	0.970149	0.917827
Q93ZC2	ARM repeat superfamily protein	AT5G36230		tr|Q93ZC2|Q93ZC2_ARATH;tr|A0A178UGW1|A0A178UGW1_ARATH;tr|A0A1P8BB34|A0A1P8BB34_ARATH;tr|A0A178UIV8|A0A178UIV8_ARATH;tr|Q9FG63|Q9FG63_ARATH	tr|Q93ZC2|Q93ZC2_ARATH ARM repeat superfamily protein OS=Arabidopsis thaliana OX=3702 GN=AT5G36230 PE=1 SV=1;tr|A0A178UGW1|A0A178UGW1_ARATH (thale cress) hypothetical protein OS=Arabidopsis thaliana OX=3702 GN=At5g36230 PE=3 SV=1;tr|A0A1P8BB34|A0A1P8BB34_A	5	5	5	4	15.6	47.215	8591.5	31469	38081	47707	12863	21028	0.95764	0.957131
Q9M7X9	Thioredoxin-like protein CITRX, chloroplastic	CITRX	FUNCTION: Thiol-disulfide oxidoreductase that plays a role in proper chloroplast development, most likely through regulating plastid-encoded polymerase (PEP) dependent chloroplast transcription. Acts as a component of the transcriptionally active plastid chromosome that is required for plastid gene expression. May be involved in cell death and defense responses (By similarity). {ECO:0000250|UniPr…	sp|Q9M7X9|CITRX_ARATH;tr|A0A178VMT6|A0A178VMT6_ARATH;tr|A0A7G2EG46|A0A7G2EG46_ARATH	sp|Q9M7X9|CITRX_ARATH Thioredoxin-like protein CITRX, chloroplastic OS=Arabidopsis thaliana OX=3702 GN=CITRX PE=1 SV=1;tr|A0A178VMT6|A0A178VMT6_ARATH TRX z OS=Arabidopsis thaliana OX=3702 GN=AXX17_At3g06600 PE=3 SV=1;tr|A0A7G2EG46|A0A7G2EG46_ARATH (thale c	3	2	2	2	12	20.67	31207	18350	21431	11116	30690	32938	0.949748	0.917346
A0A654F7V9	TCTP domain-containing protein	AN1_LOCUS13052		tr|A0A654F7V9|A0A654F7V9_ARATH;tr|A0A178VCS9|A0A178VCS9_ARATH;sp|P31265|TCTP1_ARATH	tr|A0A654F7V9|A0A654F7V9_ARATH TCTP domain-containing protein OS=Arabidopsis thaliana OX=3702 GN=AN1_LOCUS13052 PE=3 SV=1;tr|A0A178VCS9|A0A178VCS9_ARATH (thale cress) hypothetical protein OS=Arabidopsis thaliana OX=3702 GN=AXX17_At3g17520 PE=3 SV=1;sp|P312	3	5	5	5	34.5	18.91	191960	357200	75795	160330	242140	259710	0.943784	0.901969
A0A178WGK3	cysteine desulfurase	AXX17_At1g08320		tr|A0A178WGK3|A0A178WGK3_ARATH;sp|Q93WX6|CNIF1_ARATH	tr|A0A178WGK3|A0A178WGK3_ARATH cysteine desulfurase OS=Arabidopsis thaliana OX=3702 GN=AXX17_At1g08320 PE=4 SV=1;sp|Q93WX6|CNIF1_ARATH Cysteine desulfurase 1, chloroplastic OS=Arabidopsis thaliana OX=3702 GN=NFS2 PE=1 SV=1	2	14	14	14	37.1	50.485	768500	392010	842520	570950	755790	798830	0.94235	0.830037
Q94CE3	Beta carbonic anhydrase 5, chloroplastic	BCA5	FUNCTION: Reversible hydration of carbon dioxide. {ECO:0000250}.	sp|Q94CE3|BCA5_ARATH;tr|A0A654FVP3|A0A654FVP3_ARATH;tr|A0A178V525|A0A178V525_ARATH	sp|Q94CE3|BCA5_ARATH Beta carbonic anhydrase 5, chloroplastic OS=Arabidopsis thaliana OX=3702 GN=BCA5 PE=2 SV=1;tr|A0A654FVP3|A0A654FVP3_ARATH Carbonic anhydrase OS=Arabidopsis thaliana OX=3702 GN=AN1_LOCUS20184 PE=3 SV=1;tr|A0A178V525|A0A178V525_ARATH Car	3	12	12	12	49.8	33.4	628660	413070	1234800	626220	901490	895180	0.939593	0.857957
A0A178WE62	EX2	AXX17_At1g27950		tr|A0A178WE62|A0A178WE62_ARATH;sp|Q94AT5|EXEC2_ARATH;tr|A0A5S9W2X9|A0A5S9W2X9_ARATH;tr|Q8L630|Q8L630_ARATH;tr|Q56YH5|Q56YH5_ARATH	tr|A0A178WE62|A0A178WE62_ARATH EX2 OS=Arabidopsis thaliana OX=3702 GN=AXX17_At1g27950 PE=4 SV=1;sp|Q94AT5|EXEC2_ARATH Protein EXECUTER 2, chloroplastic OS=Arabidopsis thaliana OX=3702 GN=EX2 PE=2 SV=1;tr|A0A5S9W2X9|A0A5S9W2X9_ARATH DUF3506 domain-containin	5	15	15	15	29.3	72.13	602880	369100	428780	421810	579010	563780	0.895283	0.693218
A0A5S9XBS2	Protein Iojap, chloroplastic	C24_LOCUS12454		tr|A0A5S9XBS2|A0A5S9XBS2_ARATH;tr|A0A178VAW6|A0A178VAW6_ARATH;sp|Q9LDY9|IOJAC_ARATH	tr|A0A5S9XBS2|A0A5S9XBS2_ARATH Protein Iojap, chloroplastic OS=Arabidopsis thaliana OX=3702 GN=C24_LOCUS12454 PE=3 SV=1;tr|A0A178VAW6|A0A178VAW6_ARATH (thale cress) hypothetical protein OS=Arabidopsis thaliana OX=3702 GN=AXX17_At3g13020 PE=3 SV=1;sp|Q9LDY9	3	6	6	6	30.7	26.421	333420	157260	803040	337740	508880	651430	0.863603	0.691934
Q9SW21	Acyl carrier protein 4, chloroplastic	ACP4	FUNCTION: Carrier of the growing fatty acid chain in fatty acid biosynthesis that plays a major role in the biosynthesis of fatty acids in leaves. Required for the biosynthesis of chloroplast photosynthetic membrane lipids such as monogalactosyldiacylglycerol, digalactosyldiacylglycerol and phosphatidylglycerol. Is essential for the biosynthesis of the cuticular wax and cutin polymers in leaves, …	sp|Q9SW21|ACP4_ARATH;tr|A0A178UXL3|A0A178UXL3_ARATH;tr|F4JRT7|F4JRT7_ARATH	sp|Q9SW21|ACP4_ARATH Acyl carrier protein 4, chloroplastic OS=Arabidopsis thaliana OX=3702 GN=ACP4 PE=2 SV=1;tr|A0A178UXL3|A0A178UXL3_ARATH Acyl carrier protein OS=Arabidopsis thaliana OX=3702 GN=AXX17_At4g28960 PE=3 SV=1;tr|F4JRT7|F4JRT7_ARATH Acyl carrie	3	1	1	1	11.7	14.544	78743	74560	75015	77264	105070	82477	0.862192	0.329945
A0A178VDT3	Transmembrane protein	AXX17_At3g50660		tr|A0A178VDT3|A0A178VDT3_ARATH;tr|A0A654FGB3|A0A654FGB3_ARATH;tr|Q9LY44|Q9LY44_ARATH;tr|A0A7G2EU71|A0A7G2EU71_ARATH	tr|A0A178VDT3|A0A178VDT3_ARATH Transmembrane protein OS=Arabidopsis thaliana OX=3702 GN=AXX17_At3g50660 PE=4 SV=1;tr|A0A654FGB3|A0A654FGB3_ARATH Transmembrane protein OS=Arabidopsis thaliana OX=3702 GN=AN1_LOCUS15980 PE=4 SV=1;tr|Q9LY44|Q9LY44_ARATH Transm	4	5	5	5	24.9	21.951	1165100	464900	2399100	1762100	1816600	1102900	0.860625	0.808344
A0A654EW54	Elongation factor G, chloroplastic	AN1_LOCUS5274		tr|A0A654EW54|A0A654EW54_ARATH;tr|A0A178WCD2|A0A178WCD2_ARATH;sp|Q9SI75|EFGC_ARATH;tr|A0A7G2E2A9|A0A7G2E2A9_ARATH;tr|Q56XA2|Q56XA2_ARATH;tr|Q56XT1|Q56XT1_ARATH	tr|A0A654EW54|A0A654EW54_ARATH Elongation factor G, chloroplastic OS=Arabidopsis thaliana OX=3702 GN=AN1_LOCUS5274 PE=3 SV=1;tr|A0A178WCD2|A0A178WCD2_ARATH Elongation factor G, chloroplastic OS=Arabidopsis thaliana OX=3702 GN=AXX17_At1g56040 PE=3 SV=1;sp|Q	6	23	23	23	42.7	86.066	1704500	2008200	2107500	2028700	2209600	2551700	0.857172	0.0439373
P22953	Heat shock 70 kDa protein 1	HSP70-1	FUNCTION: In cooperation with other chaperones, Hsp70s are key components that facilitate folding of de novo synthesized proteins, assist translocation of precursor proteins into organelles, and are responsible for degradation of damaged protein under stress conditions (Probable). Probably involved in defense response. Chaperone involved in protein targeting to chloroplasts. May cooperate with SG…	sp|P22953|HS701_ARATH;tr|A0A178UL64|A0A178UL64_ARATH;tr|F4KCE5|F4KCE5_ARATH	sp|P22953|HS701_ARATH Heat shock 70 kDa protein 1 OS=Arabidopsis thaliana OX=3702 GN=HSP70-1 PE=1 SV=3;tr|A0A178UL64|A0A178UL64_ARATH (thale cress) hypothetical protein OS=Arabidopsis thaliana OX=3702 GN=AXX17_At5g01630 PE=3 SV=1;tr|F4KCE5|F4KCE5_ARATH Hea	3	23	23	6	46.5	71.357	5048700	5584400	5193900	6164300	6169600	6462400	0.842027	0.0410802
A0A7G2DU31	Glyceraldehyde-3-phosphate dehydrogenase	AT9943_LOCUS1406		tr|A0A7G2DU31|A0A7G2DU31_ARATH;tr|A0A654EL52|A0A654EL52_ARATH;sp|Q5E924|G3PP2_ARATH;tr|A0A654EVJ1|A0A654EVJ1_ARATH;tr|A0A178WL08|A0A178WL08_ARATH;sp|Q9SAJ6|G3PP1_ARATH;tr|A0A7G2E8N1|A0A7G2E8N1_ARATH;tr|A0A178W311|A0A178W311_ARATH	tr|A0A7G2DU31|A0A7G2DU31_ARATH Glyceraldehyde-3-phosphate dehydrogenase OS=Arabidopsis thaliana OX=3702 GN=AT9943_LOCUS1406 PE=3 SV=1;tr|A0A654EL52|A0A654EL52_ARATH Glyceraldehyde-3-phosphate dehydrogenase OS=Arabidopsis thaliana OX=3702 GN=AN1_LOCUS1762 P	8	6	6	6	18.1	44.084	206750	253800	156780	212510	292380	233170	0.836423	0.18735
A0A654FE88	T-complex protein 1 subunit alpha	AN1_LOCUS13429		tr|A0A654FE88|A0A654FE88_ARATH;tr|A0A178VBD4|A0A178VBD4_ARATH;sp|P28769|TCPA_ARATH	tr|A0A654FE88|A0A654FE88_ARATH T-complex protein 1 subunit alpha OS=Arabidopsis thaliana OX=3702 GN=AN1_LOCUS13429 PE=3 SV=1;tr|A0A178VBD4|A0A178VBD4_ARATH T-complex protein 1 subunit alpha OS=Arabidopsis thaliana OX=3702 GN=AXX17_At3g21390 PE=3 SV=1;sp|P2	3	10	10	10	20.9	59.315	86923	89922	414280	354390	17818	337810	0.832549	0.761139
A0A7G2DRX4	Pyruvate dehydrogenase E1 component subunit alpha	AT9943_LOCUS7		tr|A0A7G2DRX4|A0A7G2DRX4_ARATH;tr|Q8W592|Q8W592_ARATH;tr|A0A5S9S0V1|A0A5S9S0V1_ARATH;tr|A0A178W030|A0A178W030_ARATH;tr|F4HQH8|F4HQH8_ARATH;tr|A0A1P8APK3|A0A1P8APK3_ARATH;tr|A0A5S9RZM7|A0A5S9RZM7_ARATH;tr|A0A178W8A7|A0A178W8A7_ARATH;sp|O24457|ODPA3_ARATH	tr|A0A7G2DRX4|A0A7G2DRX4_ARATH Pyruvate dehydrogenase E1 component subunit alpha OS=Arabidopsis thaliana OX=3702 GN=AT9943_LOCUS7 PE=3 SV=1;tr|Q8W592|Q8W592_ARATH At1g01080/T25K16_7 OS=Arabidopsis thaliana OX=3702 GN=At1g01080 PE=1 SV=1;tr|A0A5S9S0V1|A0A5S	9	7	7	7	10.4	91.329	96847	130790	102480	142990	148420	109110	0.824221	0.184434
Q8RX87	Probable galactinol--sucrose galactosyltransferase 6	RFS6	FUNCTION: Transglycosidase operating by a ping-pong reaction mechanism. Involved in the synthesis of raffinose, a major soluble carbohydrate in seeds, roots and tubers (By similarity). {ECO:0000250}.	sp|Q8RX87|RFS6_ARATH;tr|F4K470|F4K470_ARATH;tr|A0A7G2FBX8|A0A7G2FBX8_ARATH;tr|A0A178UIU5|A0A178UIU5_ARATH;tr|A0A5S9Y691|A0A5S9Y691_ARATH;tr|A0A654G2W5|A0A654G2W5_ARATH;tr|Q9FVM2|Q9FVM2_ARATH;tr|F4J3E6|F4J3E6_ARATH;tr|A0A654FIP0|A0A654FIP0_ARATH;tr|A0A5S9XMF3|A0A5S9XMF3_ARATH;tr|A0A178VJQ6|A0A178VJQ6_ARATH;sp|Q94A08|RFS2_ARATH	sp|Q8RX87|RFS6_ARATH Probable galactinol--sucrose galactosyltransferase 6 OS=Arabidopsis thaliana OX=3702 GN=RFS6 PE=2 SV=2;tr|F4K470|F4K470_ARATH galactinol--sucrose galactosyltransferase OS=Arabidopsis thaliana OX=3702 GN=DIN10 PE=1 SV=1;tr|A0A7G2FBX8|A0	12	19	19	19	31.4	83.115	705280	973850	803540	849550	990540	1277400	0.796368	0.26049
O04310	Jacalin-related lectin 34	JAL34		sp|O04310|JAL34_ARATH;tr|A0A5S9XCX3|A0A5S9XCX3_ARATH;tr|A0A178VA31|A0A178VA31_ARATH;tr|A0A654FD41|A0A654FD41_ARATH;tr|A0A7G2EPP5|A0A7G2EPP5_ARATH	sp|O04310|JAL34_ARATH Jacalin-related lectin 34 OS=Arabidopsis thaliana OX=3702 GN=JAL34 PE=1 SV=1;tr|A0A5S9XCX3|A0A5S9XCX3_ARATH Jacalin-type lectin domain-containing protein OS=Arabidopsis thaliana OX=3702 GN=C24_LOCUS12863 PE=3 SV=1;tr|A0A178VA31|A0A178	5	8	8	8	15.5	72.473	167620	496860	143590	314620	344960	372670	0.782824	0.584767
A0A654FYA1	ACT domain-containing protein ACR	AN1_LOCUS21277		tr|A0A654FYA1|A0A654FYA1_ARATH;tr|A0A5S9Y1F1|A0A5S9Y1F1_ARATH;tr|A0A178UNY1|A0A178UNY1_ARATH;sp|Q9LZ23|ACR12_ARATH;tr|F4JXP5|F4JXP5_ARATH	tr|A0A654FYA1|A0A654FYA1_ARATH ACT domain-containing protein ACR OS=Arabidopsis thaliana OX=3702 GN=AN1_LOCUS21277 PE=4 SV=1;tr|A0A5S9Y1F1|A0A5S9Y1F1_ARATH ACT domain-containing protein ACR OS=Arabidopsis thaliana OX=3702 GN=C24_LOCUS21175 PE=4 SV=1;tr|A0A	5	9	9	9	31.6	33.302	335970	225090	448440	336690	500510	463550	0.776091	0.390385
A0A178VI76	(thale cress) hypothetical protein	AXX17_At3g09090		tr|A0A178VI76|A0A178VI76_ARATH;sp|O65719|HSP7C_ARATH;tr|A0A5S9UPW5|A0A5S9UPW5_ARATH;tr|A0A178W9N7|A0A178W9N7_ARATH;sp|Q9S9N1|HSP7E_ARATH	tr|A0A178VI76|A0A178VI76_ARATH (thale cress) hypothetical protein OS=Arabidopsis thaliana OX=3702 GN=AXX17_At3g09090 PE=1 SV=1;sp|O65719|HSP7C_ARATH Heat shock 70 kDa protein 3 OS=Arabidopsis thaliana OX=3702 GN=HSP70-3 PE=1 SV=1	5	22	9	8	44.2	71.147	298500	409080	547180	470860	572320	597730	0.764673	0.0814585
Q41188	Cold shock protein 2	CSP2	FUNCTION: Chaperone that binds to RNA, single- (ssDNA) and double-stranded (dsDNA) DNA, and unwinds nucleic acid duplex. Accelerates seed germination and seedling growth under cold stress, and contributes to enhancement of cold and freezing tolerance. Regulates flowering transition, and flower and seed development. Promotes seed germination under salt stress. May regulate respiratory oxygen uptak…	sp|Q41188|CSP2_ARATH;tr|A0A178UYV3|A0A178UYV3_ARATH;tr|A0A7G2F489|A0A7G2F489_ARATH	sp|Q41188|CSP2_ARATH Cold shock protein 2 OS=Arabidopsis thaliana OX=3702 GN=CSP2 PE=1 SV=1;tr|A0A178UYV3|A0A178UYV3_ARATH GRP2 OS=Arabidopsis thaliana OX=3702 GN=AXX17_At4g44020 PE=4 SV=1;tr|A0A7G2F489|A0A7G2F489_ARATH (thale cress) hypothetical protein O	3	2	2	2	22.7	19.153	62072	221310	103760	178980	191690	147360	0.747335	0.410733
Q4V399	Small ribosomal subunit biogenesis GTPase RsgA 1, mitochondrial	rsgA	FUNCTION: One of several proteins that assist in the late maturation steps of the functional core of the 30S ribosomal subunit. Helps release RbfA from mature subunits. May play a role in the assembly of ribosomal proteins into the subunit. Circularly permuted GTPase that catalyzes slow GTP hydrolysis, GTPase activity is stimulated by the 30S ribosomal subunit (By similarity). Required for embryo…	sp|Q4V399|RSGA1_ARATH;tr|A0A5S9WQ77|A0A5S9WQ77_ARATH;tr|A0A1P8AUP9|A0A1P8AUP9_ARATH;tr|A0A178W5R1|A0A178W5R1_ARATH	sp|Q4V399|RSGA1_ARATH Small ribosomal subunit biogenesis GTPase RsgA 1, mitochondrial OS=Arabidopsis thaliana OX=3702 GN=rsgA PE=2 SV=1;tr|A0A5S9WQ77|A0A5S9WQ77_ARATH Small ribosomal subunit biogenesis GTPase RsgA 1, mitochondrial OS=Arabidopsis thaliana O	4	15	15	15	42	49.154	1474300	692110	1700600	1640000	1767900	1843000	0.736447	0.272158
A0A5S9Y6I7	Alkaline/neutral invertase	C24_LOCUS22868	FUNCTION: Invertase that cleaves sucrose into glucose and fructose. {ECO:0000256|RuleBase:RU367047}.	tr|A0A5S9Y6I7|A0A5S9Y6I7_ARATH;sp|Q9FK88|INVE_ARATH;tr|A0A7G2FFQ9|A0A7G2FFQ9_ARATH;tr|A0A178U7S2|A0A178U7S2_ARATH	tr|A0A5S9Y6I7|A0A5S9Y6I7_ARATH Alkaline/neutral invertase OS=Arabidopsis thaliana OX=3702 GN=C24_LOCUS22868 PE=3 SV=1;sp|Q9FK88|INVE_ARATH Alkaline/neutral invertase E, chloroplastic OS=Arabidopsis thaliana OX=3702 GN=INVE PE=1 SV=1;tr|A0A7G2FFQ9|A0A7G2FFQ	4	8	8	8	15.2	69.239	87914	64073	94152	53866	156100	125830	0.733002	0.497979
A0A178WD57	Ribulose bisphosphate carboxylase small subunit, chloroplastic	RBCS	FUNCTION: RuBisCO catalyzes two reactions: the carboxylation of D-ribulose 1,5-bisphosphate, the primary event in carbon dioxide fixation, as well as the oxidative fragmentation of the pentose substrate. Both reactions occur simultaneously and in competition at the same active site. {ECO:0000256|RuleBase:RU003627}.	tr|A0A178WD57|A0A178WD57_ARATH;sp|P10795|RBS1A_ARATH;tr|A0A075M569|A0A075M569_ARATH;tr|F4HRR5|F4HRR5_ARATH	tr|A0A178WD57|A0A178WD57_ARATH Ribulose bisphosphate carboxylase small subunit, chloroplastic OS=Arabidopsis thaliana OX=3702 GN=RBCS PE=3 SV=1;sp|P10795|RBS1A_ARATH Ribulose bisphosphate carboxylase small subunit 1A, chloroplastic OS=Arabidopsis thaliana	4	9	6	6	52.2	20.216	3671800	6754900	5668400	7306200	7216000	7442200	0.732781	0.167484
A0A654F691	DEAD-box ATP-dependent RNA helicase 50	AN1_LOCUS12030		tr|A0A654F691|A0A654F691_ARATH;tr|A0A178V8Q3|A0A178V8Q3_ARATH;sp|Q8GUG7|RH50_ARATH;tr|A0A7G2EKM9|A0A7G2EKM9_ARATH	tr|A0A654F691|A0A654F691_ARATH DEAD-box ATP-dependent RNA helicase 50 OS=Arabidopsis thaliana OX=3702 GN=AN1_LOCUS12030 PE=4 SV=1;tr|A0A178V8Q3|A0A178V8Q3_ARATH DEAD-box ATP-dependent RNA helicase 50 OS=Arabidopsis thaliana OX=3702 GN=AXX17_At3g06860 PE=4	4	25	25	25	37.3	87.427	1207000	543940	1232600	1380900	1394600	1303800	0.731385	0.273805
A0A178V3D8	SQD1	AXX17_At4g37850		tr|A0A178V3D8|A0A178V3D8_ARATH;tr|A0A654FVF1|A0A654FVF1_ARATH;sp|O48917|SQD1_ARATH;tr|B9DI06|B9DI06_ARATH;tr|A0A0B4UMN9|A0A0B4UMN9_ARATH	tr|A0A178V3D8|A0A178V3D8_ARATH SQD1 OS=Arabidopsis thaliana OX=3702 GN=AXX17_At4g37850 PE=4 SV=1;tr|A0A654FVF1|A0A654FVF1_ARATH (thale cress) hypothetical protein OS=Arabidopsis thaliana OX=3702 GN=AN1_LOCUS20125 PE=4 SV=1;sp|O48917|SQD1_ARATH UDP-sulfoqui	5	7	7	7	21.4	53.06	148120	54126	165010	134970	169470	198920	0.729609	0.350272
Q0WWR6	Ferritin	At3g56090	FUNCTION: Stores iron in a soluble, non-toxic, readily available form. Important for iron homeostasis. Iron is taken up in the ferrous form and deposited as ferric hydroxides after oxidation. {ECO:0000256|RuleBase:RU361145}.	tr|Q0WWR6|Q0WWR6_ARATH;tr|A0A384KQ30|A0A384KQ30_ARATH;sp|Q9LYN2|FRI3_ARATH;tr|Q9FPI8|Q9FPI8_ARATH	tr|Q0WWR6|Q0WWR6_ARATH Ferritin OS=Arabidopsis thaliana OX=3702 GN=At3g56090 PE=2 SV=1;tr|A0A384KQ30|A0A384KQ30_ARATH Ferritin OS=Arabidopsis thaliana OX=3702 GN=AXX17_At3g50730 PE=3 SV=1;sp|Q9LYN2|FRI3_ARATH Ferritin-3, chloroplastic OS=Arabidopsis thalia	4	10	9	8	44.4	28.836	1901700	798700	2729000	2308000	2572000	2617400	0.724171	0.344939
Q9SHI1	Translation initiation factor IF-2, chloroplastic	At1g17220	FUNCTION: One of the essential components for the initiation of protein synthesis. Protects formylmethionyl-tRNA from spontaneous hydrolysis and promotes its binding to the 30S ribosomal subunits. Also involved in the hydrolysis of GTP during the formation of the 70S ribosomal complex (By similarity). {ECO:0000250}.	sp|Q9SHI1|IF2C_ARATH;tr|A0A654EAL5|A0A654EAL5_ARATH;tr|A0A178WBD9|A0A178WBD9_ARATH	sp|Q9SHI1|IF2C_ARATH Translation initiation factor IF-2, chloroplastic OS=Arabidopsis thaliana OX=3702 GN=At1g17220 PE=2 SV=2;tr|A0A654EAL5|A0A654EAL5_ARATH (thale cress) hypothetical protein OS=Arabidopsis thaliana OX=3702 GN=AN1_LOCUS1856 PE=3 SV=1;tr|A0	3	14	14	14	17.6	109.75	53492	218420	87102	103540	115440	283350	0.714698	0.635823
Q9AST9	Ribulose bisphosphate carboxylase/oxygenase activase, chloroplastic	At1g73110/F3N23_39		tr|Q9AST9|Q9AST9_ARATH;tr|A0A5S9WTY3|A0A5S9WTY3_ARATH;tr|A0A654ENJ7|A0A654ENJ7_ARATH;tr|A0A1P8ATD8|A0A1P8ATD8_ARATH;tr|Q9SSL5|Q9SSL5_ARATH;tr|A0A178WFW2|A0A178WFW2_ARATH;tr|C0Z2A6|C0Z2A6_ARATH;tr|Q9SSL6|Q9SSL6_ARATH;tr|A0A178W8Q0|A0A178W8Q0_ARATH	tr|Q9AST9|Q9AST9_ARATH Ribulose bisphosphate carboxylase/oxygenase activase, chloroplastic OS=Arabidopsis thaliana OX=3702 GN=At1g73110/F3N23_39 PE=1 SV=1;tr|A0A5S9WTY3|A0A5S9WTY3_ARATH Ribulose bisphosphate carboxylase/oxygenase activase, chloroplastic OS	9	7	7	7	19	48.325	108620	79329	191800	173740	172770	198570	0.696685	0.163382
A0A178WG49	50S ribosomal protein L31	AXX17_At1g69800		tr|A0A178WG49|A0A178WG49_ARATH;sp|Q9FWS4|RK31_ARATH	tr|A0A178WG49|A0A178WG49_ARATH 50S ribosomal protein L31 OS=Arabidopsis thaliana OX=3702 GN=AXX17_At1g69800 PE=3 SV=1;sp|Q9FWS4|RK31_ARATH 50S ribosomal protein L31, chloroplastic OS=Arabidopsis thaliana OX=3702 GN=RPL31 PE=2 SV=1	2	5	5	5	48.6	16.033	137800	178400	187280	245720	226280	256640	0.690986	0.0506429
Q9SFH9	Delta-aminolevulinic acid dehydratase 1, chloroplastic	HEMB1	FUNCTION: Catalyzes an early step in the biosynthesis of tetrapyrroles. Binds two molecules of 5-aminolevulinate per subunit, each at a distinct site, and catalyzes their condensation to form porphobilinogen (By similarity). {ECO:0000250}.	sp|Q9SFH9|HEM21_ARATH;tr|A0A178WCT0|A0A178WCT0_ARATH;tr|A0A7G2E4M5|A0A7G2E4M5_ARATH	sp|Q9SFH9|HEM21_ARATH Delta-aminolevulinic acid dehydratase 1, chloroplastic OS=Arabidopsis thaliana OX=3702 GN=HEMB1 PE=2 SV=1;tr|A0A178WCT0|A0A178WCT0_ARATH Delta-aminolevulinic acid dehydratase OS=Arabidopsis thaliana OX=3702 GN=AXX17_At1g63860 PE=3 SV=	3	9	9	9	29.3	46.69	185620	234730	124710	251380	284330	264380	0.681248	0.0919353
A0A654FUD5	(thale cress) hypothetical protein	AN1_LOCUS19892		tr|A0A654FUD5|A0A654FUD5_ARATH;sp|Q8RX72|AMPL3_ARATH;tr|A0A178V6Z1|A0A178V6Z1_ARATH;tr|A0A1P8B582|A0A1P8B582_ARATH;tr|C0Z3D6|C0Z3D6_ARATH	tr|A0A654FUD5|A0A654FUD5_ARATH (thale cress) hypothetical protein OS=Arabidopsis thaliana OX=3702 GN=AN1_LOCUS19892 PE=3 SV=1;sp|Q8RX72|AMPL3_ARATH Leucine aminopeptidase 3, chloroplastic OS=Arabidopsis thaliana OX=3702 GN=LAP3 PE=2 SV=1;tr|A0A178V6Z1|A0A1	5	7	7	4	17.7	61.29	137750	207580	380760	208040	546300	317130	0.677658	0.433088
Q29Q26	Ankyrin repeat domain-containing protein 2B	AKR2B	FUNCTION: Exhibits chaperone activity toward chloroplast outer envelope membrane, mitochondrion outer membrane, endoplasmic reticulum membrane and peroxisomal proteins, by recruiting specific proteins containing a single transmembrane associated with an AKR2A-binding sequence (ABS) and subsequently binding glycolipids (e.g. monogalactosyldiacylglycerol (MGDG) and phosphatidylglycerol (PG)) presen…	sp|Q29Q26|AKR2B_ARATH;tr|A0A5S9WYY9|A0A5S9WYY9_ARATH;tr|A0A178VMK7|A0A178VMK7_ARATH	sp|Q29Q26|AKR2B_ARATH Ankyrin repeat domain-containing protein 2B OS=Arabidopsis thaliana OX=3702 GN=AKR2B PE=1 SV=1;tr|A0A5S9WYY9|A0A5S9WYY9_ARATH (thale cress) hypothetical protein OS=Arabidopsis thaliana OX=3702 GN=AN1_LOCUS8093 PE=4 SV=1;tr|A0A178VMK7|	3	6	4	4	21.5	36.899	44271	68751	83256	100160	155120	36400	0.672922	0.512748
A0A178VPV7	HSP90.5	AXX17_At2g02980		tr|A0A178VPV7|A0A178VPV7_ARATH;sp|Q9SIF2|HS905_ARATH;tr|O23638|O23638_ARATH;tr|A0A7G2EB58|A0A7G2EB58_ARATH	tr|A0A178VPV7|A0A178VPV7_ARATH HSP90.5 OS=Arabidopsis thaliana OX=3702 GN=AXX17_At2g02980 PE=3 SV=1;sp|Q9SIF2|HS905_ARATH Heat shock protein 90-5, chloroplastic OS=Arabidopsis thaliana OX=3702 GN=HSP90-5 PE=1 SV=1;tr|O23638|O23638_ARATH Heat shock protein	4	30	30	25	49.1	88.662	1606400	2233800	1755400	2656100	2685900	3010500	0.669931	0.0623343
A0A178W8K1	Chorismate synthase	At1g48850		tr|A0A178W8K1|A0A178W8K1_ARATH;tr|Q0WUP7|Q0WUP7_ARATH;tr|A0A654EIG7|A0A654EIG7_ARATH;sp|P57720|AROC_ARATH;tr|F4I033|F4I033_ARATH;tr|F4I032|F4I032_ARATH	tr|A0A178W8K1|A0A178W8K1_ARATH Chorismate synthase OS=Arabidopsis thaliana OX=3702 GN=At1g48850 PE=3 SV=1;tr|Q0WUP7|Q0WUP7_ARATH Chorismate synthase OS=Arabidopsis thaliana OX=3702 GN=At1g48850 PE=2 SV=1;tr|A0A654EIG7|A0A654EIG7_ARATH Chorismate synthase O	6	20	20	20	50.1	47.214	7848300	3895100	9888200	10328000	10952000	11110000	0.667848	0.180453
A0A5S9XYQ5	Catalase	AN1_LOCUS20349		tr|A0A5S9XYQ5|A0A5S9XYQ5_ARATH;tr|A0A1P8B564|A0A1P8B564_ARATH;tr|A0A178UUD0|A0A178UUD0_ARATH;sp|P25819|CATA2_ARATH;tr|F4JM86|F4JM86_ARATH;tr|B9DFK6|B9DFK6_ARATH;tr|Q940G2|Q940G2_ARATH;tr|Q56ZF0|Q56ZF0_ARATH	tr|A0A5S9XYQ5|A0A5S9XYQ5_ARATH Catalase OS=Arabidopsis thaliana OX=3702 GN=AN1_LOCUS20349 PE=3 SV=1;tr|A0A1P8B564|A0A1P8B564_ARATH Catalase OS=Arabidopsis thaliana OX=3702 GN=CAT2 PE=1 SV=1;tr|A0A178UUD0|A0A178UUD0_ARATH Catalase OS=Arabidopsis thaliana OX	8	13	10	5	33.7	56.931	312210	524310	83889	453410	367790	572390	0.660459	0.486524
Q9LKR8	Rubisco accumulation factor 1.1, chloroplastic	RAF1.1	FUNCTION: Required for assembly or stability of RuBisCO. Acts at a postchaperonin step to fold and/or assemble the large subunit (rbcL) into RuBisCO. RAF1 binds first to a rbcL dimer (rbcL(2)), leading to a rbcL(8)-RAF1(4) complex formation. In the next step, RBCS displaces RAF1, thus resulting in holoenzyme formation. {ECO:0000250|UniProtKB:Q9SR19}.	sp|Q9LKR8|RAF1_ARATH;tr|A0A7G2FET8|A0A7G2FET8_ARATH;tr|A0A5S9YAA0|A0A5S9YAA0_ARATH;tr|A0A178UM58|A0A178UM58_ARATH	sp|Q9LKR8|RAF1_ARATH Rubisco accumulation factor 1.1, chloroplastic OS=Arabidopsis thaliana OX=3702 GN=RAF1.1 PE=1 SV=1;tr|A0A7G2FET8|A0A7G2FET8_ARATH (thale cress) hypothetical protein OS=Arabidopsis thaliana OX=3702 GN=AT9943_LOCUS20321 PE=4 SV=1;tr|A0A5	4	5	5	5	15.7	48.236	255250	111630	370690	316970	403580	400810	0.657746	0.261196
A0A5S9X5S0	Uroporphyrinogen decarboxylase	C24_LOCUS10373		tr|A0A5S9X5S0|A0A5S9X5S0_ARATH;tr|A0A178VZD6|A0A178VZD6_ARATH;sp|O22886|DCUP2_ARATH;tr|Q94C92|Q94C92_ARATH;tr|A0A7G2EIX8|A0A7G2EIX8_ARATH	tr|A0A5S9X5S0|A0A5S9X5S0_ARATH Uroporphyrinogen decarboxylase OS=Arabidopsis thaliana OX=3702 GN=C24_LOCUS10373 PE=3 SV=1;tr|A0A178VZD6|A0A178VZD6_ARATH Uroporphyrinogen decarboxylase OS=Arabidopsis thaliana OX=3702 GN=AXX17_At2g37600 PE=3 SV=1;sp|O22886|D	5	8	8	8	29.9	43.565	105570	93145	186590	219890	187450	205200	0.629028	0.121633
A0A654F5U8	Ferritin	AN1_LOCUS10507		tr|A0A654F5U8|A0A654F5U8_ARATH;tr|A0A5S9X5R6|A0A5S9X5R6_ARATH;sp|Q9S756|FRI4_ARATH;tr|A0A178VW64|A0A178VW64_ARATH	tr|A0A654F5U8|A0A654F5U8_ARATH Ferritin OS=Arabidopsis thaliana OX=3702 GN=AN1_LOCUS10507 PE=3 SV=1;tr|A0A5S9X5R6|A0A5S9X5R6_ARATH Ferritin OS=Arabidopsis thaliana OX=3702 GN=C24_LOCUS10351 PE=3 SV=1;sp|Q9S756|FRI4_ARATH Ferritin-4, chloroplastic OS=Arabid	4	10	10	9	49	29.029	1530700	779720	2583800	2635400	2606800	2565500	0.626845	0.212192
A0A654G618	Ribulose bisphosphate carboxylase small subunit, chloroplastic	RBCS	FUNCTION: RuBisCO catalyzes two reactions: the carboxylation of D-ribulose 1,5-bisphosphate, the primary event in carbon dioxide fixation, as well as the oxidative fragmentation of the pentose substrate. Both reactions occur simultaneously and in competition at the same active site. {ECO:0000256|RuleBase:RU003627}.	tr|A0A654G618|A0A654G618_ARATH;tr|A0A178URY8|A0A178URY8_ARATH;tr|A0A178UL15|A0A178UL15_ARATH;sp|P10798|RBS3B_ARATH;sp|P10797|RBS2B_ARATH;tr|A0A075M4Z6|A0A075M4Z6_ARATH;tr|A0A075M3N4|A0A075M3N4_ARATH;tr|B3H5S2|B3H5S2_ARATH;tr|A0A5S9Y931|A0A5S9Y931_ARATH;tr|F4KA76|F4KA76_ARATH	tr|A0A654G618|A0A654G618_ARATH Ribulose bisphosphate carboxylase small subunit, chloroplastic OS=Arabidopsis thaliana OX=3702 GN=RBCS PE=3 SV=1;tr|A0A178URY8|A0A178URY8_ARATH Ribulose bisphosphate carboxylase small subunit, chloroplastic OS=Arabidopsis tha	10	11	11	1	60.2	20.316	13852000	23953000	16272000	28064000	28437000	31052000	0.617649	0.0791637
A0A178VM60	Zeta-carotene desaturase	AXX17_At3g04350	FUNCTION: Catalyzes the conversion of zeta-carotene to lycopene via the intermediary of neurosporene. It carries out two consecutive desaturations (introduction of double bonds) at positions C-7 and C-7'. {ECO:0000256|RuleBase:RU362008}.	tr|A0A178VM60|A0A178VM60_ARATH;sp|Q38893|ZDS_ARATH	tr|A0A178VM60|A0A178VM60_ARATH Zeta-carotene desaturase OS=Arabidopsis thaliana OX=3702 GN=AXX17_At3g04350 PE=3 SV=1;sp|Q38893|ZDS_ARATH Zeta-carotene desaturase, chloroplastic/chromoplastic OS=Arabidopsis thaliana OX=3702 GN=ZDS1 PE=1 SV=3	2	14	14	14	30.1	61.693	646610	478900	438080	791560	854730	892720	0.615827	0.0728636
Q8RY11	Aminopeptidase P2	APP2	FUNCTION: Catalyzes the removal of a penultimate prolyl residue from the N-termini of peptides, such as Arg-Pro-Pro. {ECO:0000250|UniProtKB:Q9VJG0}.	sp|Q8RY11|AMPP2_ARATH;tr|A0A178VBL2|A0A178VBL2_ARATH;tr|A0A5S9X9E2|A0A5S9X9E2_ARATH;tr|A0A7G2EIB4|A0A7G2EIB4_ARATH;tr|A0A7G2EJG2|A0A7G2EJG2_ARATH;tr|A0A654F4A8|A0A654F4A8_ARATH	sp|Q8RY11|AMPP2_ARATH Aminopeptidase P2 OS=Arabidopsis thaliana OX=3702 GN=APP2 PE=2 SV=1;tr|A0A178VBL2|A0A178VBL2_ARATH Xaa-Pro aminopeptidase P OS=Arabidopsis thaliana OX=3702 GN=At3g05350 PE=3 SV=1;tr|A0A5S9X9E2|A0A5S9X9E2_ARATH Xaa-Pro aminopeptidase P	6	26	26	26	64.1	78.708	2788300	1587900	3991400	4194600	4607100	4798700	0.615247	0.118449
A0A7G2EJH9	(thale cress) hypothetical protein	AT9943_LOCUS10509		tr|A0A7G2EJH9|A0A7G2EJH9_ARATH;tr|A0A178VCN3|A0A178VCN3_ARATH;sp|Q9SR37|BGL23_ARATH;tr|A0A178VE57|A0A178VE57_ARATH;tr|A0A178VET8|A0A178VET8_ARATH;tr|A0A7G2E3M9|A0A7G2E3M9_ARATH;tr|A0A178WA93|A0A178WA93_ARATH;sp|Q9C525|BGL21_ARATH;tr|A0A5S9WSB9|A0A5S9WSB9_ARATH;tr|A0A178W7G9|A0A178W7G9_ARATH;sp|Q9C8Y9|BGL22_ARATH;tr|A0A178WBI3|A0A178WBI3_ARATH;tr|A0A178W9G2|A0A178W9G2_ARATH;tr|A0A7G2E341|A0A7G2E34…	tr|A0A7G2EJH9|A0A7G2EJH9_ARATH (thale cress) hypothetical protein OS=Arabidopsis thaliana OX=3702 GN=AT9943_LOCUS10509 PE=3 SV=1;tr|A0A178VCN3|A0A178VCN3_ARATH PYK10 OS=Arabidopsis thaliana OX=3702 GN=AXX17_At3g08880 PE=3 SV=1;sp|Q9SR37|BGL23_ARATH Beta-gl	14	9	9	9	20.9	57.654	99396	664830	249700	782380	428290	442550	0.613304	0.506602
A0A654G8S4	ATP-dependent Clp protease proteolytic subunit	AN1_LOCUS24762		tr|A0A654G8S4|A0A654G8S4_ARATH;tr|A0A178UBN3|A0A178UBN3_ARATH;sp|Q94B60|CLPP4_ARATH	tr|A0A654G8S4|A0A654G8S4_ARATH ATP-dependent Clp protease proteolytic subunit OS=Arabidopsis thaliana OX=3702 GN=AN1_LOCUS24762 PE=3 SV=1;tr|A0A178UBN3|A0A178UBN3_ARATH ATP-dependent Clp protease proteolytic subunit OS=Arabidopsis thaliana OX=3702 GN=AXX17	3	6	6	6	28.4	31.498	734270	770280	1410500	1433700	1727500	1841500	0.582695	0.0445013
A0A654FQP4	Starch synthase 4, chloroplastic/amyloplastic	AN1_LOCUS18536		tr|A0A654FQP4|A0A654FQP4_ARATH;tr|A0A068FPX2|A0A068FPX2_ARATH;sp|Q0WVX5|SSY4_ARATH;tr|A0A7G2F5D0|A0A7G2F5D0_ARATH;tr|A0A178V2U8|A0A178V2U8_ARATH	tr|A0A654FQP4|A0A654FQP4_ARATH Starch synthase 4, chloroplastic/amyloplastic OS=Arabidopsis thaliana OX=3702 GN=AN1_LOCUS18536 PE=3 SV=1;tr|A0A068FPX2|A0A068FPX2_ARATH Glycosyltransferase (Fragment) OS=Arabidopsis thaliana OX=3702 GN=AT4G18240 PE=2 SV=1;sp	5	8	8	8	8.9	117.75	62750	81073	87779	115520	149290	139600	0.572691	0.00840416
A0A178W4H0	Malate dehydrogenase	AXX17_At1g03690		tr|A0A178W4H0|A0A178W4H0_ARATH;sp|P93819|MDHC1_ARATH;tr|B9DHX4|B9DHX4_ARATH;tr|A0A7G2DR53|A0A7G2DR53_ARATH;tr|A0A5S9SJ18|A0A5S9SJ18_ARATH;tr|A0A7G2FFG2|A0A7G2FFG2_ARATH;tr|A0A5S9YBP6|A0A5S9YBP6_ARATH;tr|A0A178UFW3|A0A178UFW3_ARATH;sp|P57106|MDHC2_ARATH;tr|Q593N9|Q593N9_ARATH;sp|Q9FJU0|MDHC3_ARATH;tr|A0A7G2FHC3|A0A7G2FHC3_ARATH;tr|A0A654GBM8|A0A654GBM8_ARATH;tr|A0A5S9YEN7|A0A5S9YEN7_ARATH;tr|A0A38…	tr|A0A178W4H0|A0A178W4H0_ARATH Malate dehydrogenase OS=Arabidopsis thaliana OX=3702 GN=AXX17_At1g03690 PE=3 SV=1;sp|P93819|MDHC1_ARATH Malate dehydrogenase 1, cytoplasmic OS=Arabidopsis thaliana OX=3702 GN=MDH1 PE=1 SV=2;tr|B9DHX4|B9DHX4_ARATH Malate dehyd	16	13	13	13	45.2	35.571	569710	886400	674620	1140700	1278000	1323600	0.569364	0.0195321
A4FVT2	Aldehyde dehydrogenase			tr|A4FVT2|A4FVT2_ARATH;tr|A0A654FW36|A0A654FW36_ARATH;tr|A0A5S9XZH1|A0A5S9XZH1_ARATH;tr|A0A384K8S3|A0A384K8S3_ARATH;sp|Q70E96|AL3F1_ARATH	tr|A4FVT2|A4FVT2_ARATH Aldehyde dehydrogenase OS=Arabidopsis thaliana OX=3702 PE=2 SV=1;tr|A0A654FW36|A0A654FW36_ARATH Aldehyde dehydrogenase OS=Arabidopsis thaliana OX=3702 GN=AN1_LOCUS20475 PE=3 SV=1;tr|A0A5S9XZH1|A0A5S9XZH1_ARATH Aldehyde dehydrogenase	5	10	10	10	23.8	53.615	147330	238370	720180	1050900	367130	527190	0.568512	0.48054
A0A8F5V8I7	Ribulose bisphosphate carboxylase large chain	rbcL		tr|A0A8F5V8I7|A0A8F5V8I7_ARATH	tr|A0A8F5V8I7|A0A8F5V8I7_ARATH Ribulose bisphosphate carboxylase large chain OS=Arabidopsis thaliana OX=3702 GN=rbcL PE=3 SV=1	1	15	2	2	26	53.844	496780	264730	795380	904990	956510	891870	0.565449	0.146137
Q9SDM9	Nitrile-specifier protein 1	NSP1	FUNCTION: Responsible for constitutive and herbivore-induced simple nitrile formation. Promotes simple nitriles, but not epithionitrile or thiocyanate formation. Converts allylglucosinolate, 4-methylsulfinylbutylglucosinolate, 4-methylthiobutylglucosinolate and benzylglucosinolate to their corresponding simple nitriles in the presence of myrosinase. {ECO:0000269|PubMed:18987211}.	sp|Q9SDM9|JAL28_ARATH;tr|A0A5S9XCN6|A0A5S9XCN6_ARATH;tr|A0A178VCE1|A0A178VCE1_ARATH;sp|O04316|JAL29_ARATH;tr|A0A7G2EN84|A0A7G2EN84_ARATH;tr|A0A7G2EQH6|A0A7G2EQH6_ARATH;tr|A0A7G2EMF7|A0A7G2EMF7_ARATH;tr|A0A5S9XD15|A0A5S9XD15_ARATH;tr|A0A178V8W8|A0A178V8W8_ARATH;sp|O04318|JAL27_ARATH;tr|A0A7G2EAV7|A0A7G2EAV7_ARATH;tr|A0A5S9X3R0|A0A5S9X3R0_ARATH;sp|O49326|JAL21_ARATH;tr|A0A178VP47|A0A178VP47_ARATH	sp|Q9SDM9|JAL28_ARATH Nitrile-specifier protein 1 OS=Arabidopsis thaliana OX=3702 GN=NSP1 PE=1 SV=2;tr|A0A5S9XCN6|A0A5S9XCN6_ARATH Jacalin-type lectin domain-containing protein OS=Arabidopsis thaliana OX=3702 GN=C24_LOCUS12856 PE=3 SV=1;tr|A0A178VCE1|A0A17	14	18	18	18	49.6	51.669	352820	1145400	312480	1022900	977430	1214500	0.563234	0.286479
A0A7G2EDV8	(thale cress) hypothetical protein	AT9943_LOCUS7275		tr|A0A7G2EDV8|A0A7G2EDV8_ARATH;tr|A0A654EUR9|A0A654EUR9_ARATH;tr|A0A178VU21|A0A178VU21_ARATH;sp|Q38896|CSP4_ARATH	tr|A0A7G2EDV8|A0A7G2EDV8_ARATH (thale cress) hypothetical protein OS=Arabidopsis thaliana OX=3702 GN=AT9943_LOCUS7275 PE=4 SV=1;tr|A0A654EUR9|A0A654EUR9_ARATH Glycine-rich protein 2-like OS=Arabidopsis thaliana OX=3702 GN=AN1_LOCUS8480 PE=4 SV=1;tr|A0A178V	4	2	2	2	31.6	12.142	156900	43650	312470	355440	283190	275140	0.561432	0.261625
A0A7G2EI77	acetyl-CoA carboxytransferase	AT9943_LOCUS8809		tr|A0A7G2EI77|A0A7G2EI77_ARATH;tr|A0A178VYR6|A0A178VYR6_ARATH;sp|Q9LD43|ACCA_ARATH;tr|Q56Z17|Q56Z17_ARATH;tr|A0A7G2EE94|A0A7G2EE94_ARATH;tr|A0A178VWX0|A0A178VWX0_ARATH	tr|A0A7G2EI77|A0A7G2EI77_ARATH acetyl-CoA carboxytransferase OS=Arabidopsis thaliana OX=3702 GN=AT9943_LOCUS8809 PE=3 SV=1;tr|A0A178VYR6|A0A178VYR6_ARATH acetyl-CoA carboxytransferase OS=Arabidopsis thaliana OX=3702 GN=AXX17_At2g34880 PE=3 SV=1;sp|Q9LD43|A	6	25	25	25	43.8	85.324	1131300	846100	1061700	1688500	1888500	2015400	0.543434	0.0293697
A0A5S9Y423	Glucose-6-phosphate 1-dehydrogenase	AT9943_LOCUS19006	FUNCTION: Catalyzes the rate-limiting step of the oxidative pentose-phosphate pathway, which represents a route for the dissimilation of carbohydrates besides glycolysis. {ECO:0000256|RuleBase:RU362120}.	tr|A0A5S9Y423|A0A5S9Y423_ARATH;tr|A0A178UHI0|A0A178UHI0_ARATH;sp|Q9FY99|G6PD2_ARATH	tr|A0A5S9Y423|A0A5S9Y423_ARATH Glucose-6-phosphate 1-dehydrogenase OS=Arabidopsis thaliana OX=3702 GN=AT9943_LOCUS19006 PE=3 SV=1;tr|A0A178UHI0|A0A178UHI0_ARATH Glucose-6-phosphate 1-dehydrogenase OS=Arabidopsis thaliana OX=3702 GN=AXX17_At5g12520 PE=3 SV=	3	12	12	4	24.7	67.145	194470	264560	356050	466510	480170	594370	0.528912	0.00455767
P10796	Ribulose bisphosphate carboxylase small subunit 1B, chloroplastic	RBCS-1B	FUNCTION: RuBisCO catalyzes two reactions: the carboxylation of D-ribulose 1,5-bisphosphate, the primary event in carbon dioxide fixation, as well as the oxidative fragmentation of the pentose substrate. Both reactions occur simultaneously and in competition at the same active site (By similarity). {ECO:0000250}.	sp|P10796|RBS1B_ARATH;tr|A0A5S9YBC0|A0A5S9YBC0_ARATH;tr|A0A178UQA8|A0A178UQA8_ARATH	sp|P10796|RBS1B_ARATH Ribulose bisphosphate carboxylase small subunit 1B, chloroplastic OS=Arabidopsis thaliana OX=3702 GN=RBCS-1B PE=1 SV=1;tr|A0A5S9YBC0|A0A5S9YBC0_ARATH Ribulose bisphosphate carboxylase small subunit, chloroplastic OS=Arabidopsis thalia	3	10	2	2	59.7	20.286	51308	71460	115160	120290	152940	185100	0.519119	0.0029746
Q93VT6	Ribosomal RNA small subunit methyltransferase J	MAH20.10		tr|Q93VT6|Q93VT6_ARATH;tr|A0A7G2F642|A0A7G2F642_ARATH;tr|Q8LCU2|Q8LCU2_ARATH;tr|A0A178UEU0|A0A178UEU0_ARATH;tr|Q9FNN4|Q9FNN4_ARATH	tr|Q93VT6|Q93VT6_ARATH Ribosomal RNA small subunit methyltransferase J OS=Arabidopsis thaliana OX=3702 GN=MAH20.10 PE=1 SV=1;tr|A0A7G2F642|A0A7G2F642_ARATH (thale cress) hypothetical protein OS=Arabidopsis thaliana OX=3702 GN=AT9943_LOCUS18672 PE=4 SV=1;tr	5	9	9	9	34.1	38.655	53942	93209	175610	211880	140170	269990	0.518875	0.0900473
A0A5S9VCL0	catalase	AT9943_LOCUS1782		tr|A0A5S9VCL0|A0A5S9VCL0_ARATH;sp|Q42547|CATA3_ARATH;tr|A0A654ECE2|A0A654ECE2_ARATH;tr|B9DHU0|B9DHU0_ARATH;tr|B9DG18|B9DG18_ARATH;tr|A0A178WQI0|A0A178WQI0_ARATH;tr|C0Z2I6|C0Z2I6_ARATH;tr|A0A1P8AWT7|A0A1P8AWT7_ARATH;tr|F4HUL6|F4HUL6_ARATH;tr|Q2V4M4|Q2V4M4_ARATH;tr|A0A1P8AWR0|A0A1P8AWR0_ARATH;tr|B9DHR6|B9DHR6_ARATH;tr|O64954|O64954_ARATH;tr|A0A0B4UMT5|A0A0B4UMT5_ARATH	tr|A0A5S9VCL0|A0A5S9VCL0_ARATH catalase OS=Arabidopsis thaliana OX=3702 GN=AT9943_LOCUS1782 PE=3 SV=1;sp|Q42547|CATA3_ARATH Catalase-3 OS=Arabidopsis thaliana OX=3702 GN=CAT3 PE=1 SV=3;tr|A0A654ECE2|A0A654ECE2_ARATH catalase OS=Arabidopsis thaliana OX=3702	14	17	17	13	47.8	56.695	740380	1186200	688980	1596000	1712300	1767800	0.51527	0.036242
A0A5S9X620	Ribulose bisphosphate carboxylase/oxygenase activase, chloroplastic	AN1_LOCUS10440		tr|A0A5S9X620|A0A5S9X620_ARATH;sp|P10896|RCA_ARATH;tr|F4IVZ7|F4IVZ7_ARATH;tr|A0A178VUM0|A0A178VUM0_ARATH;tr|A0A178VW63|A0A178VW63_ARATH;tr|Q0WLM1|Q0WLM1_ARATH	tr|A0A5S9X620|A0A5S9X620_ARATH Ribulose bisphosphate carboxylase/oxygenase activase, chloroplastic OS=Arabidopsis thaliana OX=3702 GN=AN1_LOCUS10440 PE=3 SV=1;sp|P10896|RCA_ARATH Ribulose bisphosphate carboxylase/oxygenase activase, chloroplastic OS=Arabid	6	26	26	26	65.6	51.981	38857000	23240000	36320000	64540000	62560000	64855000	0.512709	0.017281
Q42545	Cell division protein FtsZ homolog 1, chloroplastic	FTSZ1	FUNCTION: Exhibits GTPase activity. Component of the plastid division machinery that forms a contractile ring at the division site. Required for plastid division in a dose-dependent manner. Involved in blue light-induced chloroplast movements. May regulate thylakoid development. {ECO:0000269|PubMed:10213777, ECO:0000269|PubMed:11115884, ECO:0000269|PubMed:11743110, ECO:0000269|PubMed:16113226, EC…	sp|Q42545|FTSZ1_ARATH;tr|A0A178U8G2|A0A178U8G2_ARATH;tr|A0A0B4UL02|A0A0B4UL02_ARATH	sp|Q42545|FTSZ1_ARATH Cell division protein FtsZ homolog 1, chloroplastic OS=Arabidopsis thaliana OX=3702 GN=FTSZ1 PE=1 SV=2;tr|A0A178U8G2|A0A178U8G2_ARATH FTSZ1-1 OS=Arabidopsis thaliana OX=3702 GN=AXX17_At5g54420 PE=3 SV=1	3	5	5	5	14.8	45.564	773590	1356600	725890	2733800	1381600	1476400	0.510762	0.247557
A0A5S9YIL5	Mitochondrial outer membrane protein porin 2-like	AN1_LOCUS27091		tr|A0A5S9YIL5|A0A5S9YIL5_ARATH;tr|A0A178UUR9|A0A178UUR9_ARATH;sp|Q9FJX3|VDAC2_ARATH;tr|A0A2H1ZE94|A0A2H1ZE94_ARATH;tr|A0A7G2FKP9|A0A7G2FKP9_ARATH;tr|F4K3R8|F4K3R8_ARATH	tr|A0A5S9YIL5|A0A5S9YIL5_ARATH Mitochondrial outer membrane protein porin 2-like OS=Arabidopsis thaliana OX=3702 GN=AN1_LOCUS27091 PE=3 SV=1;tr|A0A178UUR9|A0A178UUR9_ARATH VDAC2 OS=Arabidopsis thaliana OX=3702 GN=AXX17_At5g67610 PE=3 SV=1;sp|Q9FJX3|VDAC2_A	6	13	13	13	57.2	29.594	1020800	609520	1219700	62281	162770	149860	7.60186	0.0500498
A0A7G2F3G0	(thale cress) hypothetical protein	AT9943_LOCUS17567		tr|A0A7G2F3G0|A0A7G2F3G0_ARATH;tr|A0A178UXV2|A0A178UXV2_ARATH;sp|O65502|HC244_ARATH;tr|A0A178UVS2|A0A178UVS2_ARATH;sp|Q8LFC0|IDH1_ARATH;tr|A0A654FVS8|A0A654FVS8_ARATH;tr|A0A178V1N9|A0A178V1N9_ARATH;sp|O81796|IDH3_ARATH	tr|A0A7G2F3G0|A0A7G2F3G0_ARATH (thale cress) hypothetical protein OS=Arabidopsis thaliana OX=3702 GN=AT9943_LOCUS17567 PE=3 SV=1;tr|A0A178UXV2|A0A178UXV2_ARATH HCF244 OS=Arabidopsis thaliana OX=3702 GN=AXX17_At4g40280 PE=1 SV=1;sp|O65502|HC244_ARATH Protei	8	20	20	20	33.9	82.656	19268000	11045000	25479000	473560	595760	494980	35.6658	0.0502224
A0A7G2EDL5	(thale cress) hypothetical protein	AT9943_LOCUS7879		tr|A0A7G2EDL5|A0A7G2EDL5_ARATH;tr|A0A178VZW6|A0A178VZW6_ARATH;sp|P21238|CPNA1_ARATH;tr|Q56WE3|Q56WE3_ARATH	tr|A0A7G2EDL5|A0A7G2EDL5_ARATH (thale cress) hypothetical protein OS=Arabidopsis thaliana OX=3702 GN=AT9943_LOCUS7879 PE=3 SV=1;tr|A0A178VZW6|A0A178VZW6_ARATH SLP OS=Arabidopsis thaliana OX=3702 GN=AXX17_At2g23960 PE=3 SV=1;sp|P21238|CPNA1_ARATH Chaperonin	4	13	13	13	30.5	62.072	309100	412850	740010	58183	107890	214490	3.84157	0.0502338
Q5PNZ9	At1g22780	PFL		tr|Q5PNZ9|Q5PNZ9_ARATH;tr|A0A384KT69|A0A384KT69_ARATH;sp|P34788|RS18_ARATH;tr|A0A178W302|A0A178W302_ARATH;tr|A0A654FMU5|A0A654FMU5_ARATH;tr|A0A654ECD8|A0A654ECD8_ARATH	tr|Q5PNZ9|Q5PNZ9_ARATH At1g22780 OS=Arabidopsis thaliana OX=3702 GN=PFL PE=2 SV=1;tr|A0A384KT69|A0A384KT69_ARATH (thale cress) hypothetical protein OS=Arabidopsis thaliana OX=3702 GN=AXX17_At1g23910 PE=3 SV=1;sp|P34788|RS18_ARATH 40S ribosomal protein S18	6	5	5	5	41.4	17.545	1053900	688390	1221900	238750	272260	215380	4.08071	0.0502906
A0A7G2FEC7	Probable alanine--tRNA ligase, chloroplastic	AT9943_LOCUS19812		tr|A0A7G2FEC7|A0A7G2FEC7_ARATH;tr|A0A178U9H3|A0A178U9H3_ARATH;sp|Q9FFC7|SYAP_ARATH;tr|A0A1P8BCC6|A0A1P8BCC6_ARATH	tr|A0A7G2FEC7|A0A7G2FEC7_ARATH Probable alanine--tRNA ligase, chloroplastic OS=Arabidopsis thaliana OX=3702 GN=AT9943_LOCUS19812 PE=3 SV=1;tr|A0A178U9H3|A0A178U9H3_ARATH Probable alanine--tRNA ligase, chloroplastic OS=Arabidopsis thaliana OX=3702 GN=AXX17_	4	17	17	17	22.9	101.79	357640	249970	503670	122120	120770	191160	2.56026	0.0511993
A0A654EDB7	(thale cress) hypothetical protein	AN1_LOCUS2801		tr|A0A654EDB7|A0A654EDB7_ARATH;tr|A0A178WJT1|A0A178WJT1_ARATH;sp|Q93VI3|RL171_ARATH	tr|A0A654EDB7|A0A654EDB7_ARATH (thale cress) hypothetical protein OS=Arabidopsis thaliana OX=3702 GN=AN1_LOCUS2801 PE=3 SV=1;tr|A0A178WJT1|A0A178WJT1_ARATH Ribosomal protein L22/L17 OS=Arabidopsis thaliana OX=3702 GN=AXX17_At1g27830 PE=3 SV=1;sp|Q93VI3|RL1	3	7	7	1	46.6	19.897	452740	572310	814890	212500	255510	285470	2.44192	0.052594
A0A178UCD3	40S ribosomal protein S8	AXX17_At5g20270		tr|A0A178UCD3|A0A178UCD3_ARATH;sp|Q93VG5|RS81_ARATH;tr|Q56ZZ8|Q56ZZ8_ARATH;tr|Q0WSK1|Q0WSK1_ARATH;tr|A0A384LK73|A0A384LK73_ARATH;sp|Q9FIF3|RS82_ARATH	tr|A0A178UCD3|A0A178UCD3_ARATH 40S ribosomal protein S8 OS=Arabidopsis thaliana OX=3702 GN=AXX17_At5g20270 PE=3 SV=1;sp|Q93VG5|RS81_ARATH 40S ribosomal protein S8-1 OS=Arabidopsis thaliana OX=3702 GN=RPS8A PE=1 SV=1	6	12	12	12	48.6	24.993	7020300	3837000	6135500	1880600	1769200	2031200	2.99116	0.0527764
A0A178UNB4	(thale cress) hypothetical protein	AXX17_At5g02130		tr|A0A178UNB4|A0A178UNB4_ARATH;sp|P49201|RS232_ARATH;tr|A0A178VJU6|A0A178VJU6_ARATH;tr|Q1H5G2|Q1H5G2_ARATH;tr|A0A5S9XAH5|A0A5S9XAH5_ARATH;sp|Q9SF35|RS231_ARATH;tr|A0A654F5J0|A0A654F5J0_ARATH	tr|A0A178UNB4|A0A178UNB4_ARATH (thale cress) hypothetical protein OS=Arabidopsis thaliana OX=3702 GN=AXX17_At5g02130 PE=3 SV=1;sp|P49201|RS232_ARATH 40S ribosomal protein S23-2 OS=Arabidopsis thaliana OX=3702 GN=RPS23B PE=2 SV=2;tr|A0A178VJU6|A0A178VJU6_AR	7	5	5	5	40.8	15.735	341140	242080	407730	105070	113820	89086	3.21762	0.0539229
A0A178UMU4	(thale cress) hypothetical protein	AXX17_At5g13490		tr|A0A178UMU4|A0A178UMU4_ARATH;sp|Q9FMU6|MPCP3_ARATH;tr|A0A654FE28|A0A654FE28_ARATH;tr|A0A178VF61|A0A178VF61_ARATH;sp|Q9M2Z8|MPCP2_ARATH;tr|A0A7G2ESK0|A0A7G2ESK0_ARATH	tr|A0A178UMU4|A0A178UMU4_ARATH (thale cress) hypothetical protein OS=Arabidopsis thaliana OX=3702 GN=AXX17_At5g13490 PE=3 SV=1;sp|Q9FMU6|MPCP3_ARATH Mitochondrial phosphate carrier protein 3, mitochondrial OS=Arabidopsis thaliana OX=3702 GN=MPT3 PE=1 SV=1	6	13	13	13	41.1	40.089	1702000	1568600	2375700	711830	878380	776710	2.38551	0.0549309
A0A654EW13	Coatomer subunit alpha	AN1_LOCUS8516	FUNCTION: The coatomer is a cytosolic protein complex that binds to dilysine motifs and reversibly associates with Golgi non-clathrin-coated vesicles, which further mediate biosynthetic protein transport from the ER, via the Golgi up to the trans Golgi network. {ECO:0000256|PIRNR:PIRNR003354}.	tr|A0A654EW13|A0A654EW13_ARATH;tr|A0A178VW28|A0A178VW28_ARATH;sp|Q9SJT9|COPA2_ARATH;tr|Q56YZ8|Q56YZ8_ARATH	tr|A0A654EW13|A0A654EW13_ARATH Coatomer subunit alpha OS=Arabidopsis thaliana OX=3702 GN=AN1_LOCUS8516 PE=4 SV=1;tr|A0A178VW28|A0A178VW28_ARATH Coatomer subunit alpha OS=Arabidopsis thaliana OX=3702 GN=AXX17_At2g16870 PE=4 SV=1;sp|Q9SJT9|COPA2_ARATH Coatom	4	25	25	9	27	136.47	736510	461760	757540	26653	182630	118140	5.97334	0.0554207
F4I2Z0	Tetratricopeptide repeat (TPR)-like superfamily protein	At1g22700		tr|F4I2Z0|F4I2Z0_ARATH;tr|A0A178WFE2|A0A178WFE2_ARATH;sp|B9DHG0|PYG7_ARATH;tr|A0A178WFT4|A0A178WFT4_ARATH;tr|A0A178WHU7|A0A178WHU7_ARATH	tr|F4I2Z0|F4I2Z0_ARATH Tetratricopeptide repeat (TPR)-like superfamily protein OS=Arabidopsis thaliana OX=3702 GN=At1g22700 PE=1 SV=1;tr|A0A178WFE2|A0A178WFE2_ARATH (thale cress) hypothetical protein OS=Arabidopsis thaliana OX=3702 GN=At1g22700 PE=4 SV=1;s	5	10	10	10	55.9	23.811	14943000	7219200	18253000	125030	242380	289730	61.5017	0.0557271
Q9FMR8	Transmembrane protein			tr|Q9FMR8|Q9FMR8_ARATH;tr|Q84TE7|Q84TE7_ARATH;tr|A0A654G3K7|A0A654G3K7_ARATH;tr|A0A178UPC8|A0A178UPC8_ARATH;tr|F4K9U7|F4K9U7_ARATH	tr|Q9FMR8|Q9FMR8_ARATH Transmembrane protein OS=Arabidopsis thaliana OX=3702 PE=4 SV=1;tr|Q84TE7|Q84TE7_ARATH At5g22340 OS=Arabidopsis thaliana OX=3702 GN=MWD9.13 PE=1 SV=1;tr|A0A654G3K7|A0A654G3K7_ARATH (thale cress) hypothetical protein OS=Arabidopsis th	5	8	8	8	35	34.479	840990	480520	374890	52527	5502.1	43464	16.7144	0.0587984
Q9FPF0	Protein DJ-1 homolog A	DJ1A	FUNCTION: Involved in oxidative stress response. Confers protection against diverse stresses by binding both CSD1 and GPX2 and mediating the cytosolic activation of the Cu-Zn-dependent superoxide dismutase activity of CSD1. {ECO:0000269|PubMed:20406884}.	sp|Q9FPF0|DJ1A_ARATH;tr|A0A178VPH3|A0A178VPH3_ARATH;tr|Q56ZE0|Q56ZE0_ARATH	sp|Q9FPF0|DJ1A_ARATH Protein DJ-1 homolog A OS=Arabidopsis thaliana OX=3702 GN=DJ1A PE=1 SV=1;tr|A0A178VPH3|A0A178VPH3_ARATH (thale cress) hypothetical protein OS=Arabidopsis thaliana OX=3702 GN=AXX17_At3g15630 PE=4 SV=1;tr|Q56ZE0|Q56ZE0_ARATH 4-methyl-5(B	3	6	6	6	27.6	41.857	122810	225310	217610	54707	44619	56126	3.63926	0.058988
A0A5S9YFF0	Lycopene epsilon cyclase, chloroplastic	C24_LOCUS25814		tr|A0A5S9YFF0|A0A5S9YFF0_ARATH;tr|A0A178ULD5|A0A178ULD5_ARATH;sp|Q38932|LCYE_ARATH;tr|A0A7G2FN17|A0A7G2FN17_ARATH;tr|A0A654GBT0|A0A654GBT0_ARATH	tr|A0A5S9YFF0|A0A5S9YFF0_ARATH Lycopene epsilon cyclase, chloroplastic OS=Arabidopsis thaliana OX=3702 GN=C24_LOCUS25814 PE=3 SV=1;tr|A0A178ULD5|A0A178ULD5_ARATH LUT2 OS=Arabidopsis thaliana OX=3702 GN=AXX17_At5g56250 PE=3 SV=1;sp|Q38932|LCYE_ARATH Lycopen	5	12	12	12	33.4	58.46	724300	326410	692120	101530	71356	4528.2	9.82351	0.0606245
A0A654FBV7	Ribosomal_L18_c domain-containing protein	AN1_LOCUS14013		tr|A0A654FBV7|A0A654FBV7_ARATH;tr|A0A178V891|A0A178V891_ARATH;sp|Q8LBI1|RL51_ARATH;tr|A0A5S9XG23|A0A5S9XG23_ARATH;tr|F4J912|F4J912_ARATH;tr|A0A7G2ELE1|A0A7G2ELE1_ARATH;tr|Q56X31|Q56X31_ARATH	tr|A0A654FBV7|A0A654FBV7_ARATH Ribosomal_L18_c domain-containing protein OS=Arabidopsis thaliana OX=3702 GN=AN1_LOCUS14013 PE=3 SV=1;tr|A0A178V891|A0A178V891_ARATH RPL5A OS=Arabidopsis thaliana OX=3702 GN=AXX17_At3g27470 PE=1 SV=1;sp|Q8LBI1|RL51_ARATH 60S	7	12	12	3	36.9	34.344	1932900	1534400	3065800	464130	398550	409720	5.13447	0.0627774
A0A654F267	Embryo-specific protein ATS3B-like	AN1_LOCUS10643		tr|A0A654F267|A0A654F267_ARATH;tr|A0A5S9X664|A0A5S9X664_ARATH;tr|A0A178VX80|A0A178VX80_ARATH;sp|Q681K2|ATS3A_ARATH;tr|A0A7G2EJ76|A0A7G2EJ76_ARATH;tr|Q67Y15|Q67Y15_ARATH	tr|A0A654F267|A0A654F267_ARATH Embryo-specific protein ATS3B-like OS=Arabidopsis thaliana OX=3702 GN=AN1_LOCUS10643 PE=4 SV=1;tr|A0A5S9X664|A0A5S9X664_ARATH Embryo-specific protein ATS3B-like OS=Arabidopsis thaliana OX=3702 GN=C24_LOCUS10486 PE=4 SV=1;tr|A	6	3	3	3	19.6	19.937	110560	91294	167440	53493	48548	65956	2.19822	0.0629602
Q9LT39	Leucine-rich repeat (LRR) family protein	At3g20820		tr|Q9LT39|Q9LT39_ARATH;tr|A0A384KGL0|A0A384KGL0_ARATH;tr|A0A7G2EPA0|A0A7G2EPA0_ARATH;tr|A0A654F948|A0A654F948_ARATH	tr|Q9LT39|Q9LT39_ARATH Leucine-rich repeat (LRR) family protein OS=Arabidopsis thaliana OX=3702 GN=At3g20820 PE=1 SV=1;tr|A0A384KGL0|A0A384KGL0_ARATH LRRNT_2 domain-containing protein OS=Arabidopsis thaliana OX=3702 GN=AXX17_At3g22210 PE=4 SV=1;tr|A0A7G2EP	4	6	6	6	23	39.862	224670	449290	516770	95141	128070	156750	3.13382	0.0630068
A0A7G2EKN8	(thale cress) hypothetical protein	AT9943_LOCUS10351		tr|A0A7G2EKN8|A0A7G2EKN8_ARATH;tr|A0A178VCI5|A0A178VCI5_ARATH;sp|Q9SFU1|R13A1_ARATH;tr|F4JD96|F4JD96_ARATH	tr|A0A7G2EKN8|A0A7G2EKN8_ARATH (thale cress) hypothetical protein OS=Arabidopsis thaliana OX=3702 GN=AT9943_LOCUS10351 PE=3 SV=1;tr|A0A178VCI5|A0A178VCI5_ARATH 60S ribosomal protein L13a-4 OS=Arabidopsis thaliana OX=3702 GN=AXX17_At3g07020 PE=3 SV=1;sp|Q9S	4	7	7	3	34.3	22.852	1885800	1122800	1247000	486030	518090	502360	2.82486	0.0646523
A8MQR4	60S acidic ribosomal protein P0	At3g09200	FUNCTION: Ribosomal protein P0 is the functional equivalent of E.coli protein L10. {ECO:0000256|PIRNR:PIRNR039087}.	tr|A8MQR4|A8MQR4_ARATH;tr|A0A178VHF3|A0A178VHF3_ARATH;sp|Q42112|RLA02_ARATH;tr|A0A178VZ87|A0A178VZ87_ARATH;sp|O04204|RLA01_ARATH;tr|A0A5S9XBM8|A0A5S9XBM8_ARATH;tr|A0A178V4X3|A0A178V4X3_ARATH;sp|P57691|RLA03_ARATH	tr|A8MQR4|A8MQR4_ARATH 60S acidic ribosomal protein P0 OS=Arabidopsis thaliana OX=3702 GN=At3g09200 PE=1 SV=1;tr|A0A178VHF3|A0A178VHF3_ARATH 60S acidic ribosomal protein P0 OS=Arabidopsis thaliana OX=3702 GN=AXX17_At3g08820 PE=3 SV=1;sp|Q42112|RLA02_ARATH	8	6	6	6	27.9	30.618	167240	309510	258810	87870	100000	126670	2.33853	0.0654725
A0A1B1W4X0	Photosystem II CP47 reaction center protein	psbB	FUNCTION: One of the components of the core complex of photosystem II (PSII). It binds chlorophyll and helps catalyze the primary light-induced photochemical processes of PSII. PSII is a light-driven water:plastoquinone oxidoreductase, using light energy to abstract electrons from H(2)O, generating O(2) and a proton gradient subsequently used for ATP formation. {ECO:0000256|HAMAP-Rule:MF_01495, E…	tr|A0A1B1W4X0|A0A1B1W4X0_ARATH;sp|P56777|PSBB_ARATH;tr|Q8HS55|Q8HS55_ARATH;tr|A0A8F5P3R8|A0A8F5P3R8_ARATH	tr|A0A1B1W4X0|A0A1B1W4X0_ARATH Photosystem II CP47 reaction center protein OS=Arabidopsis thaliana OX=3702 GN=psbB PE=3 SV=1;sp|P56777|PSBB_ARATH Photosystem II CP47 reaction center protein OS=Arabidopsis thaliana OX=3702 GN=psbB PE=1 SV=1;tr|Q8HS55|Q8HS55	4	15	15	4	35.6	56.036	2953500	5397200	3433800	661680	305920	877780	6.38595	0.0655041
A0A654FII1	(thale cress) hypothetical protein	AN1_LOCUS15897		tr|A0A654FII1|A0A654FII1_ARATH;tr|A0A178VJJ9|A0A178VJJ9_ARATH;sp|Q9M3C6|PSA3C_ARATH	tr|A0A654FII1|A0A654FII1_ARATH (thale cress) hypothetical protein OS=Arabidopsis thaliana OX=3702 GN=AN1_LOCUS15897 PE=4 SV=1;tr|A0A178VJJ9|A0A178VJJ9_ARATH PDE329 OS=Arabidopsis thaliana OX=3702 GN=AXX17_At3g49840 PE=4 SV=1;sp|Q9M3C6|PSA3C_ARATH Photosyst	3	15	15	15	46.6	31.188	15411000	7438400	20274000	697090	730130	761170	19.7055	0.0674287
Q9FZ76	60S ribosomal protein L6-1	RPL6A		sp|Q9FZ76|RL61_ARATH;tr|A0A5S9V1W7|A0A5S9V1W7_ARATH;tr|A0A178WM05|A0A178WM05_ARATH;tr|A0A7G2DX48|A0A7G2DX48_ARATH;tr|Q8L9N4|Q8L9N4_ARATH;tr|C0Z2S4|C0Z2S4_ARATH	sp|Q9FZ76|RL61_ARATH 60S ribosomal protein L6-1 OS=Arabidopsis thaliana OX=3702 GN=RPL6A PE=2 SV=1;tr|A0A5S9V1W7|A0A5S9V1W7_ARATH Ribosomal_L6e_N domain-containing protein OS=Arabidopsis thaliana OX=3702 GN=AN1_LOCUS1988 PE=3 SV=1;tr|A0A178WM05|A0A178WM05_	6	10	4	4	42.9	26.152	626210	935230	1273400	266360	215100	241860	3.91921	0.0683278
A0A7G2EBL5	CpSecY	AT9943_LOCUS7067		tr|A0A7G2EBL5|A0A7G2EBL5_ARATH;tr|A0A654EVJ3|A0A654EVJ3_ARATH;tr|A0A178VZD7|A0A178VZD7_ARATH;sp|Q38885|SCY1_ARATH	tr|A0A7G2EBL5|A0A7G2EBL5_ARATH CpSecY OS=Arabidopsis thaliana OX=3702 GN=AT9943_LOCUS7067 PE=3 SV=1;tr|A0A654EVJ3|A0A654EVJ3_ARATH CpSecY OS=Arabidopsis thaliana OX=3702 GN=AN1_LOCUS8231 PE=3 SV=1;tr|A0A178VZD7|A0A178VZD7_ARATH CpSecY OS=Arabidopsis thalia	4	10	10	10	22.5	59.513	2312300	1693700	4032800	154140	181500	190870	15.2681	0.0690346
A0A178VVV5	(thale cress) hypothetical protein	AXX17_At2g16340		tr|A0A178VVV5|A0A178VVV5_ARATH;sp|Q9SKT0|THF1_ARATH	tr|A0A178VVV5|A0A178VVV5_ARATH (thale cress) hypothetical protein OS=Arabidopsis thaliana OX=3702 GN=AXX17_At2g16340 PE=3 SV=1;sp|Q9SKT0|THF1_ARATH Protein THYLAKOID FORMATION 1, chloroplastic OS=Arabidopsis thaliana OX=3702 GN=THF1 PE=1 SV=1	2	7	7	7	29	33.795	3309500	1193900	2951500	70520	128170	62452	28.5473	0.0706709
A0A654FKC9	Ribosomal protein	AN1_LOCUS16741		tr|A0A654FKC9|A0A654FKC9_ARATH;tr|A0A178VJ02|A0A178VJ02_ARATH;sp|Q9LY66|RK1_ARATH;tr|F4J296|F4J296_ARATH	tr|A0A654FKC9|A0A654FKC9_ARATH Ribosomal protein OS=Arabidopsis thaliana OX=3702 GN=AN1_LOCUS16741 PE=3 SV=1;tr|A0A178VJ02|A0A178VJ02_ARATH Ribosomal protein OS=Arabidopsis thaliana OX=3702 GN=AXX17_At3g57760 PE=3 SV=1;sp|Q9LY66|RK1_ARATH 50S ribosomal pro	4	10	10	10	29.8	37.584	415270	334520	701730	124910	96460	130780	4.12188	0.07116
O64688	Pyruvate dehydrogenase E1 component subunit beta-3, chloroplastic	E1-BETA-2	FUNCTION: The pyruvate dehydrogenase complex catalyzes the overall conversion of pyruvate to acetyl-CoA and CO(2). It contains multiple copies of three enzymatic components: pyruvate dehydrogenase (E1), dihydrolipoamide acetyltransferase (E2) and lipoamide dehydrogenase (E3) (By similarity). {ECO:0000250}.	sp|O64688|ODPB3_ARATH;tr|A0A178W125|A0A178W125_ARATH;tr|A0A7G2EFE5|A0A7G2EFE5_ARATH	sp|O64688|ODPB3_ARATH Pyruvate dehydrogenase E1 component subunit beta-3, chloroplastic OS=Arabidopsis thaliana OX=3702 GN=E1-BETA-2 PE=1 SV=1;tr|A0A178W125|A0A178W125_ARATH Pyruvate dehydrogenase E1 component subunit beta OS=Arabidopsis thaliana OX=3702 G	3	6	6	1	20.7	44.015	545970	527540	821560	284120	180350	164650	3.01226	0.072237
Q9C9Y5	Putative elongation factor P (EF-P); 66839-65711	F17O14.21		tr|Q9C9Y5|Q9C9Y5_ARATH;tr|Q8VZW6|Q8VZW6_ARATH;tr|A0A7G2EJD1|A0A7G2EJD1_ARATH;tr|A0A654F590|A0A654F590_ARATH;tr|A0A178VHZ7|A0A178VHZ7_ARATH	tr|Q9C9Y5|Q9C9Y5_ARATH Putative elongation factor P (EF-P); 66839-65711 OS=Arabidopsis thaliana OX=3702 GN=F17O14.21 PE=3 SV=1;tr|Q8VZW6|Q8VZW6_ARATH Elongation factor P (EF-P) family protein OS=Arabidopsis thaliana OX=3702 GN=At3g08740 PE=1 SV=1;tr|A0A7G2	5	10	10	10	55.4	20.599	1596500	1424000	2379400	865530	788600	872220	2.13743	0.0739598
A0A178USI0	40S ribosomal protein S28	AXX17_At3g09790		tr|A0A178USI0|A0A178USI0_ARATH;sp|Q9SR73|RS281_ARATH;tr|A0A654F6U3|A0A654F6U3_ARATH;tr|A0A7G2F5D7|A0A7G2F5D7_ARATH;tr|A0A7G2EJP7|A0A7G2EJP7_ARATH	tr|A0A178USI0|A0A178USI0_ARATH 40S ribosomal protein S28 OS=Arabidopsis thaliana OX=3702 GN=AXX17_At3g09790 PE=3 SV=1;sp|Q9SR73|RS281_ARATH 40S ribosomal protein S28-1 OS=Arabidopsis thaliana OX=3702 GN=RPS28B PE=3 SV=1;tr|A0A654F6U3|A0A654F6U3_ARATH 40S r	5	1	1	1	18.8	7.3705	127670	277910	307920	61459	119580	98687	2.55071	0.0745431
A0A178W808	(thale cress) hypothetical protein	AXX17_At1g45080		tr|A0A178W808|A0A178W808_ARATH;sp|Q8VY88|LTD_ARATH	tr|A0A178W808|A0A178W808_ARATH (thale cress) hypothetical protein OS=Arabidopsis thaliana OX=3702 GN=AXX17_At1g45080 PE=4 SV=1;sp|Q8VY88|LTD_ARATH Protein LHCP TRANSLOCATION DEFECT OS=Arabidopsis thaliana OX=3702 GN=LTD PE=1 SV=1	2	3	3	3	18.9	19.189	1949000	1122800	1724800	614850	699440	727750	2.34893	0.074582
A0A7G2E3G5	(thale cress) hypothetical protein	AT9943_LOCUS4921		tr|A0A7G2E3G5|A0A7G2E3G5_ARATH;tr|F4JTR2|F4JTR2_ARATH;tr|A0A178UUZ3|A0A178UUZ3_ARATH;sp|Q8GUK6|PIS2_ARATH;tr|A0A5S9WSN1|A0A5S9WSN1_ARATH;tr|A0A178WC27|A0A178WC27_ARATH;sp|Q8LBA6|PIS1_ARATH	tr|A0A7G2E3G5|A0A7G2E3G5_ARATH (thale cress) hypothetical protein OS=Arabidopsis thaliana OX=3702 GN=AT9943_LOCUS4921 PE=3 SV=1	7	13	13	2	26.8	69.88	443210	440430	781290	140390	185570	163700	3.40018	0.074967
A0A7G2EP20	(thale cress) hypothetical protein	AT9943_LOCUS10675		tr|A0A7G2EP20|A0A7G2EP20_ARATH;tr|A0A178V7W6|A0A178V7W6_ARATH;sp|Q9SRK6|R37A1_ARATH;sp|Q8RXU5|R37A2_ARATH;tr|A0A178VIE4|A0A178VIE4_ARATH;tr|A0A5S9XCB4|A0A5S9XCB4_ARATH;tr|A0A654FB78|A0A654FB78_ARATH	tr|A0A7G2EP20|A0A7G2EP20_ARATH (thale cress) hypothetical protein OS=Arabidopsis thaliana OX=3702 GN=AT9943_LOCUS10675 PE=3 SV=1;tr|A0A178V7W6|A0A178V7W6_ARATH (thale cress) hypothetical protein OS=Arabidopsis thaliana OX=3702 GN=AXX17_At3g54640 PE=3 SV=1;	7	2	2	2	26.1	10.333	1022200	433690	839550	174670	170370	127810	4.85448	0.0750365
A0A178WBL9	(thale cress) hypothetical protein	AXX17_At1g27300		tr|A0A178WBL9|A0A178WBL9_ARATH;sp|Q42351|RL341_ARATH;tr|A8MR50|A8MR50_ARATH;tr|A0A178W6Y8|A0A178W6Y8_ARATH;sp|Q9FE65|RL342_ARATH;tr|A0A7G2EU38|A0A7G2EU38_ARATH;tr|A0A5S9XGQ7|A0A5S9XGQ7_ARATH;tr|A0A178V7H9|A0A178V7H9_ARATH;sp|Q9LJW6|RL343_ARATH	tr|A0A178WBL9|A0A178WBL9_ARATH (thale cress) hypothetical protein OS=Arabidopsis thaliana OX=3702 GN=AXX17_At1g27300 PE=3 SV=1;sp|Q42351|RL341_ARATH 60S ribosomal protein L34-1 OS=Arabidopsis thaliana OX=3702 GN=RPL34A PE=2 SV=1;tr|A8MR50|A8MR50_ARATH Ribo	9	3	3	3	22.5	13.705	1005300	880760	528850	312080	369040	309590	2.43755	0.0751673
E0Y422	plastoquinol--plastocyanin reductase	At4g03280		tr|E0Y422|E0Y422_ARATH;tr|A0A178UTT2|A0A178UTT2_ARATH;sp|Q9ZR03|UCRIA_ARATH	tr|E0Y422|E0Y422_ARATH plastoquinol--plastocyanin reductase OS=Arabidopsis thaliana OX=3702 GN=At4g03280 PE=3 SV=1;tr|A0A178UTT2|A0A178UTT2_ARATH plastoquinol--plastocyanin reductase OS=Arabidopsis thaliana OX=3702 GN=AXX17_At4g04070 PE=3 SV=1;sp|Q9ZR03|UC	3	6	6	6	41	24.35	908830	716040	1251700	364760	423670	389910	2.44121	0.0752613
A0A178VH97	(thale cress) hypothetical protein	AXX17_At3g43080		tr|A0A178VH97|A0A178VH97_ARATH;sp|P16181|RS111_ARATH;tr|A0A178V1P2|A0A178V1P2_ARATH;sp|O65569|RS112_ARATH	tr|A0A178VH97|A0A178VH97_ARATH (thale cress) hypothetical protein OS=Arabidopsis thaliana OX=3702 GN=AXX17_At3g43080 PE=3 SV=1;sp|P16181|RS111_ARATH 40S ribosomal protein S11-1 OS=Arabidopsis thaliana OX=3702 GN=RPS11A PE=2 SV=1	4	6	6	3	35	17.957	2250400	1229900	1226200	360730	378450	416720	4.07172	0.0787208
Q9LKB4	Uncharacterized protein At3g14900	EMB3120		tr|Q9LKB4|Q9LKB4_ARATH;tr|A0A654F794|A0A654F794_ARATH;tr|A0A178V8N6|A0A178V8N6_ARATH;tr|A0A5S9XDM1|A0A5S9XDM1_ARATH;tr|A0A7G2EQ47|A0A7G2EQ47_ARATH	tr|Q9LKB4|Q9LKB4_ARATH Uncharacterized protein At3g14900 OS=Arabidopsis thaliana OX=3702 GN=EMB3120 PE=1 SV=1;tr|A0A654F794|A0A654F794_ARATH WSD domain-containing protein OS=Arabidopsis thaliana OX=3702 GN=At3g14900 PE=4 SV=1;tr|A0A178V8N6|A0A178V8N6_ARATH	5	11	11	11	20.8	71.22	567630	274850	751980	31453	55822	24210	14.302	0.0794699
C0SVC9	Uncharacterized protein At3g26520 (Fragment)	At3g26520		tr|C0SVC9|C0SVC9_ARATH;tr|A0A384LB08|A0A384LB08_ARATH;sp|Q41963|TIP12_ARATH	tr|C0SVC9|C0SVC9_ARATH Uncharacterized protein At3g26520 (Fragment) OS=Arabidopsis thaliana OX=3702 GN=At3g26520 PE=2 SV=1;tr|A0A384LB08|A0A384LB08_ARATH (thale cress) hypothetical protein OS=Arabidopsis thaliana OX=3702 GN=AXX17_At3g28790 PE=3 SV=1;sp|Q41	3	1	1	1	7.1	25.848	1291800	2366600	1688900	729010	818510	871120	2.21087	0.0805747
A0A178VE16	(thale cress) hypothetical protein	AXX17_At3g00320		tr|A0A178VE16|A0A178VE16_ARATH;sp|Q9SRH5|VDAC1_ARATH;tr|Q8LA84|Q8LA84_ARATH;tr|Q7M1W9|Q7M1W9_ARATH	tr|A0A178VE16|A0A178VE16_ARATH (thale cress) hypothetical protein OS=Arabidopsis thaliana OX=3702 GN=AXX17_At3g00320 PE=3 SV=1;sp|Q9SRH5|VDAC1_ARATH Mitochondrial outer membrane protein porin 1 OS=Arabidopsis thaliana OX=3702 GN=VDAC1 PE=1 SV=3;tr|Q8LA84|Q	4	9	8	8	45.3	29.425	316290	297940	606770	93814	87109	108330	4.22122	0.0806555
A0A1B1W4X7	30S ribosomal protein S8, chloroplastic	rps8	FUNCTION: One of the primary rRNA binding proteins, it binds directly to 16S rRNA central domain where it helps coordinate assembly of the platform of the 30S subunit. {ECO:0000256|HAMAP-Rule:MF_01302}.	tr|A0A1B1W4X7|A0A1B1W4X7_ARATH;sp|P56801|RR8_ARATH;tr|A0A8F5V7K5|A0A8F5V7K5_ARATH;tr|A0A8F5P2D4|A0A8F5P2D4_ARATH	tr|A0A1B1W4X7|A0A1B1W4X7_ARATH 30S ribosomal protein S8, chloroplastic OS=Arabidopsis thaliana OX=3702 GN=rps8 PE=3 SV=1;sp|P56801|RR8_ARATH 30S ribosomal protein S8, chloroplastic OS=Arabidopsis thaliana OX=3702 GN=rps8 PE=3 SV=1	4	7	7	7	56	15.479	1618700	667230	1144600	601090	329040	547500	2.32164	0.0813613
Q8H0U5	Protein TIC 62, chloroplastic	TIC62	FUNCTION: Involved in protein precursor import into chloroplasts. Part of the redox regulon consisting of TIC32, TIC 55 and TIC62 (PubMed:12426385). Acts as a membrane anchor of LFNR1 and LFNR2. Has a NADPH-dependent dehydrogenase activity, but only after preincubation with lipids (By similarity). {ECO:0000250, ECO:0000269|PubMed:12426385}.	sp|Q8H0U5|TIC62_ARATH;tr|A0A178VK42|A0A178VK42_ARATH;tr|A0A654F8I7|A0A654F8I7_ARATH;tr|A0A7G2ENU3|A0A7G2ENU3_ARATH;tr|A0A5S9XDH7|A0A5S9XDH7_ARATH	sp|Q8H0U5|TIC62_ARATH Protein TIC 62, chloroplastic OS=Arabidopsis thaliana OX=3702 GN=TIC62 PE=1 SV=1;tr|A0A178VK42|A0A178VK42_ARATH Tic62 OS=Arabidopsis thaliana OX=3702 GN=AXX17_At3g20090 PE=4 SV=1;tr|A0A654F8I7|A0A654F8I7_ARATH NAD(P)-bd_dom domain-con	5	20	20	20	43.7	68.341	2188600	877630	2880500	20390	42083	4528.7	88.7549	0.0818689
Q8L953	40S ribosomal protein S27-3	RPS27D		sp|Q8L953|RS273_ARATH;tr|A0A178UDN6|A0A178UDN6_ARATH	sp|Q8L953|RS273_ARATH 40S ribosomal protein S27-3 OS=Arabidopsis thaliana OX=3702 GN=RPS27D PE=2 SV=2;tr|A0A178UDN6|A0A178UDN6_ARATH 40S ribosomal protein S27 OS=Arabidopsis thaliana OX=3702 GN=AXX17_At5g46440 PE=3 SV=1	2	3	2	2	45.2	9.49	316250	227420	459520	138400	103670	113230	2.8235	0.0842801
Q9SD66	Thylakoid soluble phosphoprotein	F13I12.120		tr|Q9SD66|Q9SD66_ARATH;tr|A0A654FFE4|A0A654FFE4_ARATH;tr|A0A178V7E2|A0A178V7E2_ARATH;tr|Q94CB6|Q94CB6_ARATH	tr|Q9SD66|Q9SD66_ARATH Thylakoid soluble phosphoprotein OS=Arabidopsis thaliana OX=3702 GN=F13I12.120 PE=1 SV=1;tr|A0A654FFE4|A0A654FFE4_ARATH (thale cress) hypothetical protein OS=Arabidopsis thaliana OX=3702 GN=At3g47070 PE=4 SV=1;tr|A0A178V7E2|A0A178V7E	4	7	7	7	57	10.53	5956200	2970200	9013900	345780	372490	376770	16.3832	0.0843815
Q94K48	ARM repeat superfamily protein	At3g62530		tr|Q94K48|Q94K48_ARATH;tr|A0A654FK65|A0A654FK65_ARATH;tr|A0A5S9XN23|A0A5S9XN23_ARATH;tr|Q9LZN7|Q9LZN7_ARATH;tr|A0A178VJL9|A0A178VJL9_ARATH;tr|Q0WMY2|Q0WMY2_ARATH	tr|Q94K48|Q94K48_ARATH ARM repeat superfamily protein OS=Arabidopsis thaliana OX=3702 GN=At3g62530 PE=1 SV=1;tr|A0A654FK65|A0A654FK65_ARATH HEAT repeat domain-containing protein OS=Arabidopsis thaliana OX=3702 GN=AN1_LOCUS16632 PE=4 SV=1;tr|A0A5S9XN23|A0A5	6	8	8	8	42.5	24.503	310740	512200	703350	185690	175520	258990	2.46096	0.0844026
F4JG94	Thioredoxin superfamily protein	ATHM2		tr|F4JG94|F4JG94_ARATH;tr|A0A7G2EZV8|A0A7G2EZV8_ARATH;tr|A0A654FLK3|A0A654FLK3_ARATH;tr|A0A5S9XPK2|A0A5S9XPK2_ARATH;tr|A0A178V0B8|A0A178V0B8_ARATH;sp|Q9SEU8|TRXM2_ARATH	tr|F4JG94|F4JG94_ARATH Thioredoxin superfamily protein OS=Arabidopsis thaliana OX=3702 GN=ATHM2 PE=1 SV=1;tr|A0A7G2EZV8|A0A7G2EZV8_ARATH (thale cress) hypothetical protein OS=Arabidopsis thaliana OX=3702 GN=AT9943_LOCUS14752 PE=4 SV=1;tr|A0A654FLK3|A0A654F	6	6	6	6	87.5	7.9261	203600	116980	132560	63101	59806	70211	2.34644	0.0846151
F4I577	Monodehydroascorbate reductase 6	MDAR6		tr|F4I577|F4I577_ARATH;tr|F4I576|F4I576_ARATH;tr|B9DGR6|B9DGR6_ARATH;tr|A0A5S9WPJ2|A0A5S9WPJ2_ARATH;tr|A0A384KW24|A0A384KW24_ARATH;tr|A0A178WFH3|A0A178WFH3_ARATH;sp|P92947|MDAR_ARATH;tr|Q3YIM9|Q3YIM9_ARATH	tr|F4I577|F4I577_ARATH Monodehydroascorbate reductase 6 OS=Arabidopsis thaliana OX=3702 GN=MDAR6 PE=1 SV=1;tr|F4I576|F4I576_ARATH Monodehydroascorbate reductase 6 OS=Arabidopsis thaliana OX=3702 GN=MDAR6 PE=1 SV=1;tr|B9DGR6|B9DGR6_ARATH AT1G63940 protein O	8	5	5	5	19.2	45.023	24167	86895	98500	4998.3	30884	29181	3.22089	0.0848165
A0A7G2DUN1	(thale cress) hypothetical protein	AT9943_LOCUS1748		tr|A0A7G2DUN1|A0A7G2DUN1_ARATH;tr|A0A5S9V8W3|A0A5S9V8W3_ARATH;sp|Q9LNU4|PSD3A_ARATH;tr|A0A178WL99|A0A178WL99_ARATH;tr|Q93ZI2|Q93ZI2_ARATH;tr|A0A178W5R6|A0A178W5R6_ARATH	tr|A0A7G2DUN1|A0A7G2DUN1_ARATH (thale cress) hypothetical protein OS=Arabidopsis thaliana OX=3702 GN=AT9943_LOCUS1748 PE=3 SV=1;tr|A0A5S9V8W3|A0A5S9V8W3_ARATH PCI domain-containing protein OS=Arabidopsis thaliana OX=3702 GN=AN1_LOCUS2156 PE=3 SV=1;sp|Q9LNU	6	17	17	6	27.2	87.855	614480	1190000	843000	266280	119790	247860	4.1763	0.0868562
Q9T0A4	NAD(P)H-quinone oxidoreductase subunit S, chloroplastic	ndhS	FUNCTION: NDH shuttles electrons from NAD(P)H:plastoquinone, via FMN and iron-sulfur (Fe-S) centers, to quinones in the photosynthetic chain and possibly in a chloroplast respiratory chain. The immediate electron acceptor for the enzyme in this species is believed to be plastoquinone. Couples the redox reaction to proton translocation, and thus conserves the redox energy in a proton gradient (Pro…	sp|Q9T0A4|NDHS_ARATH;tr|A0A178V0R5|A0A178V0R5_ARATH;tr|A0A7G2F0D7|A0A7G2F0D7_ARATH	sp|Q9T0A4|NDHS_ARATH NAD(P)H-quinone oxidoreductase subunit S, chloroplastic OS=Arabidopsis thaliana OX=3702 GN=ndhS PE=1 SV=1;tr|A0A178V0R5|A0A178V0R5_ARATH NdhS OS=Arabidopsis thaliana OX=3702 GN=AXX17_At4g27660 PE=4 SV=1;tr|A0A7G2F0D7|A0A7G2F0D7_ARATH (	3	11	11	11	51.6	27.726	5627900	1949000	6468600	151690	335800	314180	17.5203	0.0891299
A0A1B1W4U4	ATP synthase epsilon chain, chloroplastic	atpE	FUNCTION: Produces ATP from ADP in the presence of a proton gradient across the membrane. {ECO:0000256|HAMAP-Rule:MF_00530, ECO:0000256|RuleBase:RU003655}.	tr|A0A1B1W4U4|A0A1B1W4U4_ARATH;sp|P09468|ATPE_ARATH;tr|A0A8F5V7J1|A0A8F5V7J1_ARATH;tr|A0A8F5S2E9|A0A8F5S2E9_ARATH	tr|A0A1B1W4U4|A0A1B1W4U4_ARATH ATP synthase epsilon chain, chloroplastic OS=Arabidopsis thaliana OX=3702 GN=atpE PE=3 SV=1;sp|P09468|ATPE_ARATH ATP synthase epsilon chain, chloroplastic OS=Arabidopsis thaliana OX=3702 GN=atpE PE=1 SV=2	4	5	5	5	65.9	14.499	646240	480930	695080	271990	369010	248730	2.04809	0.0923073
Q9SA52	Chloroplast stem-loop binding protein of 41 kDa b, chloroplastic	CSP41B	FUNCTION: Binds and cleaves RNA, particularly in stem-loops. Associates with pre-ribosomal particles in chloroplasts, and participates in chloroplast ribosomal RNA metabolism, probably during the final steps of 23S rRNA maturation. May enhance transcription by the plastid-encoded polymerase and translation in plastid via the stabilization of ribosome assembly intermediates. Required for chloropla…	sp|Q9SA52|CP41B_ARATH;tr|A0A178W6T5|A0A178W6T5_ARATH;tr|A0A1P8ATL2|A0A1P8ATL2_ARATH	sp|Q9SA52|CP41B_ARATH Chloroplast stem-loop binding protein of 41 kDa b, chloroplastic OS=Arabidopsis thaliana OX=3702 GN=CSP41B PE=1 SV=1;tr|A0A178W6T5|A0A178W6T5_ARATH (thale cress) hypothetical protein OS=Arabidopsis thaliana OX=3702 GN=AXX17_At1g09240	3	15	15	15	43.9	42.619	367810	1100500	543080	39858	123480	60696	8.97806	0.0931268
A0A7G2FM12	ribulose-phosphate 3-epimerase	AT9943_LOCUS22770		tr|A0A7G2FM12|A0A7G2FM12_ARATH;tr|A0A178UPG9|A0A178UPG9_ARATH;sp|Q9SAU2|RPE_ARATH	tr|A0A7G2FM12|A0A7G2FM12_ARATH ribulose-phosphate 3-epimerase OS=Arabidopsis thaliana OX=3702 GN=AT9943_LOCUS22770 PE=3 SV=1;tr|A0A178UPG9|A0A178UPG9_ARATH ribulose-phosphate 3-epimerase OS=Arabidopsis thaliana OX=3702 GN=AXX17_At5g60890 PE=3 SV=1;sp|Q9SAU	3	4	4	4	29.7	26.52	191590	156270	293640	89284	85844	84814	2.46786	0.0933358
A0A178VHJ5	Ketol-acid reductoisomerase	AXX17_At3g53150		tr|A0A178VHJ5|A0A178VHJ5_ARATH;sp|Q05758|ILV5_ARATH;tr|B9DH71|B9DH71_ARATH;tr|Q56WU3|Q56WU3_ARATH	tr|A0A178VHJ5|A0A178VHJ5_ARATH Ketol-acid reductoisomerase OS=Arabidopsis thaliana OX=3702 GN=AXX17_At3g53150 PE=3 SV=1;sp|Q05758|ILV5_ARATH Ketol-acid reductoisomerase, chloroplastic OS=Arabidopsis thaliana OX=3702 GN=At3g58610 PE=1 SV=2;tr|B9DH71|B9DH71_	4	13	13	13	28.9	63.812	812170	1642600	1180200	398920	280860	444400	3.23344	0.095147
A0A654FE46	4-coumarate--CoA ligase	AN1_LOCUS15244		tr|A0A654FE46|A0A654FE46_ARATH;tr|A0A178V7A3|A0A178V7A3_ARATH;sp|Q9SMT7|4CLLA_ARATH;tr|A0A7G2EVT8|A0A7G2EVT8_ARATH	tr|A0A654FE46|A0A654FE46_ARATH 4-coumarate--CoA ligase OS=Arabidopsis thaliana OX=3702 GN=AN1_LOCUS15244 PE=3 SV=1;tr|A0A178V7A3|A0A178V7A3_ARATH AAE3 OS=Arabidopsis thaliana OX=3702 GN=AXX17_At3g43140 PE=3 SV=1;sp|Q9SMT7|4CLLA_ARATH Oxalate--CoA ligase OS	4	7	7	7	15.4	55.574	275050	628620	335010	73741	40895	64791	6.90353	0.0972872
A0A178UW55	Chlorophyll a-b binding protein, chloroplastic	AXX17_At4g11600	FUNCTION: The light-harvesting complex (LHC) functions as a light receptor, it captures and delivers excitation energy to photosystems with which it is closely associated. {ECO:0000256|RuleBase:RU363080}.	tr|A0A178UW55|A0A178UW55_ARATH;sp|Q9XF89|CB5_ARATH;tr|A0A7G2EZH1|A0A7G2EZH1_ARATH;tr|A0A5S9XRN5|A0A5S9XRN5_ARATH	tr|A0A178UW55|A0A178UW55_ARATH Chlorophyll a-b binding protein, chloroplastic OS=Arabidopsis thaliana OX=3702 GN=AXX17_At4g11600 PE=3 SV=1;sp|Q9XF89|CB5_ARATH Chlorophyll a-b binding protein CP26, chloroplastic OS=Arabidopsis thaliana OX=3702 GN=LHCB5 PE=1	4	12	12	12	55	30.156	2332300	6152800	3270800	569240	696160	642860	6.16053	0.0986613
Q8LC75	Nuclear transport factor 2, putative	At1g27970		tr|Q8LC75|Q8LC75_ARATH;tr|A0A178W1S4|A0A178W1S4_ARATH;sp|Q9C7F5|NTF2B_ARATH;tr|A8MS55|A8MS55_ARATH	tr|Q8LC75|Q8LC75_ARATH Nuclear transport factor 2, putative OS=Arabidopsis thaliana OX=3702 GN=At1g27970 PE=2 SV=1;tr|A0A178W1S4|A0A178W1S4_ARATH NTF2B OS=Arabidopsis thaliana OX=3702 GN=AXX17_At1g28340 PE=4 SV=1;sp|Q9C7F5|NTF2B_ARATH Nuclear transport fac	4	3	3	3	35	13.655	150350	250170	420070	42184	42337	40495	6.56388	0.0997002
Q7G923	60S ribosomal protein L27A; 71521-71081	F24J13.17		tr|Q7G923|Q7G923_ARATH;tr|A0A384KVB6|A0A384KVB6_ARATH;tr|A0A178WNT6|A0A178WNT6_ARATH;sp|Q9LR33|R27A2_ARATH;sp|P49637|R27A3_ARATH	tr|Q7G923|Q7G923_ARATH 60S ribosomal protein L27A; 71521-71081 OS=Arabidopsis thaliana OX=3702 GN=F24J13.17 PE=3 SV=1;tr|A0A384KVB6|A0A384KVB6_ARATH (thale cress) hypothetical protein OS=Arabidopsis thaliana OX=3702 GN=AXX17_At1g64770 PE=3 SV=1;tr|A0A178WN	5	5	5	5	37.7	16.455	323990	299870	517200	169610	185210	177040	2.14541	0.0998902
A0A178W8D1	(thale cress) hypothetical protein	AXX17_At1g33850		tr|A0A178W8D1|A0A178W8D1_ARATH;sp|P49209|RL91_ARATH;tr|A0A178WEG1|A0A178WEG1_ARATH;tr|Q8LCC2|Q8LCC2_ARATH;tr|A0A7G2E161|A0A7G2E161_ARATH;tr|Q9C885|Q9C885_ARATH;tr|Q56W98|Q56W98_ARATH	tr|A0A178W8D1|A0A178W8D1_ARATH (thale cress) hypothetical protein OS=Arabidopsis thaliana OX=3702 GN=AXX17_At1g33850 PE=3 SV=1;sp|P49209|RL91_ARATH 60S ribosomal protein L9-1 OS=Arabidopsis thaliana OX=3702 GN=RPL9C PE=1 SV=3;tr|A0A178WEG1|A0A178WEG1_ARATH	7	14	14	9	67	22.017	6217900	4941400	11040000	1903100	2148800	2155900	3.57603	0.100451
A0A8F5GFQ7	30S ribosomal protein S3, chloroplastic	rps3		tr|A0A8F5GFQ7|A0A8F5GFQ7_ARATH;tr|A0A1B1W4X6|A0A1B1W4X6_ARATH;sp|P56798|RR3_ARATH;tr|A0A8F5V9R5|A0A8F5V9R5_ARATH	tr|A0A8F5GFQ7|A0A8F5GFQ7_ARATH 30S ribosomal protein S3, chloroplastic OS=Arabidopsis thaliana OX=3702 GN=rps3 PE=3 SV=1;tr|A0A1B1W4X6|A0A1B1W4X6_ARATH 30S ribosomal protein S3, chloroplastic OS=Arabidopsis thaliana OX=3702 GN=rps3 PE=3 SV=1;sp|P56798|RR3_	4	11	11	11	43.6	25.188	7510500	6479800	3932800	2076200	1836900	2717800	2.70297	0.100767
Q9LHQ4	AT3g20680/F3H11_7	AT3G20680		tr|Q9LHQ4|Q9LHQ4_ARATH;tr|A0A384KMG1|A0A384KMG1_ARATH	tr|Q9LHQ4|Q9LHQ4_ARATH AT3g20680/F3H11_7 OS=Arabidopsis thaliana OX=3702 GN=AT3G20680 PE=1 SV=1;tr|A0A384KMG1|A0A384KMG1_ARATH (thale cress) hypothetical protein OS=Arabidopsis thaliana OX=3702 GN=At3g20680 PE=4 SV=1	2	12	12	12	39.9	37.436	1907500	1631200	4382200	101740	176980	209140	16.236	0.101053
A0A1B1W4U0	Photosystem II D2 protein	psbD	FUNCTION: Photosystem II (PSII) is a light-driven water:plastoquinone oxidoreductase that uses light energy to abstract electrons from H(2)O, generating O(2) and a proton gradient subsequently used for ATP formation. It consists of a core antenna complex that captures photons, and an electron transfer chain that converts photonic excitation into a charge separation. The D1/D2 (PsbA/PsbA) reaction…	tr|A0A1B1W4U0|A0A1B1W4U0_ARATH;sp|P56761|PSBD_ARATH;tr|A0A7G2FQN9|A0A7G2FQN9_ARATH;tr|Q8HT12|Q8HT12_ARATH;tr|A0A8F5V7B2|A0A8F5V7B2_ARATH;tr|A0A8F5P3A0|A0A8F5P3A0_ARATH	tr|A0A1B1W4U0|A0A1B1W4U0_ARATH Photosystem II D2 protein OS=Arabidopsis thaliana OX=3702 GN=psbD PE=3 SV=1;sp|P56761|PSBD_ARATH Photosystem II D2 protein OS=Arabidopsis thaliana OX=3702 GN=psbD PE=1 SV=3;tr|A0A7G2FQN9|A0A7G2FQN9_ARATH Photosystem II D2 pro	6	7	7	7	27.2	39.547	3973800	7635100	2837200	701330	865060	776860	6.16498	0.103769
P25818	Aquaporin TIP1-1	TIP1-1	FUNCTION: Water channel required to facilitate the transport of water, diffusion of amino acids and/or peptides from the vacuolar compartment to the cytoplasm. Does not promote glycerol permeability. May play a role in the control of cell turgor and cell expansion. Its function is impaired by Hg(2+). May be involved in a vesicle-based metabolite routing through or between pre-vacuolar compartment…	sp|P25818|TIP11_ARATH;tr|A0A654FA46|A0A654FA46_ARATH;tr|A0A178VQE3|A0A178VQE3_ARATH	sp|P25818|TIP11_ARATH Aquaporin TIP1-1 OS=Arabidopsis thaliana OX=3702 GN=TIP1-1 PE=1 SV=1;tr|A0A654FA46|A0A654FA46_ARATH (thale cress) hypothetical protein OS=Arabidopsis thaliana OX=3702 GN=AN1_LOCUS10136 PE=3 SV=1;tr|A0A178VQE3|A0A178VQE3_ARATH TIP1 OS=	3	2	2	2	6.8	25.619	253690	385500	231720	134410	125360	149500	2.12796	0.104888
A0A7G2F7T0	(thale cress) hypothetical protein	AT9943_LOCUS17422		tr|A0A7G2F7T0|A0A7G2F7T0_ARATH;tr|A0A178V4X2|A0A178V4X2_ARATH;sp|Q93YW0|EXEC1_ARATH;tr|C0Z245|C0Z245_ARATH	tr|A0A7G2F7T0|A0A7G2F7T0_ARATH (thale cress) hypothetical protein OS=Arabidopsis thaliana OX=3702 GN=AT9943_LOCUS17422 PE=4 SV=1;tr|A0A178V4X2|A0A178V4X2_ARATH EX1 OS=Arabidopsis thaliana OX=3702 GN=AXX17_At4g38470 PE=4 SV=1;sp|Q93YW0|EXEC1_ARATH Protein E	4	15	15	15	27.8	74.509	1106500	307500	713250	31887	45467	63478	15.1049	0.105994
A0A7G2FAT6	tRNA pseudouridine(55) synthase	AT9943_LOCUS19129		tr|A0A7G2FAT6|A0A7G2FAT6_ARATH;tr|Q0WVR7|Q0WVR7_ARATH;tr|A0A654G1E3|A0A654G1E3_ARATH;tr|A0A178UDE2|A0A178UDE2_ARATH;tr|Q9LY83|Q9LY83_ARATH	tr|A0A7G2FAT6|A0A7G2FAT6_ARATH tRNA pseudouridine(55) synthase OS=Arabidopsis thaliana OX=3702 GN=AT9943_LOCUS19129 PE=3 SV=1;tr|Q0WVR7|Q0WVR7_ARATH tRNA pseudouridine(55) synthase OS=Arabidopsis thaliana OX=3702 GN=AT5G14460 PE=1 SV=1;tr|A0A654G1E3|A0A654	5	9	9	9	23.4	60.302	267640	123300	463910	52484	18154	65029	6.30109	0.107525
Q0WWI7	Photosystem II 10 kDa polypeptide, chloroplastic	At1g79040		tr|Q0WWI7|Q0WWI7_ARATH;tr|A0A384LAE0|A0A384LAE0_ARATH;sp|P27202|PSBR_ARATH;tr|C0Z2Y2|C0Z2Y2_ARATH;tr|A0A178WGH2|A0A178WGH2_ARATH;tr|A0A178WGP6|A0A178WGP6_ARATH	tr|Q0WWI7|Q0WWI7_ARATH Photosystem II 10 kDa polypeptide, chloroplastic OS=Arabidopsis thaliana OX=3702 GN=At1g79040 PE=2 SV=1;tr|A0A384LAE0|A0A384LAE0_ARATH Photosystem II 10 kDa polypeptide, chloroplastic OS=Arabidopsis thaliana OX=3702 GN=AXX17_At1g7379	6	4	4	4	32.1	14.586	14234000	2875400	13625000	24934	24913	43999	327.498	0.109301
A0A654G6Z8	6-phosphogluconate dehydrogenase, decarboxylating	AN1_LOCUS24345	FUNCTION: Catalyzes the oxidative decarboxylation of 6-phosphogluconate to ribulose 5-phosphate and CO(2), with concomitant reduction of NADP to NADPH. {ECO:0000256|PIRNR:PIRNR000109}.	tr|A0A654G6Z8|A0A654G6Z8_ARATH;tr|A0A178UQL8|A0A178UQL8_ARATH;sp|Q9FFR3|6PGD3_ARATH;tr|A0A5S9Y9Z1|A0A5S9Y9Z1_ARATH	tr|A0A654G6Z8|A0A654G6Z8_ARATH 6-phosphogluconate dehydrogenase, decarboxylating OS=Arabidopsis thaliana OX=3702 GN=AN1_LOCUS24345 PE=3 SV=1;tr|A0A178UQL8|A0A178UQL8_ARATH 6-phosphogluconate dehydrogenase, decarboxylating OS=Arabidopsis thaliana OX=3702 GN	4	11	11	3	28.1	53.331	404540	277530	696670	110110	122470	103140	4.10682	0.115014
Q9SUI9	ATP synthase gamma chain, chloroplast (Fragment)	atpC1		tr|Q9SUI9|Q9SUI9_ARATH;tr|A0A7G2EV18|A0A7G2EV18_ARATH;tr|A0A178USQ7|A0A178USQ7_ARATH;sp|Q01908|ATPG1_ARATH;tr|B9DI66|B9DI66_ARATH	tr|Q9SUI9|Q9SUI9_ARATH ATP synthase gamma chain, chloroplast (Fragment) OS=Arabidopsis thaliana OX=3702 GN=atpC1 PE=2 SV=1;tr|A0A7G2EV18|A0A7G2EV18_ARATH (thale cress) hypothetical protein OS=Arabidopsis thaliana OX=3702 GN=AT9943_LOCUS14843 PE=3 SV=1;tr|A	5	9	9	9	39.1	33.324	796150	1531800	347970	209740	324330	31822	4.72868	0.116627
O65686	30S ribosomal protein S16-1, chloroplastic	RPS16-1		sp|O65686|RS16A_ARATH;tr|A0A178UZA3|A0A178UZA3_ARATH;tr|A0A7G2F611|A0A7G2F611_ARATH	sp|O65686|RS16A_ARATH 30S ribosomal protein S16-1, chloroplastic OS=Arabidopsis thaliana OX=3702 GN=RPS16-1 PE=2 SV=1;tr|A0A178UZA3|A0A178UZA3_ARATH SSR16 OS=Arabidopsis thaliana OX=3702 GN=AXX17_At4g39620 PE=3 SV=1;tr|A0A7G2F611|A0A7G2F611_ARATH (thale cr	3	4	4	4	55.8	12.699	210190	348170	512600	133140	166650	178070	2.24116	0.118197
A0A178VWV6	(thale cress) hypothetical protein	AXX17_At2g19640		tr|A0A178VWV6|A0A178VWV6_ARATH;sp|O82230|EBFC2_ARATH	tr|A0A178VWV6|A0A178VWV6_ARATH (thale cress) hypothetical protein OS=Arabidopsis thaliana OX=3702 GN=AXX17_At2g19640 PE=4 SV=1;sp|O82230|EBFC2_ARATH Nucleoid-associated protein At2g24020, chloroplastic OS=Arabidopsis thaliana OX=3702 GN=STIC2 PE=1 SV=2	2	13	13	10	58.2	19.811	77451000	42155000	95569000	35205000	32556000	39257000	2.01064	0.121102
A0A7G2EEE2	(thale cress) hypothetical protein	AT9943_LOCUS8728		tr|A0A7G2EEE2|A0A7G2EEE2_ARATH;tr|A0A5S9X597|A0A5S9X597_ARATH;sp|Q9ZUU4|CP29B_ARATH;tr|A0A178VQM2|A0A178VQM2_ARATH	tr|A0A7G2EEE2|A0A7G2EEE2_ARATH (thale cress) hypothetical protein OS=Arabidopsis thaliana OX=3702 GN=AT9943_LOCUS8728 PE=4 SV=1;tr|A0A5S9X597|A0A5S9X597_ARATH 29 kDa ribonucleoprotein A, chloroplastic OS=Arabidopsis thaliana OX=3702 GN=AN1_LOCUS10181 PE=4	4	6	6	4	27.3	30.746	1335800	745100	760700	206640	294360	418610	3.09001	0.121415
A0A178W7Q1	(thale cress) hypothetical protein	AXX17_At1g06320		tr|A0A178W7Q1|A0A178W7Q1_ARATH;sp|Q42029|PSBP1_ARATH;tr|C0Z2T4|C0Z2T4_ARATH;tr|A0A178VS61|A0A178VS61_ARATH;tr|Q56YS8|Q56YS8_ARATH;tr|A0A654EZ43|A0A654EZ43_ARATH;sp|O49344|PSBP2_ARATH;tr|C0Z3I6|C0Z3I6_ARATH;tr|A0A7G2EED8|A0A7G2EED8_ARATH	tr|A0A178W7Q1|A0A178W7Q1_ARATH (thale cress) hypothetical protein OS=Arabidopsis thaliana OX=3702 GN=AXX17_At1g06320 PE=4 SV=1;sp|Q42029|PSBP1_ARATH Oxygen-evolving enhancer protein 2-1, chloroplastic OS=Arabidopsis thaliana OX=3702 GN=PSBP1 PE=1 SV=2	9	11	11	11	46.8	28.095	1570600	1688800	2369400	870570	1201800	683130	2.04275	0.122105
A0A7G2ERR1	(thale cress) hypothetical protein	AT9943_LOCUS13734		tr|A0A7G2ERR1|A0A7G2ERR1_ARATH;tr|Q5EAH9|Q5EAH9_ARATH;tr|A0A654FH00|A0A654FH00_ARATH;tr|A0A5S9XLC6|A0A5S9XLC6_ARATH;tr|A0A384KQH0|A0A384KQH0_ARATH;tr|Q8L722|Q8L722_ARATH;tr|Q9M048|Q9M048_ARATH	tr|A0A7G2ERR1|A0A7G2ERR1_ARATH (thale cress) hypothetical protein OS=Arabidopsis thaliana OX=3702 GN=AT9943_LOCUS13734 PE=4 SV=1;tr|Q5EAH9|Q5EAH9_ARATH At3g55760 OS=Arabidopsis thaliana OX=3702 GN=AT3G55760 PE=1 SV=1;tr|A0A654FH00|A0A654FH00_ARATH Uncharac	7	14	14	14	33.6	64.853	398990	159160	586730	67858	57158	52748	6.44045	0.12282
A0A7G2FF73	(thale cress) hypothetical protein	AT9943_LOCUS20135		tr|A0A7G2FF73|A0A7G2FF73_ARATH;tr|A0A5S9Y7D5|A0A5S9Y7D5_ARATH;tr|A0A178UG93|A0A178UG93_ARATH;sp|Q6ZY51|PWD_ARATH;tr|A0A654G4K3|A0A654G4K3_ARATH;tr|B3H4K8|B3H4K8_ARATH;tr|Q0WQR4|Q0WQR4_ARATH	tr|A0A7G2FF73|A0A7G2FF73_ARATH (thale cress) hypothetical protein OS=Arabidopsis thaliana OX=3702 GN=AT9943_LOCUS20135 PE=3 SV=1;tr|A0A5S9Y7D5|A0A5S9Y7D5_ARATH CBM20 domain-containing protein OS=Arabidopsis thaliana OX=3702 GN=C24_LOCUS23261 PE=3 SV=1;tr|A	7	9	9	9	12.5	128.03	75635	53692	138430	50773	21342	56024	2.08958	0.123375
B9DGS0	ADP/ATP translocase	At5g13490		tr|B9DGS0|B9DGS0_ARATH;tr|A0A384L9C1|A0A384L9C1_ARATH;sp|P40941|ADT2_ARATH;tr|A0A7G2F7N4|A0A7G2F7N4_ARATH;tr|A0A654G150|A0A654G150_ARATH;tr|A0A178V026|A0A178V026_ARATH;sp|O49447|ADT3_ARATH	tr|B9DGS0|B9DGS0_ARATH ADP/ATP translocase OS=Arabidopsis thaliana OX=3702 GN=At5g13490 PE=2 SV=1;tr|A0A384L9C1|A0A384L9C1_ARATH ADP/ATP translocase OS=Arabidopsis thaliana OX=3702 GN=AXX17_At5g12920 PE=3 SV=1;sp|P40941|ADT2_ARATH ADP,ATP carrier protein 2	7	12	5	5	30.9	41.745	1576700	816170	2536900	376140	387090	405150	4.21932	0.125718
F4K2P2	Plastid-lipid associated protein PAP / fibrillin family protein	At5g19940		tr|F4K2P2|F4K2P2_ARATH;tr|A0A654G2P2|A0A654G2P2_ARATH;tr|A0A178UEH3|A0A178UEH3_ARATH;sp|Q941D3|PAP8_ARATH	tr|F4K2P2|F4K2P2_ARATH Plastid-lipid associated protein PAP / fibrillin family protein OS=Arabidopsis thaliana OX=3702 GN=At5g19940 PE=1 SV=1;tr|A0A654G2P2|A0A654G2P2_ARATH (thale cress) hypothetical protein OS=Arabidopsis thaliana OX=3702 GN=AN1_LOCUS2279	4	5	5	5	26	26.001	250040	462640	138440	35879	11410	36168	10.1983	0.130681
Q8VY70	Dimethylallyl, adenosine tRNA methylthiotransferase	AT1G62780		tr|Q8VY70|Q8VY70_ARATH;tr|A0A654EKV0|A0A654EKV0_ARATH;tr|A0A178WLD9|A0A178WLD9_ARATH;tr|Q9SI71|Q9SI71_ARATH	tr|Q8VY70|Q8VY70_ARATH Dimethylallyl, adenosine tRNA methylthiotransferase OS=Arabidopsis thaliana OX=3702 GN=AT1G62780 PE=1 SV=1;tr|A0A654EKV0|A0A654EKV0_ARATH (thale cress) hypothetical protein OS=Arabidopsis thaliana OX=3702 GN=At1g62780 PE=4 SV=1;tr|A0	4	10	10	10	43.9	27.219	12220000	5808100	16565000	4351300	4179100	5440300	2.47612	0.132399
A0A178WG36	alanine transaminase	AXX17_At1g24520		tr|A0A178WG36|A0A178WG36_ARATH;sp|Q9LR30|GGT1_ARATH;tr|A0A178WFM8|A0A178WFM8_ARATH;sp|Q9S7E9|GGT2_ARATH;tr|A0A178WF62|A0A178WF62_ARATH;tr|A0A5S9WRJ0|A0A5S9WRJ0_ARATH	tr|A0A178WG36|A0A178WG36_ARATH alanine transaminase OS=Arabidopsis thaliana OX=3702 GN=AXX17_At1g24520 PE=3 SV=1;sp|Q9LR30|GGT1_ARATH Glutamate--glyoxylate aminotransferase 1 OS=Arabidopsis thaliana OX=3702 GN=GGAT1 PE=1 SV=1	6	15	15	15	46.4	53.301	758120	868730	1381700	503250	360190	253630	2.69325	0.135611
Q9XH75	Sec-independent protein translocase protein TATB, chloroplastic	TATB	FUNCTION: Part of the twin-arginine translocation (Tat) system that transports large folded proteins containing a characteristic twin-arginine motif in their signal peptide across the thylakoid membrane. Involved in delta pH-dependent protein transport required for chloroplast development, especially thylakoid membrane formation. TATC and TATB mediate precursor recognition, whereas TATA facilitat…	sp|Q9XH75|TATB_ARATH;tr|A0A5S9YDB1|A0A5S9YDB1_ARATH;tr|A0A178UGR2|A0A178UGR2_ARATH	sp|Q9XH75|TATB_ARATH Sec-independent protein translocase protein TATB, chloroplastic OS=Arabidopsis thaliana OX=3702 GN=TATB PE=1 SV=1;tr|A0A5S9YDB1|A0A5S9YDB1_ARATH Sec-independent protein translocase protein TATB, chloroplastic OS=Arabidopsis thaliana OX	3	7	7	7	32.7	28.231	802430	385570	1342100	167290	170500	158370	5.09936	0.136845
O65449	At4g22010	sks4		tr|O65449|O65449_ARATH;tr|A0A178USM7|A0A178USM7_ARATH;tr|C0Z2W8|C0Z2W8_ARATH;tr|Q9SUD0|Q9SUD0_ARATH;tr|A0A654FTH5|A0A654FTH5_ARATH;tr|A0A5S9XWJ7|A0A5S9XWJ7_ARATH;tr|A0A178UTU1|A0A178UTU1_ARATH;tr|Q9SVE3|Q9SVE3_ARATH;tr|Q8VYB3|Q8VYB3_ARATH;tr|A0A5S9Y072|A0A5S9Y072_ARATH;tr|A0A178UYB7|A0A178UYB7_ARATH;tr|A0A7G2FAW2|A0A7G2FAW2_ARATH;tr|A0A7G2F1C9|A0A7G2F1C9_ARATH	tr|O65449|O65449_ARATH At4g22010 OS=Arabidopsis thaliana OX=3702 GN=sks4 PE=1 SV=1;tr|A0A178USM7|A0A178USM7_ARATH (thale cress) hypothetical protein OS=Arabidopsis thaliana OX=3702 GN=AXX17_At4g25540 PE=3 SV=1	13	9	9	8	22.4	60.455	196450	153160	447130	37566	40263	28140	7.51861	0.136959
A0A178UKF1	(thale cress) hypothetical protein	AXX17_At5g10900		tr|A0A178UKF1|A0A178UKF1_ARATH;sp|Q9LFN6|RH56_ARATH;sp|Q56XG6|RH15_ARATH;tr|A0A7G2FDU7|A0A7G2FDU7_ARATH;tr|F4JWF3|F4JWF3_ARATH;tr|F4JWF7|F4JWF7_ARATH;tr|F4JWF6|F4JWF6_ARATH;tr|A0A654G051|A0A654G051_ARATH;tr|A0A5S9Y3T4|A0A5S9Y3T4_ARATH;tr|A0A178UHG5|A0A178UHG5_ARATH;tr|A0A178UI50|A0A178UI50_ARATH;tr|C0Z397|C0Z397_ARATH	tr|A0A178UKF1|A0A178UKF1_ARATH (thale cress) hypothetical protein OS=Arabidopsis thaliana OX=3702 GN=AXX17_At5g10900 PE=4 SV=1;sp|Q9LFN6|RH56_ARATH DEAD-box ATP-dependent RNA helicase 56 OS=Arabidopsis thaliana OX=3702 GN=RH56 PE=1 SV=2;sp|Q56XG6|RH15_ARAT	12	4	4	4	11	48.337	184880	170930	43677	123840	33775	13739	2.33135	0.139586
Q6NR90	Histone H4	At1g07660	FUNCTION: Core component of nucleosome. Nucleosomes wrap and compact DNA into chromatin, limiting DNA accessibility to the cellular machineries which require DNA as a template. Histones thereby play a central role in transcription regulation, DNA repair, DNA replication and chromosomal stability. DNA accessibility is regulated via a complex set of post-translational modifications of histones, als…	tr|Q6NR90|Q6NR90_ARATH;tr|A0A384LKZ7|A0A384LKZ7_ARATH;sp|P59259|H4_ARATH;tr|A8MRV1|A8MRV1_ARATH;tr|A0A178VER3|A0A178VER3_ARATH	tr|Q6NR90|Q6NR90_ARATH Histone H4 OS=Arabidopsis thaliana OX=3702 GN=At1g07660 PE=2 SV=1;tr|A0A384LKZ7|A0A384LKZ7_ARATH Histone H4 OS=Arabidopsis thaliana OX=3702 GN=AXX17_At1g07310 PE=3 SV=1;sp|P59259|H4_ARATH Histone H4 OS=Arabidopsis thaliana OX=3702 GN	5	5	5	5	50.5	11.409	894370	588100	366950	257600	254550	252850	2.41754	0.139796
P56779	Cytochrome b559 subunit alpha	psbE	FUNCTION: This b-type cytochrome is tightly associated with the reaction center of photosystem II (PSII). PSII is a light-driven water:plastoquinone oxidoreductase that uses light energy to abstract electrons from H(2)O, generating O(2) and a proton gradient subsequently used for ATP formation. It consists of a core antenna complex that captures photons, and an electron transfer chain that conver…	sp|P56779|PSBE_ARATH;tr|A0A8F5V9C1|A0A8F5V9C1_ARATH;tr|A0A8F5P390|A0A8F5P390_ARATH;tr|A0A1B1W4W2|A0A1B1W4W2_ARATH;tr|Q3ZVB1|Q3ZVB1_ARATH	sp|P56779|PSBE_ARATH Cytochrome b559 subunit alpha OS=Arabidopsis thaliana OX=3702 GN=psbE PE=1 SV=4;tr|A0A8F5V9C1|A0A8F5V9C1_ARATH Cytochrome b559 subunit alpha OS=Arabidopsis thaliana OX=3702 GN=psbE PE=3 SV=1;tr|A0A8F5P390|A0A8F5P390_ARATH Cytochrome b5	5	4	4	4	48.2	9.3864	1734100	3504400	1187400	545180	576140	495560	3.97426	0.141802
Q681L9	Putative vesicle-associated membrane protein, synaptobrevin 7B	At1g04740		tr|Q681L9|Q681L9_ARATH;tr|Q681H0|Q681H0_ARATH;tr|A0A7G2EH09|A0A7G2EH09_ARATH;tr|B9DH97|B9DH97_ARATH;sp|P47192|VA722_ARATH;tr|A0A178VX95|A0A178VX95_ARATH;sp|Q9ZTW3|VA721_ARATH;tr|A0A384KQP8|A0A384KQP8_ARATH;tr|Q67YV9|Q67YV9_ARATH;tr|A0A1P8AS81|A0A1P8AS81_ARATH;tr|A5YZC5|A5YZC5_ARATH;tr|F4IVQ2|F4IVQ2_ARATH;tr|A0A178VXI1|A0A178VXI1_ARATH;sp|Q8VY69|VA723_ARATH;sp|Q9MAS5|VA726_ARATH;tr|A0A178VN45|A0A1…	tr|Q681L9|Q681L9_ARATH Putative vesicle-associated membrane protein, synaptobrevin 7B OS=Arabidopsis thaliana OX=3702 GN=At1g04740 PE=2 SV=1;tr|Q681H0|Q681H0_ARATH Putative vesicle-associated membrane protein, synaptobrevin 7B OS=Arabidopsis thaliana OX=37	21	6	6	6	34.2	24.765	196400	162350	419380	35549	77728	38984	5.1105	0.142891
A0A1B1W4T6	Photosystem I P700 chlorophyll a apoprotein A1	psaA	FUNCTION: PsaA and PsaB bind P700, the primary electron donor of photosystem I (PSI), as well as the electron acceptors A0, A1 and FX. PSI is a plastocyanin-ferredoxin oxidoreductase, converting photonic excitation into a charge separation, which transfers an electron from the donor P700 chlorophyll pair to the spectroscopically characterized acceptors A0, A1, FX, FA and FB in turn. Oxidized P700…	tr|A0A1B1W4T6|A0A1B1W4T6_ARATH;sp|P56766|PSAA_ARATH;tr|A0A178VY74|A0A178VY74_ARATH;tr|A0A8F5S1X0|A0A8F5S1X0_ARATH	tr|A0A1B1W4T6|A0A1B1W4T6_ARATH Photosystem I P700 chlorophyll a apoprotein A1 OS=Arabidopsis thaliana OX=3702 GN=psaA PE=3 SV=1;sp|P56766|PSAA_ARATH Photosystem I P700 chlorophyll a apoprotein A1 OS=Arabidopsis thaliana OX=3702 GN=psaA PE=1 SV=1;tr|A0A178V	4	14	14	14	16	83.23	2579200	7451300	2091600	129600	184190	27327	35.5365	0.143553
P59224	40S ribosomal protein S13-2	RPS13B		sp|P59224|RS132_ARATH;tr|A0A178UZQ9|A0A178UZQ9_ARATH;tr|A0A7G2EYW1|A0A7G2EYW1_ARATH	sp|P59224|RS132_ARATH 40S ribosomal protein S13-2 OS=Arabidopsis thaliana OX=3702 GN=RPS13B PE=2 SV=1;tr|A0A178UZQ9|A0A178UZQ9_ARATH RPS13A OS=Arabidopsis thaliana OX=3702 GN=AXX17_At4g00120 PE=3 SV=1;tr|A0A7G2EYW1|A0A7G2EYW1_ARATH (thale cress) hypothetic	3	6	6	1	44.4	17.085	1628300	776740	755400	434950	397570	419240	2.5248	0.150023
A0A8F5V7A7	Photosystem II protein D1	psbA		tr|A0A8F5V7A7|A0A8F5V7A7_ARATH;tr|A0A8F5S3Q3|A0A8F5S3Q3_ARATH;tr|A0A7G2FL73|A0A7G2FL73_ARATH;tr|A0A1B1W4S7|A0A1B1W4S7_ARATH;sp|P83755|PSBA_ARATH	tr|A0A8F5V7A7|A0A8F5V7A7_ARATH Photosystem II protein D1 OS=Arabidopsis thaliana OX=3702 GN=psbA PE=3 SV=1;tr|A0A8F5S3Q3|A0A8F5S3Q3_ARATH Photosystem II protein D1 OS=Arabidopsis thaliana OX=3702 GN=psbA PE=3 SV=1;tr|A0A7G2FL73|A0A7G2FL73_ARATH Photosystem	5	8	8	8	26.1	38.95	1606000	3781900	1468500	561970	641700	629820	3.73953	0.150521
Q8LD03	40S ribosomal protein S7-3	RPS7C		sp|Q8LD03|RS73_ARATH;tr|A0A178UHM5|A0A178UHM5_ARATH;tr|A0A654G1M2|A0A654G1M2_ARATH	sp|Q8LD03|RS73_ARATH 40S ribosomal protein S7-3 OS=Arabidopsis thaliana OX=3702 GN=RPS7C PE=1 SV=2;tr|A0A178UHM5|A0A178UHM5_ARATH 40S ribosomal protein S7 OS=Arabidopsis thaliana OX=3702 GN=AXX17_At5g15700 PE=3 SV=1;tr|A0A654G1M2|A0A654G1M2_ARATH 40S ribos	3	6	6	4	34.2	22.06	590810	424050	993540	298150	219750	164010	2.94526	0.151935
A0A178V9B1	TOM40	AXX17_At3g21310		tr|A0A178V9B1|A0A178V9B1_ARATH;sp|Q9LHE5|TO401_ARATH;tr|A0A7G2EP35|A0A7G2EP35_ARATH;tr|A0A1I9LPN4|A0A1I9LPN4_ARATH	tr|A0A178V9B1|A0A178V9B1_ARATH TOM40 OS=Arabidopsis thaliana OX=3702 GN=AXX17_At3g21310 PE=3 SV=1;sp|Q9LHE5|TO401_ARATH Mitochondrial import receptor subunit TOM40-1 OS=Arabidopsis thaliana OX=3702 GN=TOM40-1 PE=1 SV=3;tr|A0A7G2EP35|A0A7G2EP35_ARATH Serine	4	8	8	8	41.1	34.25	295450	307020	960440	12073	26439	7371.8	34.0623	0.152235
A0A5S9XRT0	PSI subunit V	AN1_LOCUS17884		tr|A0A5S9XRT0|A0A5S9XRT0_ARATH;sp|Q9SUI4|PSAL_ARATH;tr|A0A1P8B6D0|A0A1P8B6D0_ARATH;tr|A0A178V7V9|A0A178V7V9_ARATH	tr|A0A5S9XRT0|A0A5S9XRT0_ARATH PSI subunit V OS=Arabidopsis thaliana OX=3702 GN=AN1_LOCUS17884 PE=3 SV=1;sp|Q9SUI4|PSAL_ARATH Photosystem I reaction center subunit XI, chloroplastic OS=Arabidopsis thaliana OX=3702 GN=PSAL PE=1 SV=2;tr|A0A1P8B6D0|A0A1P8B6D0	4	5	5	5	25.1	23.051	2033900	5472800	1983300	466580	485640	597540	6.12353	0.152342
A0A8F5GFR7	Photosystem II CP43 reaction center protein	psbC		tr|A0A8F5GFR7|A0A8F5GFR7_ARATH;tr|A0A1B1W4T4|A0A1B1W4T4_ARATH;sp|P56778|PSBC_ARATH;tr|A0A8F5P3B9|A0A8F5P3B9_ARATH;tr|A0A8F5V7C9|A0A8F5V7C9_ARATH;tr|Q8HT11|Q8HT11_ARATH	tr|A0A8F5GFR7|A0A8F5GFR7_ARATH Photosystem II CP43 reaction center protein OS=Arabidopsis thaliana OX=3702 GN=psbC PE=3 SV=1;tr|A0A1B1W4T4|A0A1B1W4T4_ARATH Photosystem II CP43 reaction center protein OS=Arabidopsis thaliana OX=3702 GN=psbC PE=3 SV=1;sp|P56	6	11	11	11	29.7	50.302	2857900	7086300	1739400	155940	354660	362540	13.3811	0.154643
A0A178V5S0	(thale cress) hypothetical protein	AXX17_At4g39010		tr|A0A178V5S0|A0A178V5S0_ARATH;sp|Q9C5D0|CBSX2_ARATH;tr|A0A654FVT3|A0A654FVT3_ARATH;tr|A0A5S9XYG8|A0A5S9XYG8_ARATH	tr|A0A178V5S0|A0A178V5S0_ARATH (thale cress) hypothetical protein OS=Arabidopsis thaliana OX=3702 GN=AXX17_At4g39010 PE=4 SV=1;sp|Q9C5D0|CBSX2_ARATH CBS domain-containing protein CBSX2, chloroplastic OS=Arabidopsis thaliana OX=3702 GN=CBSX2 PE=1 SV=1;tr|A0	4	3	3	3	16.8	25.955	102920	47713	53458	36234	16295	42595	2.14553	0.155684
A0A654FKX4	CAAD domain-containing protein	AN1_LOCUS16897		tr|A0A654FKX4|A0A654FKX4_ARATH;tr|A0A178UVW5|A0A178UVW5_ARATH;sp|O04616|CUT1A_ARATH;tr|B3H429|B3H429_ARATH	tr|A0A654FKX4|A0A654FKX4_ARATH CAAD domain-containing protein OS=Arabidopsis thaliana OX=3702 GN=AN1_LOCUS16897 PE=4 SV=1;tr|A0A178UVW5|A0A178UVW5_ARATH (thale cress) hypothetical protein OS=Arabidopsis thaliana OX=3702 GN=AXX17_At4g01490 PE=4 SV=1;sp|O046	4	5	5	5	18.9	17.711	330690	328740	820010	105450	102750	40875	5.93974	0.156288
A0A178UBS2	EMB3137	AXX17_At5g13790		tr|A0A178UBS2|A0A178UBS2_ARATH;sp|P42732|RR13_ARATH;tr|B3H631|B3H631_ARATH;tr|A0A0B4ULY4|A0A0B4ULY4_ARATH	tr|A0A178UBS2|A0A178UBS2_ARATH EMB3137 OS=Arabidopsis thaliana OX=3702 GN=AXX17_At5g13790 PE=3 SV=1;sp|P42732|RR13_ARATH 30S ribosomal protein S13, chloroplastic OS=Arabidopsis thaliana OX=3702 GN=RPS13 PE=2 SV=1;tr|B3H631|B3H631_ARATH Ribosomal protein S1	4	6	6	6	32	19.096	483690	360580	1281400	38140	101880	85101	9.44234	0.157573
A0A8F5V8L5	Photosystem I iron-sulfur center	psaC		tr|A0A8F5V8L5|A0A8F5V8L5_ARATH;tr|A0A1B1W4Y4|A0A1B1W4Y4_ARATH;sp|P62090|PSAC_ARATH	tr|A0A8F5V8L5|A0A8F5V8L5_ARATH Photosystem I iron-sulfur center OS=Arabidopsis thaliana OX=3702 GN=psaC PE=3 SV=1;tr|A0A1B1W4Y4|A0A1B1W4Y4_ARATH Photosystem I iron-sulfur center OS=Arabidopsis thaliana OX=3702 GN=psaC PE=3 SV=1;sp|P62090|PSAC_ARATH Photosy	3	7	7	7	82.7	9.0384	1764100	3429200	884470	323950	406130	448630	5.15629	0.162386
A0A178UV45	Photosystem I reaction center subunit II, chloroplastic	AXX17_At4g03480		tr|A0A178UV45|A0A178UV45_ARATH;sp|Q9S7H1|PSAD1_ARATH;tr|A0A178W876|A0A178W876_ARATH;sp|Q9SA56|PSAD2_ARATH;tr|A0A7G2DN75|A0A7G2DN75_ARATH;tr|A0A7G2EUI6|A0A7G2EUI6_ARATH	tr|A0A178UV45|A0A178UV45_ARATH Photosystem I reaction center subunit II, chloroplastic OS=Arabidopsis thaliana OX=3702 GN=AXX17_At4g03480 PE=3 SV=1;sp|Q9S7H1|PSAD1_ARATH Photosystem I reaction center subunit II-1, chloroplastic OS=Arabidopsis thaliana OX=3	6	11	11	11	57.7	22.598	3793200	7299900	2297700	1224800	1190900	1264700	3.63841	0.16411
A0A5S9WGW9	Photosystem I reaction center subunit III	C24_LOCUS3097		tr|A0A5S9WGW9|A0A5S9WGW9_ARATH;tr|A0A178WB32|A0A178WB32_ARATH;sp|Q9SHE8|PSAF_ARATH;tr|A0A178WCX9|A0A178WCX9_ARATH	tr|A0A5S9WGW9|A0A5S9WGW9_ARATH Photosystem I reaction center subunit III OS=Arabidopsis thaliana OX=3702 GN=C24_LOCUS3097 PE=3 SV=1;tr|A0A178WB32|A0A178WB32_ARATH Photosystem I reaction center subunit III OS=Arabidopsis thaliana OX=3702 GN=AXX17_At1g31980	4	6	6	6	35.7	24.173	2002200	4778500	1533900	623780	543980	562550	4.80527	0.165972
A0A5S9X9Q0	Rubisco accumulation factor 1.1, chloroplastic-like	C24_LOCUS11581		tr|A0A5S9X9Q0|A0A5S9X9Q0_ARATH;tr|A0A178V6F9|A0A178V6F9_ARATH;sp|Q9SR19|RAF2_ARATH	tr|A0A5S9X9Q0|A0A5S9X9Q0_ARATH Rubisco accumulation factor 1.1, chloroplastic-like OS=Arabidopsis thaliana OX=3702 GN=C24_LOCUS11581 PE=4 SV=1;tr|A0A178V6F9|A0A178V6F9_ARATH (thale cress) hypothetical protein OS=Arabidopsis thaliana OX=3702 GN=AXX17_At3g03	3	8	8	8	26.1	50.199	156370	76108	209710	14062	70017	68018	2.90728	0.166377
A0A1B1W4T3	30S ribosomal protein S2, chloroplastic	rps2		tr|A0A1B1W4T3|A0A1B1W4T3_ARATH;sp|P56797|RR2_ARATH;tr|A0A7G2FND8|A0A7G2FND8_ARATH;tr|A0A8F5V9H1|A0A8F5V9H1_ARATH	tr|A0A1B1W4T3|A0A1B1W4T3_ARATH 30S ribosomal protein S2, chloroplastic OS=Arabidopsis thaliana OX=3702 GN=rps2 PE=3 SV=1;sp|P56797|RR2_ARATH 30S ribosomal protein S2, chloroplastic OS=Arabidopsis thaliana OX=3702 GN=rps2 PE=3 SV=1;tr|A0A7G2FND8|A0A7G2FND8_	4	7	7	7	31.8	26.904	437800	872220	349540	171360	175630	219650	2.92877	0.166486
A0A178UYX1	Serine hydroxymethyltransferase	AXX17_At4g43250	FUNCTION: Interconversion of serine and glycine. {ECO:0000256|RuleBase:RU000585}.	tr|A0A178UYX1|A0A178UYX1_ARATH;sp|Q9SZJ5|GLYM1_ARATH;tr|A0A654FWH3|A0A654FWH3_ARATH;tr|A0A7G2F5L6|A0A7G2F5L6_ARATH;tr|A0A5S9Y7G7|A0A5S9Y7G7_ARATH;tr|A0A178UER6|A0A178UER6_ARATH;sp|Q94C74|GLYM2_ARATH	tr|A0A178UYX1|A0A178UYX1_ARATH Serine hydroxymethyltransferase OS=Arabidopsis thaliana OX=3702 GN=AXX17_At4g43250 PE=3 SV=1;sp|Q9SZJ5|GLYM1_ARATH Serine hydroxymethyltransferase 1, mitochondrial OS=Arabidopsis thaliana OX=3702 GN=SHM1 PE=1 SV=1;tr|A0A654FW	7	16	16	16	39.3	57.4	547270	1676200	439550	82328	40223	20201	18.6549	0.169333
A0A654ET58	CCG-binding protein 1	AN1_LOCUS7949		tr|A0A654ET58|A0A654ET58_ARATH;tr|A0A178VV65|A0A178VV65_ARATH;sp|Q9XIM0|MEE14_ARATH;tr|A0A7G2E6J9|A0A7G2E6J9_ARATH	tr|A0A654ET58|A0A654ET58_ARATH CCG-binding protein 1 OS=Arabidopsis thaliana OX=3702 GN=AN1_LOCUS7949 PE=4 SV=1;tr|A0A178VV65|A0A178VV65_ARATH MEE14 OS=Arabidopsis thaliana OX=3702 GN=AXX17_At2g11010 PE=4 SV=1;sp|Q9XIM0|MEE14_ARATH CCG-binding protein 1 OS	4	4	4	4	29.6	23.069	220330	54749	375470	13500	24095	19258	11.4427	0.170135
A0A1P8ATW8	RNA-binding S4 domain-containing protein	At1g53120		tr|A0A1P8ATW8|A0A1P8ATW8_ARATH;tr|Q93YQ0|Q93YQ0_ARATH;tr|A0A178WMQ3|A0A178WMQ3_ARATH;tr|A0A7G2E1W3|A0A7G2E1W3_ARATH	tr|A0A1P8ATW8|A0A1P8ATW8_ARATH RNA-binding S4 domain-containing protein OS=Arabidopsis thaliana OX=3702 GN=At1g53120 PE=1 SV=1;tr|Q93YQ0|Q93YQ0_ARATH At1g53120 OS=Arabidopsis thaliana OX=3702 GN=F10L8.3 PE=1 SV=1;tr|A0A178WMQ3|A0A178WMQ3_ARATH S4 domain-co	4	5	5	5	18.2	34.468	123190	50380	174970	34826	43727	49596	2.7198	0.171212
A0A7G2EH20	(thale cress) hypothetical protein	AT9943_LOCUS10529		tr|A0A7G2EH20|A0A7G2EH20_ARATH;tr|A0A178V980|A0A178V980_ARATH;sp|Q9SF53|RL351_ARATH;tr|A0A1I9LSB4|A0A1I9LSB4_ARATH;tr|Q0WWT8|Q0WWT8_ARATH;tr|A0A654FFZ9|A0A654FFZ9_ARATH;tr|A0A384LMQ5|A0A384LMQ5_ARATH;tr|A0A178VS44|A0A178VS44_ARATH;tr|A0A178VLI7|A0A178VLI7_ARATH;sp|Q9LZ41|RL354_ARATH;sp|O80626|RL352_ARATH;sp|Q9M3D2|RL353_ARATH;tr|F4KDR2|F4KDR2_ARATH;tr|A0A7G2ERE6|A0A7G2ERE6_ARATH	tr|A0A7G2EH20|A0A7G2EH20_ARATH (thale cress) hypothetical protein OS=Arabidopsis thaliana OX=3702 GN=AT9943_LOCUS10529 PE=3 SV=1;tr|A0A178V980|A0A178V980_ARATH 60S ribosomal protein L35 OS=Arabidopsis thaliana OX=3702 GN=AXX17_At3g09150 PE=3 SV=1;sp|Q9SF53	14	2	2	2	15.7	13.658	55033	35814	103480	33846	17868	29857	2.3823	0.172652
A0A1R7T3A0	Protein kinase superfamily protein	At5g16810		tr|A0A1R7T3A0|A0A1R7T3A0_ARATH;tr|Q8GWD0|Q8GWD0_ARATH;tr|A0A5S9Y731|A0A5S9Y731_ARATH;tr|A0A178U9S3|A0A178U9S3_ARATH;tr|A0A178UAA2|A0A178UAA2_ARATH;tr|Q9LFD7|Q9LFD7_ARATH	tr|A0A1R7T3A0|A0A1R7T3A0_ARATH Protein kinase superfamily protein OS=Arabidopsis thaliana OX=3702 GN=At5g16810 PE=1 SV=1;tr|Q8GWD0|Q8GWD0_ARATH Protein kinase superfamily protein OS=Arabidopsis thaliana OX=3702 GN=At5g16810/F5E19_150 PE=1 SV=1;tr|A0A5S9Y73	6	4	4	4	12.4	45.545	1193200	306230	437780	113210	122150	37476	7.10027	0.176166
G1C2R4	H(+)-transporting two-sector ATPase	atp8		tr|G1C2R4|G1C2R4_ARATH;tr|A0A654GFL0|A0A654GFL0_ARATH;sp|P93303|YMF19_ARATH;tr|A7KNE7|A7KNE7_ARATH	tr|G1C2R4|G1C2R4_ARATH H(+)-transporting two-sector ATPase OS=Arabidopsis thaliana OX=3702 GN=atp8 PE=1 SV=1;tr|A0A654GFL0|A0A654GFL0_ARATH H(+)-transporting two-sector ATPase OS=Arabidopsis thaliana OX=3702 GN=AN1_LOCUS27190 PE=3 SV=1;sp|P93303|YMF19_ARAT	4	7	7	7	36.7	18.211	509110	520200	1309400	229880	204260	152990	3.98329	0.178414
A0A7G2DZQ2	(thale cress) hypothetical protein	AT9943_LOCUS3435		tr|A0A7G2DZQ2|A0A7G2DZQ2_ARATH;tr|A0A654EIC2|A0A654EIC2_ARATH;tr|A0A5S9WKS3|A0A5S9WKS3_ARATH;sp|Q9XIA4|CCS1_ARATH;tr|A0A178WB96|A0A178WB96_ARATH	tr|A0A7G2DZQ2|A0A7G2DZQ2_ARATH (thale cress) hypothetical protein OS=Arabidopsis thaliana OX=3702 GN=AT9943_LOCUS3435 PE=3 SV=1;tr|A0A654EIC2|A0A654EIC2_ARATH Cytochrome c biogenesis protein OS=Arabidopsis thaliana OX=3702 GN=AN1_LOCUS4056 PE=3 SV=1;tr|A0A	5	16	16	16	30.5	59.422	3031400	669490	6356600	5355.2	2589.7	3035.7	915.933	0.179455
A0A654ETC9	Chlorophyll a-b binding protein, chloroplastic	AN1_LOCUS7538	FUNCTION: The light-harvesting complex (LHC) functions as a light receptor, it captures and delivers excitation energy to photosystems with which it is closely associated. {ECO:0000256|RuleBase:RU363080}.	tr|A0A654ETC9|A0A654ETC9_ARATH;tr|A0A178W1X5|A0A178W1X5_ARATH;tr|A0A178VT95|A0A178VT95_ARATH;sp|Q9SHR7|CB21_ARATH;sp|Q9S7J7|CB22_ARATH;tr|A0A7G2ENY2|A0A7G2ENY2_ARATH;tr|A0A178VHN7|A0A178VHN7_ARATH;sp|Q9XF87|CB24_ARATH;tr|A0A1I9LMB4|A0A1I9LMB4_ARATH;tr|A0A1P8AZ91|A0A1P8AZ91_ARATH;tr|A0A7G2EQ63|A0A7G2EQ63_ARATH	tr|A0A654ETC9|A0A654ETC9_ARATH Chlorophyll a-b binding protein, chloroplastic OS=Arabidopsis thaliana OX=3702 GN=AN1_LOCUS7538 PE=3 SV=1;tr|A0A178W1X5|A0A178W1X5_ARATH Chlorophyll a-b binding protein, chloroplastic OS=Arabidopsis thaliana OX=3702 GN=AXX17_	11	7	4	4	32.5	28.62	699030	2447000	664300	79164	79652	74355	16.3414	0.179555
A0A7G2EF58	(thale cress) hypothetical protein	AT9943_LOCUS9862		tr|A0A7G2EF58|A0A7G2EF58_ARATH;tr|A0A178VB37|A0A178VB37_ARATH;sp|Q9SGA6|RS191_ARATH	tr|A0A7G2EF58|A0A7G2EF58_ARATH (thale cress) hypothetical protein OS=Arabidopsis thaliana OX=3702 GN=AT9943_LOCUS9862 PE=3 SV=1;tr|A0A178VB37|A0A178VB37_ARATH 40S ribosomal protein S19-3 OS=Arabidopsis thaliana OX=3702 GN=AXX17_At3g01250 PE=3 SV=1;sp|Q9SGA	3	7	7	2	50.7	15.07	259540	785440	1617600	144850	176930	383070	3.77751	0.181611
A0A1B1W4U2	Photosystem I P700 chlorophyll a apoprotein A2	psaB	FUNCTION: PsaA and PsaB bind P700, the primary electron donor of photosystem I (PSI), as well as the electron acceptors A0, A1 and FX. PSI is a plastocyanin-ferredoxin oxidoreductase, converting photonic excitation into a charge separation, which transfers an electron from the donor P700 chlorophyll pair to the spectroscopically characterized acceptors A0, A1, FX, FA and FB in turn. Oxidized P700…	tr|A0A1B1W4U2|A0A1B1W4U2_ARATH;sp|P56767|PSAB_ARATH;tr|A0A8F5P166|A0A8F5P166_ARATH;tr|A0A8F5V9V7|A0A8F5V9V7_ARATH;tr|A0A178W009|A0A178W009_ARATH	tr|A0A1B1W4U2|A0A1B1W4U2_ARATH Photosystem I P700 chlorophyll a apoprotein A2 OS=Arabidopsis thaliana OX=3702 GN=psaB PE=3 SV=1;sp|P56767|PSAB_ARATH Photosystem I P700 chlorophyll a apoprotein A2 OS=Arabidopsis thaliana OX=3702 GN=psaB PE=1 SV=1;tr|A0A8F5P	5	13	13	13	24.4	82.474	2127600	7279000	2198300	370670	419310	489330	9.07122	0.181612
A0A7G2EAA0	(thale cress) hypothetical protein	AT9943_LOCUS6574		tr|A0A7G2EAA0|A0A7G2EAA0_ARATH;tr|A0A5S9WXW8|A0A5S9WXW8_ARATH;tr|A0A178VQX2|A0A178VQX2_ARATH;tr|Q9SKI0|Q9SKI0_ARATH;tr|A0A654ESF6|A0A654ESF6_ARATH	tr|A0A7G2EAA0|A0A7G2EAA0_ARATH (thale cress) hypothetical protein OS=Arabidopsis thaliana OX=3702 GN=AT9943_LOCUS6574 PE=3 SV=1;tr|A0A5S9WXW8|A0A5S9WXW8_ARATH AAI domain-containing protein OS=Arabidopsis thaliana OX=3702 GN=At2g10940 PE=3 SV=1;tr|A0A178VQX	5	4	4	4	32.9	15.057	451450	1195200	330440	103600	127450	136390	5.38072	0.184528
Q01474	GTP-binding protein SAR1B	SAR1B	FUNCTION: Involved in transport from the endoplasmic reticulum to the Golgi apparatus. {ECO:0000250}.	sp|Q01474|SAR1B_ARATH;tr|A0A178WM97|A0A178WM97_ARATH;tr|A0A7G2E1A3|A0A7G2E1A3_ARATH	sp|Q01474|SAR1B_ARATH GTP-binding protein SAR1B OS=Arabidopsis thaliana OX=3702 GN=SAR1B PE=1 SV=1;tr|A0A178WM97|A0A178WM97_ARATH SAR1B OS=Arabidopsis thaliana OX=3702 GN=AXX17_At1g51020 PE=3 SV=1;tr|A0A7G2E1A3|A0A7G2E1A3_ARATH (thale cress) hypothetical p	3	9	9	2	56.5	21.986	543080	260450	895970	205460	196660	190150	2.86947	0.185665
P27521	Chlorophyll a-b binding protein 4, chloroplastic	LHCA4	FUNCTION: The light-harvesting complex (LHC) functions as a light receptor, it captures and delivers excitation energy to photosystems with which it is closely associated. {ECO:0000269|PubMed:21806943}.	sp|P27521|CA4_ARATH;tr|A0A178VEE6|A0A178VEE6_ARATH;tr|Q9FPI3|Q9FPI3_ARATH	sp|P27521|CA4_ARATH Chlorophyll a-b binding protein 4, chloroplastic OS=Arabidopsis thaliana OX=3702 GN=LHCA4 PE=1 SV=1;tr|A0A178VEE6|A0A178VEE6_ARATH Chlorophyll a-b binding protein, chloroplastic OS=Arabidopsis thaliana OX=3702 GN=AXX17_At3g41460 PE=3 SV	3	6	6	6	32.3	27.733	1627300	4464600	1418300	605160	552220	550280	4.39795	0.189978
A0A178W5Y6	Chlorophyll a-b binding protein, chloroplastic	AXX17_At1g54730	FUNCTION: The light-harvesting complex (LHC) functions as a light receptor, it captures and delivers excitation energy to photosystems with which it is closely associated. {ECO:0000256|RuleBase:RU363080}.	tr|A0A178W5Y6|A0A178W5Y6_ARATH;sp|Q9SY97|LHCA3_ARATH;tr|A0A5S9RSQ9|A0A5S9RSQ9_ARATH;tr|A0A178V669|A0A178V669_ARATH	tr|A0A178W5Y6|A0A178W5Y6_ARATH Chlorophyll a-b binding protein, chloroplastic OS=Arabidopsis thaliana OX=3702 GN=AXX17_At1g54730 PE=3 SV=1;sp|Q9SY97|LHCA3_ARATH Photosystem I chlorophyll a/b-binding protein 3-1, chloroplastic OS=Arabidopsis thaliana OX=370	4	5	5	5	26	29.181	1022300	2605500	783200	395370	428070	353750	3.74706	0.190434
A0A5S9WP82	UPF0496 protein 4	C24_LOCUS3601		tr|A0A5S9WP82|A0A5S9WP82_ARATH	tr|A0A5S9WP82|A0A5S9WP82_ARATH UPF0496 protein 4 OS=Arabidopsis thaliana OX=3702 GN=C24_LOCUS3601 PE=4 SV=1	1	1	1	1	5.2	44.34	211940	313330	72942	53906	66350	68656	3.16662	0.194155
Q9LPW0	Glyceraldehyde-3-phosphate dehydrogenase GAPA2, chloroplastic	GAPA2	FUNCTION: Involved in the photosynthetic reductive pentose phosphate pathway (Calvin-Benson cycle). Catalyzes the reduction of 1,3-diphosphoglycerate by NADPH (By similarity). {ECO:0000250}.	sp|Q9LPW0|G3PA2_ARATH;tr|A0A178WA64|A0A178WA64_ARATH;tr|A0A1P8APR6|A0A1P8APR6_ARATH	sp|Q9LPW0|G3PA2_ARATH Glyceraldehyde-3-phosphate dehydrogenase GAPA2, chloroplastic OS=Arabidopsis thaliana OX=3702 GN=GAPA2 PE=2 SV=1;tr|A0A178WA64|A0A178WA64_ARATH Glyceraldehyde-3-phosphate dehydrogenase OS=Arabidopsis thaliana OX=3702 GN=AXX17_At1g1334	3	17	4	3	45.9	42.846	945410	408360	340860	164670	152220	235330	3.06876	0.203832
A0A1P8AWY1	High chlorophyll fluorescence phenotype 173	HCF173		tr|A0A1P8AWY1|A0A1P8AWY1_ARATH;tr|A0A7G2DTQ6|A0A7G2DTQ6_ARATH;tr|A0A178WDD3|A0A178WDD3_ARATH;sp|Q8W4D6|HC173_ARATH;tr|Q9FWQ6|Q9FWQ6_ARATH;tr|A0A1P8AWU9|A0A1P8AWU9_ARATH	tr|A0A1P8AWY1|A0A1P8AWY1_ARATH High chlorophyll fluorescence phenotype 173 OS=Arabidopsis thaliana OX=3702 GN=HCF173 PE=1 SV=1;tr|A0A7G2DTQ6|A0A7G2DTQ6_ARATH (thale cress) hypothetical protein OS=Arabidopsis thaliana OX=3702 GN=AT9943_LOCUS1439 PE=4 SV=1;t	6	18	18	18	42	61.83	254220	185390	726860	110380	28733	26932	7.02502	0.210424
A0A178UPN0	(thale cress) hypothetical protein	AXX17_At5g33710		tr|A0A178UPN0|A0A178UPN0_ARATH;sp|P0DKC4|PGP1B_ARATH;sp|P0DKC3|PGP1A_ARATH;tr|A0A654G5Q1|A0A654G5Q1_ARATH;tr|A0A1P8BHG5|A0A1P8BHG5_ARATH;tr|A0A178UDX7|A0A178UDX7_ARATH;sp|Q8GWU0|PGP2_ARATH;tr|A0A7G2FED0|A0A7G2FED0_ARATH;tr|A0A654G984|A0A654G984_ARATH	tr|A0A178UPN0|A0A178UPN0_ARATH (thale cress) hypothetical protein OS=Arabidopsis thaliana OX=3702 GN=AXX17_At5g33710 PE=4 SV=1;sp|P0DKC4|PGP1B_ARATH Phosphoglycolate phosphatase 1B, chloroplastic OS=Arabidopsis thaliana OX=3702 GN=PGLP1B PE=1 SV=1;sp|P0DKC	9	12	12	12	45.3	39.761	426640	275610	672330	105530	285680	178320	2.41353	0.211257
Q7FY22	AT4g28750	At4g28750		tr|Q7FY22|Q7FY22_ARATH;tr|Q9FDY5|Q9FDY5_ARATH;tr|Q8H127|Q8H127_ARATH;tr|A0A178V4E9|A0A178V4E9_ARATH;sp|Q9S831|PSAE1_ARATH;tr|C0Z2Z5|C0Z2Z5_ARATH;tr|Q9ST33|Q9ST33_ARATH	tr|Q7FY22|Q7FY22_ARATH AT4g28750 OS=Arabidopsis thaliana OX=3702 GN=At4g28750 PE=2 SV=1;tr|Q9FDY5|Q9FDY5_ARATH Putative photosystem I subunit PSI-E (Fragment) OS=Arabidopsis thaliana OX=3702 GN=At4g28750 PE=2 SV=2;tr|Q8H127|Q8H127_ARATH Putative photosyste	7	6	6	4	72.7	11.71	1855200	4444300	650700	264280	74459	255430	11.6973	0.213735
A0A654FVK0	PPR_long domain-containing protein	AN1_LOCUS20322		tr|A0A654FVK0|A0A654FVK0_ARATH;tr|A0A5S9XZE0|A0A5S9XZE0_ARATH;tr|A0A178V2I9|A0A178V2I9_ARATH;sp|Q0WLC6|PP349_ARATH;tr|A0A7G2F344|A0A7G2F344_ARATH	tr|A0A654FVK0|A0A654FVK0_ARATH PPR_long domain-containing protein OS=Arabidopsis thaliana OX=3702 GN=AN1_LOCUS20322 PE=3 SV=1;tr|A0A5S9XZE0|A0A5S9XZE0_ARATH PPR_long domain-containing protein OS=Arabidopsis thaliana OX=3702 GN=C24_LOCUS20216 PE=3 SV=1;tr|A	5	36	36	36	42.5	119.74	1236400	880820	2234800	600600	792880	725200	2.05412	0.213954
A0A178WA14	H(+)-exporting diphosphatase	AXX17_At1g16450		tr|A0A178WA14|A0A178WA14_ARATH;sp|P31414|AVP1_ARATH;tr|Q0WWI1|Q0WWI1_ARATH;tr|A8MQH1|A8MQH1_ARATH	tr|A0A178WA14|A0A178WA14_ARATH H(+)-exporting diphosphatase OS=Arabidopsis thaliana OX=3702 GN=AXX17_At1g16450 PE=3 SV=1;sp|P31414|AVP1_ARATH Pyrophosphate-energized vacuolar membrane proton pump 1 OS=Arabidopsis thaliana OX=3702 GN=AVP1 PE=1 SV=1;tr|Q0WWI	4	14	14	14	21.2	80.819	755390	1219300	509410	391360	362550	477720	2.01692	0.223643
Q67ZX8	40S ribosomal protein S19-like	At5g61170		tr|Q67ZX8|Q67ZX8_ARATH;tr|A0A384KY83|A0A384KY83_ARATH;sp|Q9FNP8|RS193_ARATH	tr|Q67ZX8|Q67ZX8_ARATH 40S ribosomal protein S19-like OS=Arabidopsis thaliana OX=3702 GN=At5g61170 PE=2 SV=1;tr|A0A384KY83|A0A384KY83_ARATH (thale cress) hypothetical protein OS=Arabidopsis thaliana OX=3702 GN=AXX17_At5g60630 PE=3 SV=1;sp|Q9FNP8|RS193_ARAT	3	6	2	1	36.4	15.697	52074	56801	177520	25767	22746	24517	3.92161	0.224948
A0A384KJY5	(thale cress) hypothetical protein	AXX17_At3g17890		tr|A0A384KJY5|A0A384KJY5_ARATH;tr|Q9LSP5|Q9LSP5_ARATH;tr|A0A1I9LPQ2|A0A1I9LPQ2_ARATH	tr|A0A384KJY5|A0A384KJY5_ARATH (thale cress) hypothetical protein OS=Arabidopsis thaliana OX=3702 GN=AXX17_At3g17890 PE=4 SV=1;tr|Q9LSP5|Q9LSP5_ARATH AT3g17020/K14A17_14 OS=Arabidopsis thaliana OX=3702 GN=At3g17020 PE=1 SV=1;tr|A0A1I9LPQ2|A0A1I9LPQ2_ARATH	3	5	5	5	49.7	17.775	87148	101280	366910	25325	35410	37917	5.62926	0.227167
A0A7G2F323	(thale cress) hypothetical protein	AT9943_LOCUS15650		tr|A0A7G2F323|A0A7G2F323_ARATH;tr|A0A5S9XT81|A0A5S9XT81_ARATH;tr|A0A178V2Z2|A0A178V2Z2_ARATH;sp|O23365|C97B3_ARATH	tr|A0A7G2F323|A0A7G2F323_ARATH (thale cress) hypothetical protein OS=Arabidopsis thaliana OX=3702 GN=AT9943_LOCUS15650 PE=3 SV=1;tr|A0A5S9XT81|A0A5S9XT81_ARATH Cytochrome P450 97B2, chloroplastic OS=Arabidopsis thaliana OX=3702 GN=C24_LOCUS18052 PE=3 SV=1;	4	8	8	8	18.1	64.116	95760	64789	372000	16440	8921.9	14935	13.2156	0.23191
Q9M9W1	60S ribosomal protein L22-2	RPL22B		sp|Q9M9W1|RL222_ARATH;tr|A0A178VBH7|A0A178VBH7_ARATH;tr|A0A5S9X9F6|A0A5S9X9F6_ARATH	sp|Q9M9W1|RL222_ARATH 60S ribosomal protein L22-2 OS=Arabidopsis thaliana OX=3702 GN=RPL22B PE=2 SV=1;tr|A0A178VBH7|A0A178VBH7_ARATH (thale cress) hypothetical protein OS=Arabidopsis thaliana OX=3702 GN=AXX17_At3g05130 PE=3 SV=1;tr|A0A5S9X9F6|A0A5S9X9F6_AR	3	6	6	2	49.2	14.018	484800	186630	695840	199160	212870	177620	2.31878	0.24202
A0A178WHK1	CDSP32	AXX17_At1g70530		tr|A0A178WHK1|A0A178WHK1_ARATH;sp|Q9SGS4|CDSP_ARATH;tr|A0A5S9WUT8|A0A5S9WUT8_ARATH;tr|A0A7G2E3A6|A0A7G2E3A6_ARATH	tr|A0A178WHK1|A0A178WHK1_ARATH CDSP32 OS=Arabidopsis thaliana OX=3702 GN=AXX17_At1g70530 PE=4 SV=1;sp|Q9SGS4|CDSP_ARATH Thioredoxin-like protein CDSP32, chloroplastic OS=Arabidopsis thaliana OX=3702 GN=CDSP32 PE=1 SV=1;tr|A0A5S9WUT8|A0A5S9WUT8_ARATH Thiore	4	5	5	5	21.2	33.684	184310	257820	535130	152630	161180	160990	2.05826	0.251784
A0A1P8AP60	P-loop containing nucleoside triphosphate hydrolases superfamily protein	PDE318		tr|A0A1P8AP60|A0A1P8AP60_ARATH;tr|A0A1P8AP55|A0A1P8AP55_ARATH;tr|Q8L7Q9|Q8L7Q9_ARATH;tr|A0A178WAU9|A0A178WAU9_ARATH;tr|A0A1P8APB2|A0A1P8APB2_ARATH;tr|A0A178W8Y7|A0A178W8Y7_ARATH;tr|A0A1P8AP72|A0A1P8AP72_ARATH;tr|F4HU14|F4HU14_ARATH;tr|Q9SAI3|Q9SAI3_ARATH	tr|A0A1P8AP60|A0A1P8AP60_ARATH P-loop containing nucleoside triphosphate hydrolases superfamily protein OS=Arabidopsis thaliana OX=3702 GN=PDE318 PE=1 SV=1;tr|A0A1P8AP55|A0A1P8AP55_ARATH P-loop containing nucleoside triphosphate hydrolases superfamily prot	9	14	14	14	36.4	47.806	492410	141890	1229800	46476	192260	301620	3.44976	0.258699
Q39141	Chlorophyll a-b binding protein, chloroplastic	Lhb1B2	FUNCTION: The light-harvesting complex (LHC) functions as a light receptor, it captures and delivers excitation energy to photosystems with which it is closely associated. {ECO:0000256|RuleBase:RU363080}.	tr|Q39141|Q39141_ARATH;tr|A0A178VRB0|A0A178VRB0_ARATH	tr|Q39141|Q39141_ARATH Chlorophyll a-b binding protein, chloroplastic OS=Arabidopsis thaliana OX=3702 GN=Lhb1B2 PE=1 SV=1;tr|A0A178VRB0|A0A178VRB0_ARATH Chlorophyll a-b binding protein, chloroplastic OS=Arabidopsis thaliana OX=3702 GN=AXX17_At2g30960 PE=3	2	8	8	0	57	28.054	6444900	23735000	5228800	2710900	2778800	2610600	4.37128	0.264851
A0A178UWP5	3-isopropylmalate dehydratase	AXX17_At4g15230		tr|A0A178UWP5|A0A178UWP5_ARATH;sp|Q94AR8|LEUC_ARATH;tr|A0A7G2EZA2|A0A7G2EZA2_ARATH;tr|C0Z3H8|C0Z3H8_ARATH;tr|B9W2J1|B9W2J1_ARATH;tr|B9W2G9|B9W2G9_ARATH	tr|A0A178UWP5|A0A178UWP5_ARATH 3-isopropylmalate dehydratase OS=Arabidopsis thaliana OX=3702 GN=AXX17_At4g15230 PE=4 SV=1;sp|Q94AR8|LEUC_ARATH 3-isopropylmalate dehydratase large subunit, chloroplastic OS=Arabidopsis thaliana OX=3702 GN=IIL1 PE=1 SV=1;tr|A	6	10	10	10	28.7	55.023	53731	382240	193000	39199	29092	93543	3.88652	0.265465
A0A654G1P4	Clp R domain-containing protein	AN1_LOCUS22315		tr|A0A654G1P4|A0A654G1P4_ARATH;tr|A0A178UCZ3|A0A178UCZ3_ARATH;sp|Q9LF37|CLPB3_ARATH;tr|A0A654FP77|A0A654FP77_ARATH;tr|A0A178UYX9|A0A178UYX9_ARATH;tr|A0A5S9XU61|A0A5S9XU61_ARATH;sp|F4JVJ1|CLPB2_ARATH;tr|A0A7G2F472|A0A7G2F472_ARATH;tr|A0A384K8A9|A0A384K8A9_ARATH;tr|A0A178W7U9|A0A178W7U9_ARATH;tr|A0A654FP88|A0A654FP88_ARATH;tr|A0A5S9WUB5|A0A5S9WUB5_ARATH;sp|P42730|CLPB1_ARATH	tr|A0A654G1P4|A0A654G1P4_ARATH Clp R domain-containing protein OS=Arabidopsis thaliana OX=3702 GN=AN1_LOCUS22315 PE=3 SV=1;tr|A0A178UCZ3|A0A178UCZ3_ARATH (thale cress) hypothetical protein OS=Arabidopsis thaliana OX=3702 GN=AXX17_At5g14960 PE=3 SV=1;sp|Q9L	13	19	19	19	25.9	108.94	311290	191560	512790	280870	102880	120680	2.01344	0.267919
P24636	Tubulin beta-4 chain	TUBB4	FUNCTION: Tubulin is the major constituent of microtubules. It binds two moles of GTP, one at an exchangeable site on the beta chain and one at a non-exchangeable site on the alpha chain.	sp|P24636|TBB4_ARATH;tr|A0A178UGW7|A0A178UGW7_ARATH;tr|A0A7G2FHH4|A0A7G2FHH4_ARATH	sp|P24636|TBB4_ARATH Tubulin beta-4 chain OS=Arabidopsis thaliana OX=3702 GN=TUBB4 PE=2 SV=2;tr|A0A178UGW7|A0A178UGW7_ARATH Tubulin beta chain OS=Arabidopsis thaliana OX=3702 GN=AXX17_At5g42470 PE=3 SV=1;tr|A0A7G2FHH4|A0A7G2FHH4_ARATH Tubulin beta chain OS	3	14	4	3	47.3	49.823	98037	52994	229560	40007	54027	56739	2.52426	0.272184
A0A7G2EJX0	phosphoenolpyruvate carboxylase	AT9943_LOCUS9249		tr|A0A7G2EJX0|A0A7G2EJX0_ARATH;tr|A0A178VV64|A0A178VV64_ARATH;sp|Q5GM68|CAPP2_ARATH;tr|A0A5S9X6E1|A0A5S9X6E1_ARATH;tr|A5YWW9|A5YWW9_ARATH	tr|A0A7G2EJX0|A0A7G2EJX0_ARATH phosphoenolpyruvate carboxylase OS=Arabidopsis thaliana OX=3702 GN=AT9943_LOCUS9249 PE=3 SV=1;tr|A0A178VV64|A0A178VV64_ARATH phosphoenolpyruvate carboxylase OS=Arabidopsis thaliana OX=3702 GN=AXX17_At2g39980 PE=3 SV=1;sp|Q5GM	5	21	21	16	24.2	138.76	156890	296990	619480	152350	161790	177030	2.18531	0.273502
Q8W4I6	GTP-binding protein BRASSINAZOLE INSENSITIVE PALE GREEN 2, chloroplastic	BPG2	FUNCTION: Required for brassinosteroid- (BR) mediated post-transcriptional and translational regulation in the chloroplast, including accumulation of chloroplast rRNA (PubMed:19919572). Involved in chloroplast differentiation (PubMed:19919572, PubMed:22526496). {ECO:0000269|PubMed:19919572, ECO:0000269|PubMed:22526496}.	sp|Q8W4I6|BPG2_ARATH;tr|A0A654FIK1|A0A654FIK1_ARATH;tr|A0A178VHK6|A0A178VHK6_ARATH;tr|A0A7G2ETH7|A0A7G2ETH7_ARATH;tr|A0A7G2EXE4|A0A7G2EXE4_ARATH	sp|Q8W4I6|BPG2_ARATH GTP-binding protein BRASSINAZOLE INSENSITIVE PALE GREEN 2, chloroplastic OS=Arabidopsis thaliana OX=3702 GN=BPG2 PE=1 SV=1;tr|A0A654FIK1|A0A654FIK1_ARATH CP-type G domain-containing protein OS=Arabidopsis thaliana OX=3702 GN=AN1_LOCUS1	5	4	4	4	8.3	73.086	77139	151400	32163	41358	16219	29729	2.98607	0.284198
A8MS75	Chlorophyll a-b binding protein, chloroplastic	LHCA1	FUNCTION: The light-harvesting complex (LHC) functions as a light receptor, it captures and delivers excitation energy to photosystems with which it is closely associated. {ECO:0000256|RuleBase:RU363080}.	tr|A8MS75|A8MS75_ARATH;tr|A0A178VBT7|A0A178VBT7_ARATH;sp|Q01667|CAB6_ARATH;tr|F4JE46|F4JE46_ARATH;tr|F4JE43|F4JE43_ARATH	tr|A8MS75|A8MS75_ARATH Chlorophyll a-b binding protein, chloroplastic OS=Arabidopsis thaliana OX=3702 GN=LHCA1 PE=1 SV=1;tr|A0A178VBT7|A0A178VBT7_ARATH Chlorophyll a-b binding protein, chloroplastic OS=Arabidopsis thaliana OX=3702 GN=AXX17_At3g49420 PE=3 S	5	5	5	5	24.4	23.262	562150	1953000	363880	286370	347430	286920	3.12693	0.306744
F4JBY2	transketolase	AtTKL1		tr|F4JBY2|F4JBY2_ARATH;tr|A0A178VEI0|A0A178VEI0_ARATH;sp|Q8RWV0|TKTC1_ARATH;tr|A0A7G2EIA1|A0A7G2EIA1_ARATH;tr|A0A654F253|A0A654F253_ARATH;tr|A0A5S9X788|A0A5S9X788_ARATH;tr|A0A178VQH8|A0A178VQH8_ARATH;sp|F4IW47|TKTC2_ARATH;tr|Q570I3|Q570I3_ARATH	tr|F4JBY2|F4JBY2_ARATH transketolase OS=Arabidopsis thaliana OX=3702 GN=AtTKL1 PE=1 SV=1;tr|A0A178VEI0|A0A178VEI0_ARATH transketolase OS=Arabidopsis thaliana OX=3702 GN=AXX17_At3g55130 PE=3 SV=1;sp|Q8RWV0|TKTC1_ARATH Transketolase-1, chloroplastic OS=Arabi	9	18	18	18	30.9	79.838	2039400	4920600	1027100	1075400	1244700	1194400	2.27261	0.321152
Q9FLV6	Emb|CAB61996.1	MZF18.6		tr|Q9FLV6|Q9FLV6_ARATH;tr|F4KFP7|F4KFP7_ARATH;tr|F4KFP8|F4KFP8_ARATH;tr|A0A178UMH8|A0A178UMH8_ARATH;tr|A0A7G2FAV7|A0A7G2FAV7_ARATH;tr|A0A654FE62|A0A654FE62_ARATH;sp|Q0WMN5|Y3913_ARATH;tr|A0A5S9XJ59|A0A5S9XJ59_ARATH;tr|A0A7G2ETQ0|A0A7G2ETQ0_ARATH;tr|A0A7G2EVV2|A0A7G2EVV2_ARATH;tr|A0A178VI75|A0A178VI75_ARATH	tr|Q9FLV6|Q9FLV6_ARATH Emb|CAB61996.1 OS=Arabidopsis thaliana OX=3702 GN=MZF18.6 PE=1 SV=1;tr|F4KFP7|F4KFP7_ARATH Pentatricopeptide repeat (PPR) superfamily protein OS=Arabidopsis thaliana OX=3702 GN=MZF18.6 PE=1 SV=1;tr|F4KFP8|F4KFP8_ARATH Pentatricopepti	11	5	5	5	13.4	52.276	43246	9671.3	61586	13987	20555	17475	2.20127	0.332412
Q66GR6	Single-stranded DNA-binding protein WHY3, chloroplastic	WHY3	FUNCTION: Single-stranded DNA-binding protein that functions in both chloroplasts and nucleus. In chloroplasts, maintains plastid genome stability by preventing break-induced and short homology-dependent illegitimate recombinations. In the nucleus, is recruited to a distal element upstream of the kinesin KP1 to mediate the transcriptional repression of KP1. Can bind double-stranded DNA in vivo. {…	sp|Q66GR6|WHY3_ARATH;tr|A0A178VLN3|A0A178VLN3_ARATH;tr|A0A7G2E4Z5|A0A7G2E4Z5_ARATH	sp|Q66GR6|WHY3_ARATH Single-stranded DNA-binding protein WHY3, chloroplastic OS=Arabidopsis thaliana OX=3702 GN=WHY3 PE=1 SV=1;tr|A0A178VLN3|A0A178VLN3_ARATH WHY3 OS=Arabidopsis thaliana OX=3702 GN=AXX17_At2g01700 PE=3 SV=1	3	9	9	7	38.8	29.728	54331	5742.7	161800	13132	25752	38956	2.85038	0.365713
A0A178UY83	Elongation factor Tu	AXX17_At4g23840	FUNCTION: This protein promotes the GTP-dependent binding of aminoacyl-tRNA to the A-site of ribosomes during protein biosynthesis. {ECO:0000256|RuleBase:RU000325}.	tr|A0A178UY83|A0A178UY83_ARATH;sp|P17745|EFTU_ARATH;tr|B9DHZ8|B9DHZ8_ARATH;tr|A0A7G2EZ99|A0A7G2EZ99_ARATH;tr|Q56ZD8|Q56ZD8_ARATH	tr|A0A178UY83|A0A178UY83_ARATH Elongation factor Tu OS=Arabidopsis thaliana OX=3702 GN=AXX17_At4g23840 PE=3 SV=1;sp|P17745|EFTU_ARATH Elongation factor Tu, chloroplastic OS=Arabidopsis thaliana OX=3702 GN=TUFA PE=1 SV=1;tr|B9DHZ8|B9DHZ8_ARATH AT4G20360 pro	5	11	11	10	30.3	51.63	2176300	10321000	2684000	1895600	2241600	2515300	2.28204	0.391036
F4IMB1	Uncharacterized protein	At2g07599		tr|F4IMB1|F4IMB1_ARATH;tr|F4IMB2|F4IMB2_ARATH	tr|F4IMB1|F4IMB1_ARATH Uncharacterized protein OS=Arabidopsis thaliana OX=3702 GN=At2g07599 PE=4 SV=1;tr|F4IMB2|F4IMB2_ARATH Uncharacterized protein OS=Arabidopsis thaliana OX=3702 GN=At2g07599 PE=4 SV=1	2	1	1	1	3.1	28.882	1738900	4998600	129700	839180	747900	844430	2.82425	0.418399
Q9LVJ1	Subtilisin-like protease SBT1.4	SBT1.4		sp|Q9LVJ1|SBT14_ARATH;tr|A0A178VF34|A0A178VF34_ARATH;tr|A0A7G2ENX5|A0A7G2ENX5_ARATH	sp|Q9LVJ1|SBT14_ARATH Subtilisin-like protease SBT1.4 OS=Arabidopsis thaliana OX=3702 GN=SBT1.4 PE=2 SV=1;tr|A0A178VF34|A0A178VF34_ARATH Subtilisin-like protease SBT1.4 OS=Arabidopsis thaliana OX=3702 GN=AXX17_At3g14580 PE=3 SV=1;tr|A0A7G2ENX5|A0A7G2ENX5_A	3	7	7	7	13	81.816	3011.2	211300	14658	10171	25366	25075	3.77762	0.478432
A0A5S9WMR2	Protein DCL, chloroplastic	C24_LOCUS3705		tr|A0A5S9WMR2|A0A5S9WMR2_ARATH;tr|A0A178WH60|A0A178WH60_ARATH;sp|Q9C642|DCL_ARATH;tr|F4HRD2|F4HRD2_ARATH;tr|A0A7G2E2E0|A0A7G2E2E0_ARATH	tr|A0A5S9WMR2|A0A5S9WMR2_ARATH Protein DCL, chloroplastic OS=Arabidopsis thaliana OX=3702 GN=C24_LOCUS3705 PE=4 SV=1;tr|A0A178WH60|A0A178WH60_ARATH Protein DCL, chloroplastic OS=Arabidopsis thaliana OX=3702 GN=AXX17_At1g40940 PE=4 SV=1;sp|Q9C642|DCL_ARATH	5	7	7	7	32.9	25.474	86132	47152	301640	108080	67381	25645	2.16266	0.513715
P16127	Magnesium-chelatase subunit ChlI-1, chloroplastic	CHLI1	FUNCTION: Involved in chlorophyll biosynthesis. Catalyzes the insertion of magnesium ion into protoporphyrin IX to yield Mg-protoporphyrin IX. The magnesium-chelatase is a complex of three subunits, CHLI, CHLD and CHLH. The reaction takes place in two steps, with an ATP-dependent activation followed by an ATP-dependent chelation step. Possesses high affinity for ATP and may play a major role in c…	sp|P16127|CHLI1_ARATH;tr|A0A178UXM0|A0A178UXM0_ARATH;tr|A0A7G2F450|A0A7G2F450_ARATH	sp|P16127|CHLI1_ARATH Magnesium-chelatase subunit ChlI-1, chloroplastic OS=Arabidopsis thaliana OX=3702 GN=CHLI1 PE=1 SV=1;tr|A0A178UXM0|A0A178UXM0_ARATH Mg-protoporphyrin IX chelatase OS=Arabidopsis thaliana OX=3702 GN=AXX17_At4g21730 PE=3 SV=1;tr|A0A7G2F	3	15	15	7	41	46.269	261050	3263100	430420	583540	557510	522520	2.37716	0.514833
A0A7G2EDI0	(thale cress) hypothetical protein	AT9943_LOCUS7110		tr|A0A7G2EDI0|A0A7G2EDI0_ARATH;tr|A0A654EU74|A0A654EU74_ARATH;tr|A0A178VSZ0|A0A178VSZ0_ARATH;tr|C0LGK5|C0LGK5_ARATH;tr|A0A5S9WZI5|A0A5S9WZI5_ARATH;sp|O64483|SIRK_ARATH	tr|A0A7G2EDI0|A0A7G2EDI0_ARATH (thale cress) hypothetical protein OS=Arabidopsis thaliana OX=3702 GN=AT9943_LOCUS7110 PE=4 SV=1;tr|A0A654EU74|A0A654EU74_ARATH Protein kinase domain-containing protein OS=Arabidopsis thaliana OX=3702 GN=AN1_LOCUS8280 PE=4 SV	6	1	1	1	2	72.138	11857	2701.5	485760	55051	32529	55206	3.50397	0.524092
A0A654E8W2	Starch synthase 3, chloroplastic/amyloplastic	AN1_LOCUS1274		tr|A0A654E8W2|A0A654E8W2_ARATH;sp|F4IAG2|SSY3_ARATH;tr|F4IAG1|F4IAG1_ARATH;tr|A0A178W4M9|A0A178W4M9_ARATH;tr|A0A7G2DS34|A0A7G2DS34_ARATH;tr|A0A5S9TWT2|A0A5S9TWT2_ARATH	tr|A0A654E8W2|A0A654E8W2_ARATH Starch synthase 3, chloroplastic/amyloplastic OS=Arabidopsis thaliana OX=3702 GN=AN1_LOCUS1274 PE=3 SV=1;sp|F4IAG2|SSY3_ARATH Starch synthase 3, chloroplastic/amyloplastic OS=Arabidopsis thaliana OX=3702 GN=SS3 PE=1 SV=1;tr|F	6	13	13	13	18.8	116.55	64069	67464	553540	115990	101960	69670	2.38187	0.529649
P0C8Q6	Putative pentatricopeptide repeat-containing protein At5g08310, mitochondrial	At5g08310		sp|P0C8Q6|PP368_ARATH;tr|A0A178UFU8|A0A178UFU8_ARATH;tr|A0A7G2FC45|A0A7G2FC45_ARATH	sp|P0C8Q6|PP368_ARATH Putative pentatricopeptide repeat-containing protein At5g08310, mitochondrial OS=Arabidopsis thaliana OX=3702 GN=At5g08310 PE=3 SV=1;tr|A0A178UFU8|A0A178UFU8_ARATH Pentatricopeptide repeat-containing protein At5g08310, mitochondrial O	3	1	1	1	2.3	94.07	47290000	115130	34428	2082500	18554000	1055000	2.18701	0.695588
F4J244	Cystathionine beta-lyase	CBL		tr|F4J244|F4J244_ARATH;tr|A0A1I9LQK7|A0A1I9LQK7_ARATH;tr|A0A1I9LQK6|A0A1I9LQK6_ARATH;tr|B9DGA0|B9DGA0_ARATH;tr|A0A654FH56|A0A654FH56_ARATH;tr|A0A5S9XLM1|A0A5S9XLM1_ARATH;sp|P53780|METC_ARATH;tr|A0A178V8L7|A0A178V8L7_ARATH;tr|A0A178V6Z2|A0A178V6Z2_ARATH;tr|A0A7G2EXD4|A0A7G2EXD4_ARATH;tr|A0A7G2ETG4|A0A7G2ETG4_ARATH	tr|F4J244|F4J244_ARATH Cystathionine beta-lyase OS=Arabidopsis thaliana OX=3702 GN=CBL PE=1 SV=1;tr|A0A1I9LQK7|A0A1I9LQK7_ARATH Cystathionine beta-lyase OS=Arabidopsis thaliana OX=3702 GN=CBL PE=1 SV=1;tr|A0A1I9LQK6|A0A1I9LQK6_ARATH Cystathionine beta-lyas	11	8	8	8	27.2	41.291	217030	80185	251760	360080	459630	528380	0.407224	0.0601127
A0A7G2F688	(thale cress) hypothetical protein	AT9943_LOCUS18724		tr|A0A7G2F688|A0A7G2F688_ARATH;tr|A0A178UPX1|A0A178UPX1_ARATH;tr|A0A5S9Y3J7|A0A5S9Y3J7_ARATH;sp|Q9LDZ0|HSP7J_ARATH;tr|A8MSF5|A8MSF5_ARATH;tr|A0A654FV46|A0A654FV46_ARATH;tr|A0A5S9Y2Q6|A0A5S9Y2Q6_ARATH;sp|P0DKI1|SDH32_ARATH;sp|P0DKI0|SDH31_ARATH;tr|A0A178US94|A0A178US94_ARATH;tr|A0A7G2F7P2|A0A7G2F7P2_ARATH	tr|A0A7G2F688|A0A7G2F688_ARATH (thale cress) hypothetical protein OS=Arabidopsis thaliana OX=3702 GN=AT9943_LOCUS18724 PE=3 SV=1;tr|A0A178UPX1|A0A178UPX1_ARATH MTHSC70-2 OS=Arabidopsis thaliana OX=3702 GN=AXX17_At5g09130 PE=3 SV=1;tr|A0A5S9Y3J7|A0A5S9Y3J7_	11	6	3	3	8.4	97.771	20087	3230.7	24212	38821	52417	57301	0.319981	0.0619666
A0A1B1W4Z5	30S ribosomal protein S15, chloroplastic	rps15		tr|A0A1B1W4Z5|A0A1B1W4Z5_ARATH;sp|P56805|RR15_ARATH;tr|A0A8F5P472|A0A8F5P472_ARATH;tr|A0A8F5V9D8|A0A8F5V9D8_ARATH	tr|A0A1B1W4Z5|A0A1B1W4Z5_ARATH 30S ribosomal protein S15, chloroplastic OS=Arabidopsis thaliana OX=3702 GN=rps15 PE=3 SV=1;sp|P56805|RR15_ARATH 30S ribosomal protein S15, chloroplastic OS=Arabidopsis thaliana OX=3702 GN=rps15 PE=3 SV=1	4	6	6	6	56.8	10.718	1118300	416670	1270600	2008500	2670700	2486500	0.391528	0.0715677
A0A8F5GHA9	DNA-directed RNA polymerase subunit beta	rpoC1		tr|A0A8F5GHA9|A0A8F5GHA9_ARATH;sp|P56763|RPOC1_ARATH;tr|A0A1B1W4T7|A0A1B1W4T7_ARATH;tr|A0A8F5S1Q2|A0A8F5S1Q2_ARATH;tr|Q9TJZ2|Q9TJZ2_ARATH;tr|Q9TJZ1|Q9TJZ1_ARATH;tr|A0A8F5Z9B4|A0A8F5Z9B4_ARATH	tr|A0A8F5GHA9|A0A8F5GHA9_ARATH DNA-directed RNA polymerase subunit beta OS=Arabidopsis thaliana OX=3702 GN=rpoC1 PE=3 SV=1;sp|P56763|RPOC1_ARATH DNA-directed RNA polymerase subunit beta OS=Arabidopsis thaliana OX=3702 GN=rpoC1 PE=3 SV=1;tr|A0A1B1W4T7|A0A	7	10	10	10	18.7	78.582	300390	97317	67505	524530	786600	695510	0.231836	0.0720383
A0A7G2EQQ3	Clustered mitochondria protein homolog	AT9943_LOCUS13402		tr|A0A7G2EQQ3|A0A7G2EQQ3_ARATH;tr|A0A178VFQ5|A0A178VFQ5_ARATH;sp|Q8VYM4|PSRP2_ARATH;tr|A0A654FF70|A0A654FF70_ARATH	tr|A0A7G2EQQ3|A0A7G2EQQ3_ARATH Clustered mitochondria protein homolog OS=Arabidopsis thaliana OX=3702 GN=AT9943_LOCUS13402 PE=3 SV=1	4	35	2	2	26.7	178.68	276890	131900	30781	400250	398010	406950	0.364726	0.0733004
A0A5S9XJ35	S1 motif domain-containing protein	C24_LOCUS15074		tr|A0A5S9XJ35|A0A5S9XJ35_ARATH;tr|A0A178VIV9|A0A178VIV9_ARATH;sp|F4JF21|PTA10_ARATH	tr|A0A5S9XJ35|A0A5S9XJ35_ARATH S1 motif domain-containing protein OS=Arabidopsis thaliana OX=3702 GN=C24_LOCUS15074 PE=4 SV=1;tr|A0A178VIV9|A0A178VIV9_ARATH (thale cress) hypothetical protein OS=Arabidopsis thaliana OX=3702 GN=AXX17_At3g42620 PE=4 SV=1;sp|	3	11	11	11	20.5	78.787	60327	67559	147790	244610	228860	204890	0.406386	0.0754882
Q8GWE0	Pentatricopeptide repeat-containing protein At4g16390, chloroplastic	P67	FUNCTION: Involved in chloroplast RNA processing. Can bind RNA (PubMed:11034340). Involved in chloroplast development (PubMed:21187014). Involved in chloroplast ribosomal RNA (rRNA) processing and/or translation. Required for FtsH-mediated chloroplast biogenesis (PubMed:20935174). Involved in translation and accumulation of chloroplast ATP synthase subunits (PubMed:23076438). {ECO:0000269|PubMed:…	sp|Q8GWE0|PP314_ARATH;tr|A0A178V2U4|A0A178V2U4_ARATH;tr|A0A5S9XSZ6|A0A5S9XSZ6_ARATH	sp|Q8GWE0|PP314_ARATH Pentatricopeptide repeat-containing protein At4g16390, chloroplastic OS=Arabidopsis thaliana OX=3702 GN=P67 PE=1 SV=3;tr|A0A178V2U4|A0A178V2U4_ARATH (thale cress) hypothetical protein OS=Arabidopsis thaliana OX=3702 GN=AXX17_At4g19210	3	13	13	13	24.1	78.242	90464	188730	239980	396530	338460	336120	0.484707	0.0999097
A0A1I9LRA3	TRAF-like family protein	At3g20370		tr|A0A1I9LRA3|A0A1I9LRA3_ARATH;tr|Q9LTQ5|Q9LTQ5_ARATH;tr|A0A384KW99|A0A384KW99_ARATH	tr|A0A1I9LRA3|A0A1I9LRA3_ARATH TRAF-like family protein OS=Arabidopsis thaliana OX=3702 GN=At3g20370 PE=1 SV=1;tr|Q9LTQ5|Q9LTQ5_ARATH AT3g20370/MQC12_13 OS=Arabidopsis thaliana OX=3702 GN=At3g20370 PE=1 SV=1;tr|A0A384KW99|A0A384KW99_ARATH TRAF-like family	3	6	6	6	21.3	41.105	81537	259880	83561	177250	381030	409910	0.438941	0.131306
B9DH43	AT5G65220 protein	At5g65220		tr|B9DH43|B9DH43_ARATH;tr|A0A384KI47|A0A384KI47_ARATH;sp|Q9FJP3|RK29_ARATH;tr|A0A7G2FIY7|A0A7G2FIY7_ARATH	tr|B9DH43|B9DH43_ARATH AT5G65220 protein OS=Arabidopsis thaliana OX=3702 GN=At5g65220 PE=2 SV=1;tr|A0A384KI47|A0A384KI47_ARATH 50S ribosomal protein L29, chloroplastic OS=Arabidopsis thaliana OX=3702 GN=AXX17_At5g64980 PE=3 SV=1;sp|Q9FJP3|RK29_ARATH 50S ri	4	1	1	1	7.5	19.377	28764	16605	37429	34736	67484	91230	0.428007	0.14005
A0A5S9Y4M1	(thale cress) hypothetical protein	AT9943_LOCUS19297		tr|A0A5S9Y4M1|A0A5S9Y4M1_ARATH;tr|A0A178UJJ6|A0A178UJJ6_ARATH;sp|Q9FFE9|AAE6_ARATH;tr|A0A654G1I9|A0A654G1I9_ARATH;tr|A0A5S9Y576|A0A5S9Y576_ARATH;tr|A0A178U7D0|A0A178U7D0_ARATH;sp|Q9FFE6|AAE5_ARATH	tr|A0A5S9Y4M1|A0A5S9Y4M1_ARATH (thale cress) hypothetical protein OS=Arabidopsis thaliana OX=3702 GN=AT9943_LOCUS19297 PE=4 SV=1;tr|A0A178UJJ6|A0A178UJJ6_ARATH Acyl-activating enzyme 5, peroxisomal OS=Arabidopsis thaliana OX=3702 GN=AXX17_At5g15940 PE=4 SV	7	1	1	1	2	60.195	99621	1829300	1301200	2750600	8601000	2741300	0.229202	0.154007
A0A5S9WW91	Fructose-bisphosphate aldolase	C24_LOCUS7042		tr|A0A5S9WW91|A0A5S9WW91_ARATH;tr|A0A178VVW3|A0A178VVW3_ARATH;sp|Q9ZU52|ALFP3_ARATH	tr|A0A5S9WW91|A0A5S9WW91_ARATH Fructose-bisphosphate aldolase OS=Arabidopsis thaliana OX=3702 GN=C24_LOCUS7042 PE=3 SV=1;tr|A0A178VVW3|A0A178VVW3_ARATH Fructose-bisphosphate aldolase OS=Arabidopsis thaliana OX=3702 GN=AXX17_At2g00100 PE=3 SV=1;sp|Q9ZU52|AL	3	6	4	4	18.9	42.357	211460	110600	205760	236980	365480	638400	0.425366	0.181212
A0A178W212	(thale cress) hypothetical protein	AXX17_At2g31190		tr|A0A178W212|A0A178W212_ARATH;sp|F4IHY7|PTA12_ARATH	tr|A0A178W212|A0A178W212_ARATH (thale cress) hypothetical protein OS=Arabidopsis thaliana OX=3702 GN=AXX17_At2g31190 PE=4 SV=1;sp|F4IHY7|PTA12_ARATH Protein PLASTID TRANSCRIPTIONALLY ACTIVE 12, chloroplastic OS=Arabidopsis thaliana OX=3702 GN=PTAC12 PE=1 S	2	3	3	3	8.3	60.895	22652	47318	18162	75458	54126	116960	0.35747	0.185083
A0A178VLB6	60S ribosomal protein L18a	AXX17_At3g15240		tr|A0A178VLB6|A0A178VLB6_ARATH;sp|Q9LUD4|R18A3_ARATH;tr|A0A7G2EQ16|A0A7G2EQ16_ARATH;tr|B9DHX3|B9DHX3_ARATH	tr|A0A178VLB6|A0A178VLB6_ARATH 60S ribosomal protein L18a OS=Arabidopsis thaliana OX=3702 GN=AXX17_At3g15240 PE=3 SV=1;sp|Q9LUD4|R18A3_ARATH 60S ribosomal protein L18a-3 OS=Arabidopsis thaliana OX=3702 GN=RPL18AC PE=2 SV=1;tr|A0A7G2EQ16|A0A7G2EQ16_ARATH (t	4	7	4	3	42.1	21.309	180730	144570	229530	20133	1366500	1442700	0.196099	0.240653
A0A178U7S3	Asparagine synthetase [glutamine-hydrolyzing]	AXX17_At5g64730		tr|A0A178U7S3|A0A178U7S3_ARATH;sp|Q9LV77|ASNS2_ARATH;tr|A0A654GF85|A0A654GF85_ARATH;tr|F4KGS3|F4KGS3_ARATH;tr|A0A178UAJ4|A0A178UAJ4_ARATH;sp|Q9LFU1|ASNS3_ARATH;tr|A0A7G2FCI8|A0A7G2FCI8_ARATH	tr|A0A178U7S3|A0A178U7S3_ARATH Asparagine synthetase [glutamine-hydrolyzing] OS=Arabidopsis thaliana OX=3702 GN=AXX17_At5g64730 PE=4 SV=1;sp|Q9LV77|ASNS2_ARATH Asparagine synthetase [glutamine-hydrolyzing] 2 OS=Arabidopsis thaliana OX=3702 GN=ASN2 PE=2 SV=	7	5	5	4	13.1	65.029	86564	66253	111640	130260	274170	133100	0.491986	0.26169
Q9SL55	Uncharacterized protein At2g13130	At2g13130		tr|Q9SL55|Q9SL55_ARATH;tr|A0A5S9WY27|A0A5S9WY27_ARATH	tr|Q9SL55|Q9SL55_ARATH Uncharacterized protein At2g13130 OS=Arabidopsis thaliana OX=3702 GN=At2g13130 PE=4 SV=1;tr|A0A5S9WY27|A0A5S9WY27_ARATH F-box domain-containing protein OS=Arabidopsis thaliana OX=3702 GN=C24_LOCUS7610 PE=4 SV=1	2	1	1	1	2.5	37.471	243890	433960	268500	6595000	1016600	1015600	0.109694	0.309411
A0A654GEL7	DYW_deaminase domain-containing protein	AN1_LOCUS26985		tr|A0A654GEL7|A0A654GEL7_ARATH;tr|A0A5S9YHU2|A0A5S9YHU2_ARATH;tr|A0A178U9C7|A0A178U9C7_ARATH;sp|Q9FJY7|PP449_ARATH	tr|A0A654GEL7|A0A654GEL7_ARATH DYW_deaminase domain-containing protein OS=Arabidopsis thaliana OX=3702 GN=AN1_LOCUS26985 PE=3 SV=1;tr|A0A5S9YHU2|A0A5S9YHU2_ARATH (thale cress) hypothetical protein OS=Arabidopsis thaliana OX=3702 GN=AT9943_LOCUS23238 PE=3 S	4	1	1	1	2.7	70.627	2046000	14478000	5235000	30623000	1223600	56676000	0.245802	0.360975
A0A1P8B2A9	ARM repeat superfamily protein	MOR1		tr|A0A1P8B2A9|A0A1P8B2A9_ARATH;tr|A0A7G2EBJ0|A0A7G2EBJ0_ARATH;tr|A0A178VY11|A0A178VY11_ARATH;tr|A0A5S9X474|A0A5S9X474_ARATH;tr|A0A178VWV1|A0A178VWV1_ARATH;sp|Q94FN2|MOR1_ARATH	tr|A0A1P8B2A9|A0A1P8B2A9_ARATH ARM repeat superfamily protein OS=Arabidopsis thaliana OX=3702 GN=MOR1 PE=1 SV=1;tr|A0A7G2EBJ0|A0A7G2EBJ0_ARATH (thale cress) hypothetical protein OS=Arabidopsis thaliana OX=3702 GN=AT9943_LOCUS8579 PE=3 SV=1;tr|A0A178VY11|A0	6	1	1	1	0.9	205.26	147460	449560	931830	255980	307600	2615700	0.480879	0.437275
A0A1I9LSG7	ribonuclease Z	TRZ4		tr|A0A1I9LSG7|A0A1I9LSG7_ARATH;tr|A0A7G2EIP9|A0A7G2EIP9_ARATH;tr|A0A178V7J3|A0A178V7J3_ARATH;sp|F4J1H7|RNZ4_ARATH;tr|A0A5S9XCM5|A0A5S9XCM5_ARATH;tr|A0A1I9LSG8|A0A1I9LSG8_ARATH;tr|A0A654F7R3|A0A654F7R3_ARATH	tr|A0A1I9LSG7|A0A1I9LSG7_ARATH ribonuclease Z OS=Arabidopsis thaliana OX=3702 GN=TRZ4 PE=1 SV=1;tr|A0A7G2EIP9|A0A7G2EIP9_ARATH ribonuclease Z OS=Arabidopsis thaliana OX=3702 GN=AT9943_LOCUS11203 PE=3 SV=1;tr|A0A178V7J3|A0A178V7J3_ARATH ribonuclease Z OS=Ar	7	13	13	12	23	89.282	116100		130790	246510	285030	193420
O65351	Subtilisin-like protease SBT1.7	SBT1.7	FUNCTION: Serine protease. Has a substrate preference for the hydrophobic residues Phe and Ala and the basic residue Asp in the P1 position, and for Asp, Leu or Ala in the P1' position (PubMed:12413398). Essential for mucilage release from seed coats. Triggers the accumulation and/or activation of cell wall modifying enzymes necessary either for the loosening of the outer primary cell wall, or to…	sp|O65351|SBT17_ARATH;tr|A0A654GEW7|A0A654GEW7_ARATH;tr|A0A5S9YHV2|A0A5S9YHV2_ARATH;tr|A0A178UGF4|A0A178UGF4_ARATH;tr|A0A7G2FJL4|A0A7G2FJL4_ARATH	sp|O65351|SBT17_ARATH Subtilisin-like protease SBT1.7 OS=Arabidopsis thaliana OX=3702 GN=SBT1.7 PE=1 SV=1;tr|A0A654GEW7|A0A654GEW7_ARATH Subtilisin-like protease SBT1.7 OS=Arabidopsis thaliana OX=3702 GN=AN1_LOCUS27074 PE=3 SV=1;tr|A0A5S9YHV2|A0A5S9YHV2_AR	5	12	12	12	26.6	79.414		459600	18193	827160	1002700	979510
A0A7G2EHZ0	6,7-dimethyl-8-ribityllumazine synthase	AT9943_LOCUS9382		tr|A0A7G2EHZ0|A0A7G2EHZ0_ARATH;tr|A0A178VP65|A0A178VP65_ARATH;sp|O80575|RISB_ARATH	tr|A0A7G2EHZ0|A0A7G2EHZ0_ARATH 6,7-dimethyl-8-ribityllumazine synthase OS=Arabidopsis thaliana OX=3702 GN=AT9943_LOCUS9382 PE=3 SV=1;tr|A0A178VP65|A0A178VP65_ARATH 6,7-dimethyl-8-ribityllumazine synthase OS=Arabidopsis thaliana OX=3702 GN=AXX17_At2g41590 P	3	4	4	4	19.1	22.336		23785	70358	175660	140100	176380
A0A7G2E947	Glycine cleavage system P protein	AT9943_LOCUS7716		tr|A0A7G2E947|A0A7G2E947_ARATH;tr|A0A654EW90|A0A654EW90_ARATH;tr|A0A5S9X1G5|A0A5S9X1G5_ARATH;tr|A0A178W2X1|A0A178W2X1_ARATH;sp|O80988|GCSP2_ARATH	tr|A0A7G2E947|A0A7G2E947_ARATH Glycine cleavage system P protein OS=Arabidopsis thaliana OX=3702 GN=AT9943_LOCUS7716 PE=3 SV=1;tr|A0A654EW90|A0A654EW90_ARATH Glycine cleavage system P protein OS=Arabidopsis thaliana OX=3702 GN=AN1_LOCUS9001 PE=3 SV=1;tr|A0	5	10	10	1	13.7	112.89		93685	21859	67443	96405	84378
A0A7G2F132	(thale cress) hypothetical protein	AT9943_LOCUS16821		tr|A0A7G2F132|A0A7G2F132_ARATH;tr|A0A178V1B5|A0A178V1B5_ARATH;sp|P15458|2SS2_ARATH;tr|C0Z2C8|C0Z2C8_ARATH;tr|A0A178UU13|A0A178UU13_ARATH	tr|A0A7G2F132|A0A7G2F132_ARATH (thale cress) hypothetical protein OS=Arabidopsis thaliana OX=3702 GN=AT9943_LOCUS16821 PE=3 SV=1;tr|A0A178V1B5|A0A178V1B5_ARATH SESA2 OS=Arabidopsis thaliana OX=3702 GN=AXX17_At4g31300 PE=3 SV=1;sp|P15458|2SS2_ARATH 2S seed	5	2	1	0	15.9	15.135				227130	215020	231770
A0A178UUE6	(thale cress) hypothetical protein	AXX17_At4g31310		tr|A0A178UUE6|A0A178UUE6_ARATH;sp|P15459|2SS3_ARATH	tr|A0A178UUE6|A0A178UUE6_ARATH (thale cress) hypothetical protein OS=Arabidopsis thaliana OX=3702 GN=AXX17_At4g31310 PE=3 SV=1;sp|P15459|2SS3_ARATH 2S seed storage protein 3 OS=Arabidopsis thaliana OX=3702 GN=AT2S3 PE=1 SV=1	2	2	2	1	12.8	18.762		6312.7		449650	161910	89004
A0A1P8B685	dihydrofolate reductase	THY-2		tr|A0A1P8B685|A0A1P8B685_ARATH;tr|A0A7G2F3A3|A0A7G2F3A3_ARATH;tr|A0A1P8B676|A0A1P8B676_ARATH;tr|A0A1P8B679|A0A1P8B679_ARATH;tr|A0A654FVG7|A0A654FVG7_ARATH;tr|A0A178UZ11|A0A178UZ11_ARATH;sp|Q05763|DRTS2_ARATH;tr|A0A1P8B0M1|A0A1P8B0M1_ARATH;tr|A0A7G2EAH5|A0A7G2EAH5_ARATH;tr|A0A178VW10|A0A178VW10_ARATH;sp|Q05762|DRTS1_ARATH	tr|A0A1P8B685|A0A1P8B685_ARATH dihydrofolate reductase OS=Arabidopsis thaliana OX=3702 GN=THY-2 PE=1 SV=1;tr|A0A7G2F3A3|A0A7G2F3A3_ARATH Bifunctional dihydrofolate reductase-thymidylate synthase OS=Arabidopsis thaliana OX=3702 GN=At4g34570 PE=3 SV=1;tr|A0A	11	3	3	3	7.8	45.294		17243	4084.9	51248	38342	46547
A0A178UVY8	(thale cress) hypothetical protein	AXX17_At4g20390		tr|A0A178UVY8|A0A178UVY8_ARATH;sp|Q41975|TIP22_ARATH	tr|A0A178UVY8|A0A178UVY8_ARATH (thale cress) hypothetical protein OS=Arabidopsis thaliana OX=3702 GN=AXX17_At4g20390 PE=3 SV=1;sp|Q41975|TIP22_ARATH Probable aquaporin TIP2-2 OS=Arabidopsis thaliana OX=3702 GN=TIP2-2 PE=1 SV=2	2	1	1	1	6.4	25.08	112150		18206	100790	94045	82694
A0A178V2T4	Aconitate hydratase	AXX17_At4g40960	FUNCTION: Catalyzes the isomerization of citrate to isocitrate via cis-aconitate. {ECO:0000256|RuleBase:RU361275}.	tr|A0A178V2T4|A0A178V2T4_ARATH;sp|Q42560|ACO1_ARATH;tr|B3H5Y0|B3H5Y0_ARATH;tr|A0A654FTK7|A0A654FTK7_ARATH;tr|A0A5S9XX38|A0A5S9XX38_ARATH;tr|A0A178UVE5|A0A178UVE5_ARATH;sp|Q94A28|ACO2M_ARATH	tr|A0A178V2T4|A0A178V2T4_ARATH Aconitate hydratase OS=Arabidopsis thaliana OX=3702 GN=AXX17_At4g40960 PE=3 SV=1;sp|Q42560|ACO1_ARATH Aconitate hydratase 1 OS=Arabidopsis thaliana OX=3702 GN=ACO1 PE=1 SV=2;tr|B3H5Y0|B3H5Y0_ARATH Aconitate hydratase OS=Arabi	7	5	2	2	7.3	98.151		65885		329370	397860	381670
A0A7G2FEI8	Mitochondrial Rho GTPase	AT9943_LOCUS20222		tr|A0A7G2FEI8|A0A7G2FEI8_ARATH;tr|A0A178UBE1|A0A178UBE1_ARATH;sp|Q8RXF8|MIRO1_ARATH;tr|A0A5S9Y8T3|A0A5S9Y8T3_ARATH	tr|A0A7G2FEI8|A0A7G2FEI8_ARATH Mitochondrial Rho GTPase OS=Arabidopsis thaliana OX=3702 GN=AT9943_LOCUS20222 PE=3 SV=1;tr|A0A178UBE1|A0A178UBE1_ARATH Mitochondrial Rho GTPase OS=Arabidopsis thaliana OX=3702 GN=AXX17_At5g27450 PE=3 SV=1;sp|Q8RXF8|MIRO1_ARAT	4	4	4	4	10.4	70.857			44131	39871	40795	32372
A0A654G245	Zinc finger protein VAR3, chloroplastic	AN1_LOCUS22559		tr|A0A654G245|A0A654G245_ARATH;tr|A0A5S9Y7C5|A0A5S9Y7C5_ARATH;tr|A0A178URH6|A0A178URH6_ARATH;sp|Q8S9K3|VAR3_ARATH	tr|A0A654G245|A0A654G245_ARATH Zinc finger protein VAR3, chloroplastic OS=Arabidopsis thaliana OX=3702 GN=AN1_LOCUS22559 PE=4 SV=1;tr|A0A5S9Y7C5|A0A5S9Y7C5_ARATH Zinc finger protein VAR3, chloroplastic OS=Arabidopsis thaliana OX=3702 GN=C24_LOCUS22448 PE=4	4	1	1	1	2	85.956				155810	156710	156750
A0A178USY3	RAB1C	AXX17_At4g20590		tr|A0A178USY3|A0A178USY3_ARATH;tr|A0A178UEE0|A0A178UEE0_ARATH;sp|Q9SEH3|RAD2C_ARATH;sp|Q9FPJ4|RAD2B_ARATH;tr|A0A654FQG3|A0A654FQG3_ARATH;tr|A0A7G2F3C7|A0A7G2F3C7_ARATH;tr|A0A178WIV4|A0A178WIV4_ARATH;sp|P28188|RAD2A_ARATH	tr|A0A178USY3|A0A178USY3_ARATH RAB1C OS=Arabidopsis thaliana OX=3702 GN=AXX17_At4g20590 PE=4 SV=1;tr|A0A178UEE0|A0A178UEE0_ARATH (thale cress) hypothetical protein OS=Arabidopsis thaliana OX=3702 GN=AXX17_At5g45690 PE=4 SV=1;sp|Q9SEH3|RAD2C_ARATH Ras-relat	8	4	3	3	26.7	22.318		33822	5189.2	92135	10916	111880
A0A178W4Q5	Glyceraldehyde-3-phosphate dehydrogenase	AXX17_At1g13910		tr|A0A178W4Q5|A0A178W4Q5_ARATH;sp|Q9FX54|G3PC2_ARATH;tr|C0Z2I0|C0Z2I0_ARATH;tr|F4HQT1|F4HQT1_ARATH;tr|Q56WJ4|Q56WJ4_ARATH	tr|A0A178W4Q5|A0A178W4Q5_ARATH Glyceraldehyde-3-phosphate dehydrogenase OS=Arabidopsis thaliana OX=3702 GN=AXX17_At1g13910 PE=3 SV=1;sp|Q9FX54|G3PC2_ARATH Glyceraldehyde-3-phosphate dehydrogenase GAPC2, cytosolic OS=Arabidopsis thaliana OX=3702 GN=GAPC2 PE	5	21	2	2	75.4	36.913		557290	446660	73637	65681	62563
A0A654EQJ4	Smr domain-containing protein	AN1_LOCUS6525		tr|A0A654EQJ4|A0A654EQJ4_ARATH;tr|A0A178WNJ2|A0A178WNJ2_ARATH;sp|Q9S7Q2|PP124_ARATH	tr|A0A654EQJ4|A0A654EQJ4_ARATH Smr domain-containing protein OS=Arabidopsis thaliana OX=3702 GN=AN1_LOCUS6525 PE=4 SV=1;tr|A0A178WNJ2|A0A178WNJ2_ARATH (thale cress) hypothetical protein OS=Arabidopsis thaliana OX=3702 GN=AXX17_At1g69230 PE=4 SV=1;sp|Q9S7Q2	3	5	5	5	7.3	96.324			7849.7	50109	39494	103630
Q9LTR8	At5g57040	MHM17.18		tr|Q9LTR8|Q9LTR8_ARATH;tr|A0A178UPB9|A0A178UPB9_ARATH;tr|A0A178UPH0|A0A178UPH0_ARATH;tr|A0A7G2FGT7|A0A7G2FGT7_ARATH	tr|Q9LTR8|Q9LTR8_ARATH At5g57040 OS=Arabidopsis thaliana OX=3702 GN=MHM17.18 PE=1 SV=1;tr|A0A178UPB9|A0A178UPB9_ARATH VOC domain-containing protein OS=Arabidopsis thaliana OX=3702 GN=AXX17_At5g56270 PE=4 SV=1;tr|A0A178UPH0|A0A178UPH0_ARATH VOC domain-conta	4	5	5	5	34.5	22.247		161210	584110	103310	108500	114010
Q9LV23	Glycosyltransferase family 61 protein	At3g18170		tr|Q9LV23|Q9LV23_ARATH;tr|A0A7G2EJE2|A0A7G2EJE2_ARATH;tr|A0A654FHF0|A0A654FHF0_ARATH;tr|A0A5S9XD94|A0A5S9XD94_ARATH;tr|A0A178VJZ8|A0A178VJZ8_ARATH	tr|Q9LV23|Q9LV23_ARATH Glycosyltransferase family 61 protein OS=Arabidopsis thaliana OX=3702 GN=At3g18170 PE=1 SV=1;tr|A0A7G2EJE2|A0A7G2EJE2_ARATH (thale cress) hypothetical protein OS=Arabidopsis thaliana OX=3702 GN=AT9943_LOCUS11362 PE=4 SV=1;tr|A0A654FH	5	1	1	1	2.4	60.811				16201	1204300	128990
Q9SKY2	Plastid transcriptionally active 18	PTAC18		tr|Q9SKY2|Q9SKY2_ARATH;tr|Q8LCZ1|Q8LCZ1_ARATH;tr|O48852|O48852_ARATH;tr|A0A178VYQ0|A0A178VYQ0_ARATH;tr|A0A178VXW6|A0A178VXW6_ARATH	tr|Q9SKY2|Q9SKY2_ARATH Plastid transcriptionally active 18 OS=Arabidopsis thaliana OX=3702 GN=PTAC18 PE=1 SV=1;tr|Q8LCZ1|Q8LCZ1_ARATH Cupin_3 domain-containing protein OS=Arabidopsis thaliana OX=3702 PE=2 SV=1;tr|O48852|O48852_ARATH At2g32650 OS=Arabidopsi	5	1	1	1	7.9	16.329		4440	8716.6	16694	24474	24215
A0A1P8BD04	SITE-1 protease	S1P		tr|A0A1P8BD04|A0A1P8BD04_ARATH	tr|A0A1P8BD04|A0A1P8BD04_ARATH SITE-1 protease OS=Arabidopsis thaliana OX=3702 GN=S1P PE=1 SV=1	1	1	1	1	1	89.506	181180	331040		1648600	880760	1524400
A0A654EMT0	Glyco_transf_20 domain-containing protein	AN1_LOCUS6063		tr|A0A654EMT0|A0A654EMT0_ARATH;tr|A0A1P8AUV4|A0A1P8AUV4_ARATH;tr|A0A654EL48|A0A654EL48_ARATH;sp|Q9LRA7|TPS9_ARATH;tr|A0A178WKP7|A0A178WKP7_ARATH;sp|O23617|TPS5_ARATH;tr|W8PUL2|W8PUL2_ARATH;tr|A0A384LAK9|A0A384LAK9_ARATH;sp|O80738|TPS10_ARATH;tr|A0A7G2E345|A0A7G2E345_ARATH;tr|A0A178WFE9|A0A178WFE9_ARATH;tr|A0A1P8AQ69|A0A1P8AQ69_ARATH;tr|W8Q795|W8Q795_ARATH;tr|A0A5S9WQT2|A0A5S9WQT2_ARATH;tr|A0A5S9W…	tr|A0A654EMT0|A0A654EMT0_ARATH Glyco_transf_20 domain-containing protein OS=Arabidopsis thaliana OX=3702 GN=AN1_LOCUS6063 PE=3 SV=1;tr|A0A1P8AUV4|A0A1P8AUV4_ARATH Trehalose phosphate synthase OS=Arabidopsis thaliana OX=3702 GN=TPS10 PE=1 SV=1;tr|A0A654EL48	19	2	2	2	2.8	97.6		1585300	225410	6397000	1716300	1556800
Q944A2	Alba DNA/RNA-binding protein	At1g20220		tr|Q944A2|Q944A2_ARATH;tr|Q9LNU5|Q9LNU5_ARATH;tr|A0A5S9VAX5|A0A5S9VAX5_ARATH;tr|A0A654EDD5|A0A654EDD5_ARATH;tr|Q8H7C6|Q8H7C6_ARATH	tr|Q944A2|Q944A2_ARATH Alba DNA/RNA-binding protein OS=Arabidopsis thaliana OX=3702 GN=At1g20220 PE=1 SV=1;tr|Q9LNU5|Q9LNU5_ARATH T20H2.2 protein OS=Arabidopsis thaliana OX=3702 GN=T20H2.2 PE=4 SV=1;tr|A0A5S9VAX5|A0A5S9VAX5_ARATH Alba domain-containing pro	5	7	4	4	26.7	33.763		1141600	118860	287050	207190	215240
A0A7G2DWI3	carbamoyl-phosphate synthase (glutamine-hydrolyzing)	AT9943_LOCUS2499		tr|A0A7G2DWI3|A0A7G2DWI3_ARATH;tr|A0A5S9WFA7|A0A5S9WFA7_ARATH;tr|A0A178WB43|A0A178WB43_ARATH;sp|Q42601|CARB_ARATH;tr|B9DI51|B9DI51_ARATH	tr|A0A7G2DWI3|A0A7G2DWI3_ARATH carbamoyl-phosphate synthase (glutamine-hydrolyzing) OS=Arabidopsis thaliana OX=3702 GN=AT9943_LOCUS2499 PE=3 SV=1;tr|A0A5S9WFA7|A0A5S9WFA7_ARATH carbamoyl-phosphate synthase (glutamine-hydrolyzing) OS=Arabidopsis thaliana OX	5	30	30	30	29.6	129.97	731760	994870	1152300	4837300	5044900	5528600	0.186812	0.000581622
F4IY75	Biotin/lipoyl attachment domain-containing protein	At3g56130		tr|F4IY75|F4IY75_ARATH;tr|Q93W03|Q93W03_ARATH;tr|A0A384KVD0|A0A384KVD0_ARATH;tr|A0A1I9LT30|A0A1I9LT30_ARATH;tr|A0A7G2ERT9|A0A7G2ERT9_ARATH;tr|Q9LYM8|Q9LYM8_ARATH;tr|B9DFB7|B9DFB7_ARATH;tr|F4IY77|F4IY77_ARATH	tr|F4IY75|F4IY75_ARATH Biotin/lipoyl attachment domain-containing protein OS=Arabidopsis thaliana OX=3702 GN=At3g56130 PE=1 SV=1;tr|Q93W03|Q93W03_ARATH AT3g56130/F18O21_90 OS=Arabidopsis thaliana OX=3702 GN=At3g56130 PE=1 SV=1;tr|A0A384KVD0|A0A384KVD0_ARAT	8	10	10	10	52	29.542	3934500	8007100	2218600	48408000	49776000	49877000	0.0956376	0.001451
A0A7G2F5W2	methylcrotonoyl-CoA carboxylase	AT9943_LOCUS17457		tr|A0A7G2F5W2|A0A7G2F5W2_ARATH;tr|A0A178UTZ4|A0A178UTZ4_ARATH;sp|Q9LDD8|MCCB_ARATH;tr|Q56ZH9|Q56ZH9_ARATH	tr|A0A7G2F5W2|A0A7G2F5W2_ARATH methylcrotonoyl-CoA carboxylase OS=Arabidopsis thaliana OX=3702 GN=AT9943_LOCUS17457 PE=3 SV=1;tr|A0A178UTZ4|A0A178UTZ4_ARATH methylcrotonoyl-CoA carboxylase OS=Arabidopsis thaliana OX=3702 GN=AXX17_At4g38940 PE=3 SV=1;sp|Q9L	4	33	33	33	61.6	61.626	10069000	11995000	10735000	33755000	33877000	35751000	0.317257	0.00148654
Q8LEA5	thioredoxin-dependent peroxiredoxin		FUNCTION: Thiol-specific peroxidase that catalyzes the reduction of hydrogen peroxide and organic hydroperoxides to water and alcohols, respectively. {ECO:0000256|PIRNR:PIRNR000239}.	tr|Q8LEA5|Q8LEA5_ARATH;tr|A0A654FYS1|A0A654FYS1_ARATH;tr|A0A5S9Y1W2|A0A5S9Y1W2_ARATH;tr|A0A178ULP1|A0A178ULP1_ARATH;sp|Q9C5R8|BAS1B_ARATH;tr|A0A1P8BD74|A0A1P8BD74_ARATH	tr|Q8LEA5|Q8LEA5_ARATH thioredoxin-dependent peroxiredoxin OS=Arabidopsis thaliana OX=3702 PE=2 SV=1;tr|A0A654FYS1|A0A654FYS1_ARATH thioredoxin-dependent peroxiredoxin OS=Arabidopsis thaliana OX=3702 GN=AN1_LOCUS21445 PE=4 SV=1;tr|A0A5S9Y1W2|A0A5S9Y1W2_ARA	6	7	3	3	45.8	29.514	108050	140180	154040	510490	505160	508760	0.263886	0.00149984
A0A5S9XFR8	Dihydrolipoamide acetyltransferase component of pyruvate dehydrogenase complex	AT9943_LOCUS12055		tr|A0A5S9XFR8|A0A5S9XFR8_ARATH;sp|Q9SQI8|ODP24_ARATH;tr|Q94AM2|Q94AM2_ARATH;tr|A0A178V5Z1|A0A178V5Z1_ARATH	tr|A0A5S9XFR8|A0A5S9XFR8_ARATH Dihydrolipoamide acetyltransferase component of pyruvate dehydrogenase complex OS=Arabidopsis thaliana OX=3702 GN=AT9943_LOCUS12055 PE=3 SV=1;sp|Q9SQI8|ODP24_ARATH Dihydrolipoyllysine-residue acetyltransferase component 4 of	4	15	15	13	48.3	50.08	546170	727420	452950	7215700	7407400	8026800	0.0762273	0.00184158
A0A654G1K9	Protein TIC 40, chloroplastic-like	AN1_LOCUS22440		tr|A0A654G1K9|A0A654G1K9_ARATH;tr|A0A5S9Y5J6|A0A5S9Y5J6_ARATH;tr|A0A178UEV6|A0A178UEV6_ARATH;sp|Q9FMD5|TIC40_ARATH;tr|A0A178UD08|A0A178UD08_ARATH	tr|A0A654G1K9|A0A654G1K9_ARATH Protein TIC 40, chloroplastic-like OS=Arabidopsis thaliana OX=3702 GN=AN1_LOCUS22440 PE=4 SV=1;tr|A0A5S9Y5J6|A0A5S9Y5J6_ARATH Protein TIC 40, chloroplastic-like OS=Arabidopsis thaliana OX=3702 GN=C24_LOCUS22330 PE=4 SV=1;tr|A	5	10	10	10	31.7	48.274	100390	38609	175820	460120	419720	502610	0.227725	0.00196507
A0A178U9M2	Biotin carboxylase	AXX17_At5g32460	FUNCTION: This protein is a component of the acetyl coenzyme A carboxylase complex; first, biotin carboxylase catalyzes the carboxylation of the carrier protein and then the transcarboxylase transfers the carboxyl group to form malonyl-CoA. {ECO:0000256|RuleBase:RU365063}.	tr|A0A178U9M2|A0A178U9M2_ARATH;sp|O04983|ACCC_ARATH;tr|A0A654G590|A0A654G590_ARATH;tr|A0A7G2FID7|A0A7G2FID7_ARATH;tr|A0A178UBV9|A0A178UBV9_ARATH;tr|F4JYE0|F4JYE0_ARATH;tr|A0A5S9Y8M3|A0A5S9Y8M3_ARATH;tr|F4JYE1|F4JYE1_ARATH	tr|A0A178U9M2|A0A178U9M2_ARATH Biotin carboxylase OS=Arabidopsis thaliana OX=3702 GN=AXX17_At5g32460 PE=4 SV=1;sp|O04983|ACCC_ARATH Biotin carboxylase, chloroplastic OS=Arabidopsis thaliana OX=3702 GN=CAC2 PE=1 SV=1;tr|A0A654G590|A0A654G590_ARATH Biotin ca	8	29	29	29	69.1	58.386	10553000	19418000	7622100	122140000	124580000	131850000	0.0993029	0.00241918
A0A654E6B5	Methylcrotonoyl-CoA carboxylase subunit alpha, mitochondrial	AN1_LOCUS346		tr|A0A654E6B5|A0A654E6B5_ARATH;sp|Q42523|MCCA_ARATH;tr|A0A7G2DQ98|A0A7G2DQ98_ARATH;tr|A0A178WCG7|A0A178WCG7_ARATH	tr|A0A654E6B5|A0A654E6B5_ARATH Methylcrotonoyl-CoA carboxylase subunit alpha, mitochondrial OS=Arabidopsis thaliana OX=3702 GN=AN1_LOCUS346 PE=4 SV=1;sp|Q42523|MCCA_ARATH Methylcrotonoyl-CoA carboxylase subunit alpha, mitochondrial OS=Arabidopsis thaliana	4	43	43	43	77.7	80.45	41862000	45048000	71501000	155140000	159450000	167840000	0.328361	0.00291357
A0A1B1W4V3	Acetyl-coenzyme A carboxylase carboxyl transferase subunit beta, chloroplastic	accD	FUNCTION: Component of the acetyl coenzyme A carboxylase (ACC) complex. Biotin carboxylase (BC) catalyzes the carboxylation of biotin on its carrier protein (BCCP) and then the CO(2) group is transferred by the transcarboxylase to acetyl-CoA to form malonyl-CoA. {ECO:0000256|HAMAP-Rule:MF_01395}.	tr|A0A1B1W4V3|A0A1B1W4V3_ARATH;sp|P56765|ACCD_ARATH;tr|A0A8F5GHB8|A0A8F5GHB8_ARATH;tr|G4XGU7|G4XGU7_ARATH;tr|G3GA34|G3GA34_ARATH;tr|B0FFQ6|B0FFQ6_ARATH;tr|G3GA35|G3GA35_ARATH;tr|Q3ZVE3|Q3ZVE3_ARATH;tr|A0A8F5V9P9|A0A8F5V9P9_ARATH;tr|A0A8F5NY46|A0A8F5NY46_ARATH	tr|A0A1B1W4V3|A0A1B1W4V3_ARATH Acetyl-coenzyme A carboxylase carboxyl transferase subunit beta, chloroplastic OS=Arabidopsis thaliana OX=3702 GN=accD PE=3 SV=1;sp|P56765|ACCD_ARATH Acetyl-coenzyme A carboxylase carboxyl transferase subunit beta, chloroplas	10	20	20	20	48.8	55.609	3044500	2404100	3631800	8164500	7735100	8063200	0.378937	0.00298446
A0A8F5GFL0	DNA-directed RNA polymerase subunit beta	rpoC2		tr|A0A8F5GFL0|A0A8F5GFL0_ARATH;tr|A0A514YJI3|A0A514YJI3_ARATH;tr|A0A514YJ81|A0A514YJ81_ARATH;tr|A0A514YIZ8|A0A514YIZ8_ARATH;tr|A0A1B1W4T2|A0A1B1W4T2_ARATH;sp|P56764|RPOC2_ARATH;tr|A0A8F5P2G6|A0A8F5P2G6_ARATH;tr|Q31854|Q31854_ARATH	tr|A0A8F5GFL0|A0A8F5GFL0_ARATH DNA-directed RNA polymerase subunit beta OS=Arabidopsis thaliana OX=3702 GN=rpoC2 PE=3 SV=1;tr|A0A514YJI3|A0A514YJI3_ARATH DNA-directed RNA polymerase subunit beta OS=Arabidopsis thaliana OX=3702 GN=rpoC2 PE=3 SV=1;tr|A0A	8	30	30	22	25.2	156.29	68179	193020	168670	1214400	1284900	1104800	0.119272	0.00352195
A0A178WIM4	(thale cress) hypothetical protein	AXX17_At1g71160		tr|A0A178WIM4|A0A178WIM4_ARATH;sp|Q8LAH7|OPR1_ARATH;tr|F4I403|F4I403_ARATH;tr|A0A178W9S3|A0A178W9S3_ARATH;sp|Q8GYB8|OPR2_ARATH	tr|A0A178WIM4|A0A178WIM4_ARATH (thale cress) hypothetical protein OS=Arabidopsis thaliana OX=3702 GN=AXX17_At1g71160 PE=3 SV=1;sp|Q8LAH7|OPR1_ARATH 12-oxophytodienoate reductase 1 OS=Arabidopsis thaliana OX=3702 GN=OPR1 PE=1 SV=2;tr|F4I403|F4I403_ARATH 12-	5	13	13	13	43.8	41.167	49918	82377	93257	329370	339210	317770	0.228673	0.00392834
F4I3P9	UDP-N-acetylmuramoyl-L-alanyl-D-glutamate--2,6-diaminopimelate ligase MurE homolog, chloroplastic	MURE	FUNCTION: Involved in chloroplast biogenesis. Required for thylakoid membrane development. Seems to be required for plastid-encoded plastid RNA polymerase (PEP)-dependent gene expression. {ECO:0000269|PubMed:18036201}.	sp|F4I3P9|MURE_ARATH;tr|A0A5S9WPA9|A0A5S9WPA9_ARATH;tr|A0A178WEV9|A0A178WEV9_ARATH;tr|A0A7G2E651|A0A7G2E651_ARATH	sp|F4I3P9|MURE_ARATH UDP-N-acetylmuramoyl-L-alanyl-D-glutamate--2,6-diaminopimelate ligase MurE homolog, chloroplastic OS=Arabidopsis thaliana OX=3702 GN=MURE PE=1 SV=1;tr|A0A5S9WPA9|A0A5S9WPA9_ARATH UDP-N-acetylmuramoyl-L-alanyl-D-glutamate--2, 6-diaminop	4	10	10	10	19.6	85.586	354410	285640	412040	1244900	1390200	1342700	0.26449	0.00450689
Q9SSR9	F6D8.11 protein	F6D8.11		tr|Q9SSR9|Q9SSR9_ARATH;tr|Q8VZ68|Q8VZ68_ARATH;tr|A0A178WEY5|A0A178WEY5_ARATH	tr|Q9SSR9|Q9SSR9_ARATH F6D8.11 protein OS=Arabidopsis thaliana OX=3702 GN=F6D8.11 PE=4 SV=1;tr|Q8VZ68|Q8VZ68_ARATH Is a member of the PF|00364 Biotin-requiring enzymes family OS=Arabidopsis thaliana OX=3702 GN=AT1G52670 PE=1 SV=1;tr|A0A178WEY5|A0A178WEY5_A	3	9	9	9	67.1	25.112	4066900	7920700	2177400	37318000	37026000	39043000	0.124926	0.00456352
A0A178VGZ6	Dihydrolipoyl dehydrogenase	At3g16950		tr|A0A178VGZ6|A0A178VGZ6_ARATH;tr|A0A654F7Y2|A0A654F7Y2_ARATH;tr|A0A5S9XED1|A0A5S9XED1_ARATH;sp|A8MS68|PLPD1_ARATH	tr|A0A178VGZ6|A0A178VGZ6_ARATH Dihydrolipoyl dehydrogenase OS=Arabidopsis thaliana OX=3702 GN=At3g16950 PE=3 SV=1;tr|A0A654F7Y2|A0A654F7Y2_ARATH Dihydrolipoyl dehydrogenase OS=Arabidopsis thaliana OX=3702 GN=AN1_LOCUS13086 PE=3 SV=1;tr|A0A5S9XED1|A0A5S9XED	4	11	11	5	30.2	60.756	74788	52136	94497	748780	663470	876760	0.0967322	0.00520656
A0A654G7G2	Stromal processing peptidase, chloroplastic	AN1_LOCUS24424		tr|A0A654G7G2|A0A654G7G2_ARATH;sp|Q9FIH8|SPP_ARATH;tr|A0A1P8BEG1|A0A1P8BEG1_ARATH;tr|A0A7G2FF84|A0A7G2FF84_ARATH;tr|A0A5S9YAA2|A0A5S9YAA2_ARATH;tr|A0A178UNL7|A0A178UNL7_ARATH	tr|A0A654G7G2|A0A654G7G2_ARATH Stromal processing peptidase, chloroplastic OS=Arabidopsis thaliana OX=3702 GN=AN1_LOCUS24424 PE=4 SV=1;sp|Q9FIH8|SPP_ARATH Stromal processing peptidase, chloroplastic OS=Arabidopsis thaliana OX=3702 GN=SPP PE=2 SV=1;tr|A0A1P	6	27	27	27	24.1	140.61	526530	652120	579040	1422200	1383700	1291600	0.428966	0.00550847
A1L4U4	GTP cyclohydrolase II	At5g64300		tr|A1L4U4|A1L4U4_ARATH;tr|A0A5S9YI36|A0A5S9YI36_ARATH;tr|A0A178UCT4|A0A178UCT4_ARATH;sp|P47924|RIBA1_ARATH;tr|A0A1P8BHH7|A0A1P8BHH7_ARATH;tr|A0A178UMK1|A0A178UMK1_ARATH;tr|A0A7G2FHI0|A0A7G2FHI0_ARATH;tr|A0A654GDM9|A0A654GDM9_ARATH;tr|A0A178UKK3|A0A178UKK3_ARATH;sp|Q9FN89|RIBA3_ARATH;tr|F4KJA1|F4KJA1_ARATH	tr|A1L4U4|A1L4U4_ARATH GTP cyclohydrolase II OS=Arabidopsis thaliana OX=3702 GN=At5g64300 PE=2 SV=1;tr|A0A5S9YI36|A0A5S9YI36_ARATH GTP cyclohydrolase II OS=Arabidopsis thaliana OX=3702 GN=AN1_LOCUS26745 PE=3 SV=1;tr|A0A178UCT4|A0A178UCT4_ARATH GTP cyclohyd	11	11	11	10	32.3	42.223	156230	90273	312510	942570	832180	920050	0.207441	0.00565131
A0A178WIW9	coproporphyrinogen oxidase	AXX17_At1g02730		tr|A0A178WIW9|A0A178WIW9_ARATH;sp|Q9LR75|HEM61_ARATH;tr|A0A7G2DRL1|A0A7G2DRL1_ARATH;tr|A0A7G2EVW0|A0A7G2EVW0_ARATH;tr|A0A5S9XPI8|A0A5S9XPI8_ARATH;sp|Q93Z96|HEM62_ARATH;tr|A0A654FLF8|A0A654FLF8_ARATH	tr|A0A178WIW9|A0A178WIW9_ARATH coproporphyrinogen oxidase OS=Arabidopsis thaliana OX=3702 GN=AXX17_At1g02730 PE=3 SV=1;sp|Q9LR75|HEM61_ARATH Coproporphyrinogen-III oxidase 1, chloroplastic OS=Arabidopsis thaliana OX=3702 GN=CPX1 PE=2 SV=1;tr|A0A7G2DRL1|A0A	7	15	15	15	47.2	43.796	548990	534840	865260	3639500	4603600	4444000	0.153628	0.00616711
A0A1P8B4I3	Plastid transcriptionally active 5	PTAC5		tr|A0A1P8B4I3|A0A1P8B4I3_ARATH;tr|A0A178V1Z9|A0A178V1Z9_ARATH;sp|A1A6M1|PTAC5_ARATH;tr|A0A654FNZ3|A0A654FNZ3_ARATH;tr|A0A5S9XRZ8|A0A5S9XRZ8_ARATH;tr|A0A7G2F2L7|A0A7G2F2L7_ARATH;tr|A0A178V1I4|A0A178V1I4_ARATH;tr|A0A178UZL8|A0A178UZL8_ARATH	tr|A0A1P8B4I3|A0A1P8B4I3_ARATH Plastid transcriptionally active 5 OS=Arabidopsis thaliana OX=3702 GN=PTAC5 PE=1 SV=1;tr|A0A178V1Z9|A0A178V1Z9_ARATH PTAC5 OS=Arabidopsis thaliana OX=3702 GN=AXX17_At4g15600 PE=4 SV=1;sp|A1A6M1|PTAC5_ARATH Protein disulfide i	8	7	7	7	25.1	39.816	55573	164350	23512	538640	712480	667250	0.126897	0.00691226
A0A654FPS4	Dihydrolipoyl dehydrogenase	AN1_LOCUS18301		tr|A0A654FPS4|A0A654FPS4_ARATH;sp|F4JLP5|PLPD2_ARATH;tr|A0A178V7V2|A0A178V7V2_ARATH;tr|A0A7G2F2X0|A0A7G2F2X0_ARATH	tr|A0A654FPS4|A0A654FPS4_ARATH Dihydrolipoyl dehydrogenase OS=Arabidopsis thaliana OX=3702 GN=AN1_LOCUS18301 PE=3 SV=1;sp|F4JLP5|PLPD2_ARATH Dihydrolipoyl dehydrogenase 2, chloroplastic OS=Arabidopsis thaliana OX=3702 GN=LPD2 PE=2 SV=2;tr|A0A178V7V2|A0A178	4	9	3	3	22	60.107	12746	22859	13216	186830	152830	179000	0.0941291	0.00738607
A0A7G2F8L8	(thale cress) hypothetical protein	AT9943_LOCUS19222		tr|A0A7G2F8L8|A0A7G2F8L8_ARATH;tr|A0A178U9S1|A0A178U9S1_ARATH;sp|Q9LLC1|BCCP2_ARATH	tr|A0A7G2F8L8|A0A7G2F8L8_ARATH (thale cress) hypothetical protein OS=Arabidopsis thaliana OX=3702 GN=AT9943_LOCUS19222 PE=4 SV=1;tr|A0A178U9S1|A0A178U9S1_ARATH Biotin carboxyl carrier protein of acetyl-CoA carboxylase OS=Arabidopsis thaliana OX=3702 GN=AXX	3	8	7	7	38.2	26.88	4115000	8657900	2731300	43797000	43702000	49898000	0.112842	0.00746999
Q8GRT9	Putative acetyl-CoA carboxylase biotin-containing subunit	At3g15690		tr|Q8GRT9|Q8GRT9_ARATH;tr|A0A178VEN8|A0A178VEN8_ARATH;tr|F4J017|F4J017_ARATH;tr|A0A1I9LMU4|A0A1I9LMU4_ARATH;tr|Q9LW10|Q9LW10_ARATH;tr|A0A5S9XCP1|A0A5S9XCP1_ARATH	tr|Q8GRT9|Q8GRT9_ARATH Putative acetyl-CoA carboxylase biotin-containing subunit OS=Arabidopsis thaliana OX=3702 GN=At3g15690 PE=1 SV=1;tr|A0A178VEN8|A0A178VEN8_ARATH (thale cress) hypothetical protein OS=Arabidopsis thaliana OX=3702 GN=AXX17_At3g16470 PE=	6	7	7	7	52.5	28.169	2532500	3809500	1029400	18442000	21616000	22546000	0.117746	0.00790411
A0A178ULU5	Biotin carboxyl carrier protein of acetyl-CoA carboxylase	AXX17_At5g15990	FUNCTION: This protein is a component of the acetyl coenzyme A carboxylase complex; first, biotin carboxylase catalyzes the carboxylation of the carrier protein and then the transcarboxylase transfers the carboxyl group to form malonyl-CoA. {ECO:0000256|RuleBase:RU364072}.	tr|A0A178ULU5|A0A178ULU5_ARATH;sp|Q42533|BCCP1_ARATH;tr|F4KE21|F4KE21_ARATH;tr|A0A178ULR4|A0A178ULR4_ARATH;tr|A0A7G2F881|A0A7G2F881_ARATH	tr|A0A178ULU5|A0A178ULU5_ARATH Biotin carboxyl carrier protein of acetyl-CoA carboxylase OS=Arabidopsis thaliana OX=3702 GN=AXX17_At5g15990 PE=4 SV=1;sp|Q42533|BCCP1_ARATH Biotin carboxyl carrier protein of acetyl-CoA carboxylase 1, chloroplastic OS=Arabid	5	10	10	9	40.7	29.612	38725000	65810000	14583000	259440000	245800000	267250000	0.1542	0.00919635
A0A514YJC9	DNA-directed RNA polymerase subunit alpha	rpoA	FUNCTION: DNA-dependent RNA polymerase catalyzes the transcription of DNA into RNA using the four ribonucleoside triphosphates as substrates. {ECO:0000256|HAMAP-Rule:MF_00059}.	tr|A0A514YJC9|A0A514YJC9_ARATH;tr|A0A1B1W4Y1|A0A1B1W4Y1_ARATH;sp|P56762|RPOA_ARATH;tr|A0A8F5P3A9|A0A8F5P3A9_ARATH	tr|A0A514YJC9|A0A514YJC9_ARATH DNA-directed RNA polymerase subunit alpha OS=Arabidopsis thaliana OX=3702 GN=rpoA PE=3 SV=1;tr|A0A1B1W4Y1|A0A1B1W4Y1_ARATH DNA-directed RNA polymerase subunit alpha OS=Arabidopsis thaliana OX=3702 GN=rpoA PE=3 SV=1;sp|P56762|	4	6	6	6	22.2	38.153	87088	116190	93116	462310	433780	539400	0.206476	0.00947166
A0A178VD94	Aquaporin TIP2-1-like	AXX17_At3g17060		tr|A0A178VD94|A0A178VD94_ARATH;tr|C0Z2I4|C0Z2I4_ARATH;tr|A0A5S9XCT4|A0A5S9XCT4_ARATH;sp|Q41951|TIP21_ARATH	tr|A0A178VD94|A0A178VD94_ARATH Aquaporin TIP2-1-like OS=Arabidopsis thaliana OX=3702 GN=AXX17_At3g17060 PE=3 SV=1;tr|C0Z2I4|C0Z2I4_ARATH AT3G16240 protein OS=Arabidopsis thaliana OX=3702 GN=At3g16240 PE=2 SV=1;tr|A0A5S9XCT4|A0A5S9XCT4_ARATH (thale cress) h	4	1	1	1	12.5	14.889	54476	136610	150220	205280	269310	336130	0.420991	0.00981831
A0A7G2EE69	(thale cress) hypothetical protein	AT9943_LOCUS7394		tr|A0A7G2EE69|A0A7G2EE69_ARATH;tr|A0A654F074|A0A654F074_ARATH;tr|A0A5S9X0F7|A0A5S9X0F7_ARATH;sp|Q6NLQ7|RIBA2_ARATH	tr|A0A7G2EE69|A0A7G2EE69_ARATH (thale cress) hypothetical protein OS=Arabidopsis thaliana OX=3702 GN=AT9943_LOCUS7394 PE=3 SV=1;tr|A0A654F074|A0A654F074_ARATH GTP_cyclohydro2 domain-containing protein OS=Arabidopsis thaliana OX=3702 GN=AN1_LOCUS8623 PE=3 S	4	3	2	2	6.3	52.199	85313	44316	92508	243240	250900	244190	0.300864	0.0100193
A0A1B1W4T9	DNA-directed RNA polymerase subunit beta	rpoB	FUNCTION: DNA-dependent RNA polymerase catalyzes the transcription of DNA into RNA using the four ribonucleoside triphosphates as substrates. {ECO:0000256|HAMAP-Rule:MF_01321, ECO:0000256|RuleBase:RU363031}.	tr|A0A1B1W4T9|A0A1B1W4T9_ARATH;sp|P50546|RPOB_ARATH;tr|A0A178W0J6|A0A178W0J6_ARATH;tr|A0A8F5S3Q9|A0A8F5S3Q9_ARATH;tr|A0A8F5V8S3|A0A8F5V8S3_ARATH;tr|Q3ZVA7|Q3ZVA7_ARATH;tr|Q3ZVA9|Q3ZVA9_ARATH	tr|A0A1B1W4T9|A0A1B1W4T9_ARATH DNA-directed RNA polymerase subunit beta OS=Arabidopsis thaliana OX=3702 GN=rpoB PE=3 SV=1;sp|P50546|RPOB_ARATH DNA-directed RNA polymerase subunit beta OS=Arabidopsis thaliana OX=3702 GN=rpoB PE=3 SV=4;tr|A0A178W0J6|A0A178W0	7	12	12	12	14.2	121.06	125260	28804	20535	437530	467310	455320	0.128367	0.0108345
O03042	Ribulose bisphosphate carboxylase large chain	rbcL	FUNCTION: RuBisCO catalyzes two reactions: the carboxylation of D-ribulose 1,5-bisphosphate, the primary event in carbon dioxide fixation, as well as the oxidative fragmentation of the pentose substrate in the photorespiration process. Both reactions occur simultaneously and in competition at the same active site. {ECO:0000255|HAMAP-Rule:MF_01338}.	sp|O03042|RBL_ARATH;tr|A0A1B1W4U8|A0A1B1W4U8_ARATH;tr|A0A8F5GFN2|A0A8F5GFN2_ARATH;tr|A0A075M556|A0A075M556_ARATH;tr|X5ICS1|X5ICS1_ARATH;tr|Q85B88|Q85B88_ARATH;tr|A0A8F5P3U5|A0A8F5P3U5_ARATH;tr|G0WXW0|G0WXW0_ARATH;tr|A0A0K1CVP8|A0A0K1CVP8_ARATH;tr|A0A3G1M2D0|A0A3G1M2D0_ARATH;tr|A0A482JZC1|A0A482JZC1_ARATH;tr|H9AFL1|H9AFL1_ARATH;tr|H9AFL0|H9AFL0_ARATH;tr|Q9MVP0|Q9MVP0_ARATH;sp|P93292|M280_ARATH;tr|…	sp|O03042|RBL_ARATH Ribulose bisphosphate carboxylase large chain OS=Arabidopsis thaliana OX=3702 GN=rbcL PE=1 SV=1;tr|A0A1B1W4U8|A0A1B1W4U8_ARATH Ribulose bisphosphate carboxylase large chain OS=Arabidopsis thaliana OX=3702 GN=rbcL PE=3 SV=1;tr|A0A8F5GFN2	17	26	26	1	47.6	52.954	22904000	27716000	20532000	67489000	69340000	78986000	0.32969	0.0113754
Q9M201	Cytochrome P450 family protein	T8B10_250		tr|Q9M201|Q9M201_ARATH;tr|A0A7G2EZD3|A0A7G2EZD3_ARATH;tr|A0A654FJJ1|A0A654FJJ1_ARATH;tr|F4JBW0|F4JBW0_ARATH;tr|A0A178V7Q2|A0A178V7Q2_ARATH;tr|F4JBW2|F4JBW2_ARATH;tr|Q8GUK3|Q8GUK3_ARATH;tr|A0A5S9XMJ5|A0A5S9XMJ5_ARATH	tr|Q9M201|Q9M201_ARATH Cytochrome P450 family protein OS=Arabidopsis thaliana OX=3702 GN=T8B10_250 PE=1 SV=1;tr|A0A7G2EZD3|A0A7G2EZD3_ARATH (thale cress) hypothetical protein OS=Arabidopsis thaliana OX=3702 GN=AT9943_LOCUS14142 PE=4 SV=1;tr|A0A654FJJ1|A0A6	8	4	4	4	14.9	36.687	109390	128400	60386	292400	313580	317220	0.322981	0.0132834
Q38970	Acetyl-CoA carboxylase 1	ACC1	FUNCTION: Multifunctional enzyme that catalyzes the carboxylation of acetyl-CoA, forming malonyl-CoA, which is used in the plastid for fatty acid synthesis and in the cytosol in various biosynthetic pathways including fatty acid elongation. Required for very long chain fatty acids elongation. Necessary for embryo and plant development. Plays a central function in embryo morphogenesis, especially …	sp|Q38970|ACC1_ARATH;tr|A0A178W1F6|A0A178W1F6_ARATH;tr|A0A7G2DVH3|A0A7G2DVH3_ARATH;tr|A0A654ERB2|A0A654ERB2_ARATH;tr|A0A7G2DV95|A0A7G2DV95_ARATH;tr|A0A178WA33|A0A178WA33_ARATH;tr|A0A654EKR0|A0A654EKR0_ARATH;sp|F4I1L3|ACC2_ARATH;tr|A0A5S9WLY5|A0A5S9WLY5_ARATH;tr|Q7DN91|Q7DN91_ARATH;tr|B3H4A7|B3H4A7_ARATH;tr|A0A1P8ANX0|A0A1P8ANX0_ARATH;tr|P92936|P92936_ARATH	sp|Q38970|ACC1_ARATH Acetyl-CoA carboxylase 1 OS=Arabidopsis thaliana OX=3702 GN=ACC1 PE=1 SV=1;tr|A0A178W1F6|A0A178W1F6_ARATH acetyl-CoA carboxylase OS=Arabidopsis thaliana OX=3702 GN=AXX17_At1g36920 PE=4 SV=1;tr|A0A7G2DVH3|A0A7G2DVH3_ARATH acetyl-CoA car	13	99	99	99	53.2	251.38	2531900	18002000	1365200	59205000	61175000	66826000	0.116979	0.0135561
A0A178UQ71	RAD52-2B	AXX17_At5g46380		tr|A0A178UQ71|A0A178UQ71_ARATH;sp|Q9FIJ4|RD522_ARATH;tr|A0A7G2FEE0|A0A7G2FEE0_ARATH;tr|A0A178UNA6|A0A178UNA6_ARATH	tr|A0A178UQ71|A0A178UQ71_ARATH RAD52-2B OS=Arabidopsis thaliana OX=3702 GN=AXX17_At5g46380 PE=4 SV=1;sp|Q9FIJ4|RD522_ARATH DNA repair RAD52-like protein 2, chloroplastic OS=Arabidopsis thaliana OX=3702 GN=RAD52-2 PE=1 SV=1;tr|A0A7G2FEE0|A0A7G2FEE0_ARATH (t	4	10	10	9	69.7	21.597	340630	304220	964280	2382800	2321000	2348600	0.228168	0.0137742
A0A7G2FG94	Glutamine synthetase	AT9943_LOCUS20542		tr|A0A7G2FG94|A0A7G2FG94_ARATH;tr|B9DGD1|B9DGD1_ARATH;tr|A0A384L697|A0A384L697_ARATH;sp|Q43127|GLNA2_ARATH;tr|C0Z2E9|C0Z2E9_ARATH;tr|Q56ZK3|Q56ZK3_ARATH;tr|A0A7G2E0A5|A0A7G2E0A5_ARATH;tr|Q0WWL2|Q0WWL2_ARATH;tr|A0A178W9R9|A0A178W9R9_ARATH;sp|Q8LCE1|GLN12_ARATH;tr|F4ID91|F4ID91_ARATH	tr|A0A7G2FG94|A0A7G2FG94_ARATH Glutamine synthetase OS=Arabidopsis thaliana OX=3702 GN=AT9943_LOCUS20542 PE=3 SV=1;tr|B9DGD1|B9DGD1_ARATH Glutamine synthetase OS=Arabidopsis thaliana OX=3702 GN=At5g35630 PE=2 SV=1;tr|A0A384L697|A0A384L697_ARATH Glutamine s	11	19	19	18	29.3	79.146	892640	1279300	763300	2089800	2460800	2443700	0.419662	0.0143334
A0A178W4F9	Dihydrolipoamide acetyltransferase component of pyruvate dehydrogenase complex	AXX17_At1g35370		tr|A0A178W4F9|A0A178W4F9_ARATH;sp|Q9C8P0|ODP25_ARATH;tr|A0A7G2DV84|A0A7G2DV84_ARATH;tr|A0A654EGW1|A0A654EGW1_ARATH	tr|A0A178W4F9|A0A178W4F9_ARATH Dihydrolipoamide acetyltransferase component of pyruvate dehydrogenase complex OS=Arabidopsis thaliana OX=3702 GN=AXX17_At1g35370 PE=3 SV=1;sp|Q9C8P0|ODP25_ARATH Dihydrolipoyllysine-residue acetyltransferase component 5 of py	4	11	9	9	35.3	48.306	28698	334190	135880	3887000	2739500	3605200	0.0487473	0.0174497
A0A1P8BBK0	Superoxide dismutase	FSD2	FUNCTION: Destroys radicals which are normally produced within the cells and which are toxic to biological systems. {ECO:0000256|RuleBase:RU000414}.	tr|A0A1P8BBK0|A0A1P8BBK0_ARATH;tr|A0A1P8BBJ5|A0A1P8BBJ5_ARATH;tr|A0A5S9YE21|A0A5S9YE21_ARATH;tr|A0A178UQJ4|A0A178UQJ4_ARATH;sp|Q9LU64|SODF2_ARATH;tr|A0A1P8BBM1|A0A1P8BBM1_ARATH;tr|A0A7G2FF78|A0A7G2FF78_ARATH;tr|A0A5S9XNN9|A0A5S9XNN9_ARATH;tr|F4JHF1|F4JHF1_ARATH;tr|A0A654FKN3|A0A654FKN3_ARATH	tr|A0A1P8BBK0|A0A1P8BBK0_ARATH Superoxide dismutase OS=Arabidopsis thaliana OX=3702 GN=FSD2 PE=1 SV=1;tr|A0A1P8BBJ5|A0A1P8BBJ5_ARATH superoxide dismutase OS=Arabidopsis thaliana OX=3702 GN=FSD2 PE=1 SV=1;tr|A0A5S9YE21|A0A5S9YE21_ARATH superoxide dismutase	10	5	5	5	24.5	27.226	29612	18189	125800	269840	297460	298110	0.2006	0.017873
A0A7G2FCW6	(thale cress) hypothetical protein	AT9943_LOCUS19266		tr|A0A7G2FCW6|A0A7G2FCW6_ARATH;tr|A0A178UEW6|A0A178UEW6_ARATH;sp|Q9LFS4|NIK1_ARATH	tr|A0A7G2FCW6|A0A7G2FCW6_ARATH (thale cress) hypothetical protein OS=Arabidopsis thaliana OX=3702 GN=AT9943_LOCUS19266 PE=4 SV=1;tr|A0A178UEW6|A0A178UEW6_ARATH NIK1 OS=Arabidopsis thaliana OX=3702 GN=AXX17_At5g15560 PE=3 SV=1;sp|Q9LFS4|NIK1_ARATH Protein N	3	1	1	1	3.2	45.617	268080	123570	142170	520250	516260	536550	0.339351	0.0180071
A0A1I9LS20	Uncharacterized protein	At3g46616		tr|A0A1I9LS20|A0A1I9LS20_ARATH;tr|F4J956|F4J956_ARATH;tr|A0A654FDD7|A0A654FDD7_ARATH	tr|A0A1I9LS20|A0A1I9LS20_ARATH Uncharacterized protein OS=Arabidopsis thaliana OX=3702 GN=At3g46616 PE=4 SV=1;tr|F4J956|F4J956_ARATH Uncharacterized protein OS=Arabidopsis thaliana OX=3702 GN=AT3G46616 PE=4 SV=1;tr|A0A654FDD7|A0A654FDD7_ARATH Uncharacteriz	3	2	2	2	61.5	4.5751	367750	234270	483770	789300	846890	888540	0.430062	0.0187741
Q9LIR4	Dihydroxy-acid dehydratase, chloroplastic	DHAD	FUNCTION: Catalyzes the dehydration of 2,3-dihydroxy-3-isovalerate or 2,3-dihydroxy-3-methylvalerate to the 2-oxo acids 3-methyl-2-oxobutanoate (3MOB) or 3-methyl-2-oxopentanoate (3MOP). {ECO:0000303|PubMed:12242394}.	sp|Q9LIR4|ILVD_ARATH;tr|A0A178VEH1|A0A178VEH1_ARATH;tr|A0A7G2EKY6|A0A7G2EKY6_ARATH	sp|Q9LIR4|ILVD_ARATH Dihydroxy-acid dehydratase, chloroplastic OS=Arabidopsis thaliana OX=3702 GN=DHAD PE=1 SV=1;tr|A0A178VEH1|A0A178VEH1_ARATH dihydroxy-acid dehydratase OS=Arabidopsis thaliana OX=3702 GN=AXX17_At3g25840 PE=3 SV=1;tr|A0A7G2EKY6|A0A7G2EKY6	3	17	17	17	34.5	64.913	989040	562980	669790	1762200	1785900	1959100	0.403437	0.0212204
Q9FNB0	Magnesium-chelatase subunit ChlH, chloroplastic	CHLH	FUNCTION: Multifunctional protein involved in chlorophyll synthesis, plastid-to-nucleus retrograde signaling and abscisic acid (ABA) perception. In chlorophyll synthesis, catalyzes the insertion of magnesium ion into protoporphyrin IX to yield Mg-protoporphyrin IX. The reaction takes place in two steps, with an ATP-dependent activation followed by an ATP-dependent chelation step. In addition to i…	sp|Q9FNB0|CHLH_ARATH;tr|A0A178U9Q0|A0A178U9Q0_ARATH;tr|A8MR05|A8MR05_ARATH	sp|Q9FNB0|CHLH_ARATH Magnesium-chelatase subunit ChlH, chloroplastic OS=Arabidopsis thaliana OX=3702 GN=CHLH PE=1 SV=1;tr|A0A178U9Q0|A0A178U9Q0_ARATH magnesium chelatase OS=Arabidopsis thaliana OX=3702 GN=AXX17_At5g13050 PE=3 SV=1;tr|A8MR05|A8MR05_ARATH ma	3	37	37	37	32.4	153.57	1333100	885440	1735700	3150000	3530500	3327800	0.395096	0.0242587
Q94AJ9	Nucleic acid-binding, OB-fold-like protein	At1g12800		tr|Q94AJ9|Q94AJ9_ARATH;tr|A0A5S9U4M6|A0A5S9U4M6_ARATH;tr|A0A178WFJ4|A0A178WFJ4_ARATH;tr|Q9LPW9|Q9LPW9_ARATH;tr|A0A7G2DSR6|A0A7G2DSR6_ARATH;tr|B9DI42|B9DI42_ARATH;tr|Q570M2|Q570M2_ARATH	tr|Q94AJ9|Q94AJ9_ARATH Nucleic acid-binding, OB-fold-like protein OS=Arabidopsis thaliana OX=3702 GN=At1g12800 PE=1 SV=1;tr|A0A5S9U4M6|A0A5S9U4M6_ARATH S1 motif domain-containing protein OS=Arabidopsis thaliana OX=3702 GN=C24_LOCUS1304 PE=4 SV=1;tr|A0A178W	7	17	17	17	23.3	85.667	443850	367590	680980	1349200	1319600	1228600	0.382927	0.0244599
A0A5S9YDS4	glutamate synthase (NADH)	AN1_LOCUS25606		tr|A0A5S9YDS4|A0A5S9YDS4_ARATH;sp|Q9LV03|GLUT1_ARATH;tr|A0A178UR11|A0A178UR11_ARATH;tr|A0A7G2FGK3|A0A7G2FGK3_ARATH;tr|A0A178USF0|A0A178USF0_ARATH;tr|A0A7G2FHU1|A0A7G2FHU1_ARATH;tr|A0A178UQR2|A0A178UQR2_ARATH;tr|A0A178UQD5|A0A178UQD5_ARATH	tr|A0A5S9YDS4|A0A5S9YDS4_ARATH glutamate synthase (NADH) OS=Arabidopsis thaliana OX=3702 GN=AN1_LOCUS25606 PE=3 SV=1;sp|Q9LV03|GLUT1_ARATH Glutamate synthase 1 [NADH], chloroplastic OS=Arabidopsis thaliana OX=3702 GN=GLT1 PE=1 SV=2;tr|A0A178UR11|A0A178UR11	8	62	62	62	37.1	241.94	1464500	3081100	1866800	4758500	5222500	5725700	0.408259	0.0255931
Q8S9L5	Trigger factor-like protein TIG, Chloroplastic	TIG	FUNCTION: Involved in protein export. Acts as a chaperone by maintaining the newly synthesized protein in an open conformation. Functions as a peptidyl-prolyl cis-trans isomerase (By similarity). {ECO:0000250}.	sp|Q8S9L5|TIG_ARATH;tr|A0A7G2FI86|A0A7G2FI86_ARATH;tr|A0A178UDF7|A0A178UDF7_ARATH	sp|Q8S9L5|TIG_ARATH Trigger factor-like protein TIG, Chloroplastic OS=Arabidopsis thaliana OX=3702 GN=TIG PE=1 SV=1;tr|A0A7G2FI86|A0A7G2FI86_ARATH peptidylprolyl isomerase OS=Arabidopsis thaliana OX=3702 GN=AT9943_LOCUS22226 PE=3 SV=1;tr|A0A178UDF7|A0A178U	3	27	27	27	48.8	61.733	4275700	2584400	4165400	7184700	7913500	8239300	0.472437	0.0277888
A0A654G0L8	Argininosuccinate lyase, chloroplastic	AN1_LOCUS21886		tr|A0A654G0L8|A0A654G0L8_ARATH;tr|A0A178U932|A0A178U932_ARATH;sp|Q9LEU8|ARLY_ARATH;tr|A0A7G2F6K8|A0A7G2F6K8_ARATH	tr|A0A654G0L8|A0A654G0L8_ARATH Argininosuccinate lyase, chloroplastic OS=Arabidopsis thaliana OX=3702 GN=AN1_LOCUS21886 PE=3 SV=1;tr|A0A178U932|A0A178U932_ARATH Argininosuccinate lyase, chloroplastic OS=Arabidopsis thaliana OX=3702 GN=AXX17_At5g10580 PE=3	4	13	13	13	32.3	57.512	199760	146850	320060	475320	586960	589350	0.403644	0.0278093
Q570Q2	Transposase (Fragment)			tr|Q570Q2|Q570Q2_ARATH;tr|Q1G3B3|Q1G3B3_ARATH;tr|A0A384LGW2|A0A384LGW2_ARATH;tr|A0ME01|A0ME01_ARATH	tr|Q570Q2|Q570Q2_ARATH Transposase (Fragment) OS=Arabidopsis thaliana OX=3702 PE=2 SV=1;tr|Q1G3B3|Q1G3B3_ARATH Transposase OS=Arabidopsis thaliana OX=3702 GN=AT3G05936 PE=4 SV=1;tr|A0A384LGW2|A0A384LGW2_ARATH Transposase OS=Arabidopsis thaliana OX=3702 GN=	4	1	1	1	27.1	12.751	3406200	7172000	4569500	19822000	25614000	33570000	0.191728	0.0319882
A0A654F3U1	polyribonucleotide nucleotidyltransferase	AN1_LOCUS11648		tr|A0A654F3U1|A0A654F3U1_ARATH;sp|Q8GZQ3|PNP1_ARATH;tr|A0A178VFS9|A0A178VFS9_ARATH;tr|A0A7G2EHW6|A0A7G2EHW6_ARATH;tr|A0A178W1N9|A0A178W1N9_ARATH;tr|A0A7G2EGY5|A0A7G2EGY5_ARATH;tr|A0A178VZ52|A0A178VZ52_ARATH;tr|A0A5S9X801|A0A5S9X801_ARATH;tr|A0A654F3Y6|A0A654F3Y6_ARATH	tr|A0A654F3U1|A0A654F3U1_ARATH polyribonucleotide nucleotidyltransferase OS=Arabidopsis thaliana OX=3702 GN=AN1_LOCUS11648 PE=3 SV=1;sp|Q8GZQ3|PNP1_ARATH Polyribonucleotide nucleotidyltransferase 1, chloroplastic OS=Arabidopsis thaliana OX=3702 GN=PNP1 PE=	9	18	18	18	26.6	99.565	226560	184320	433370	848680	1091600	921810	0.294977	0.0321071
Q9SZD6	Polyprotein of EF-Ts, chloroplastic	PETs	FUNCTION: [Elongation factor Ts, chloroplastic]: Associates with the EF-Tu.GDP complex and induces the exchange of GDP to GTP (By similarity). It remains bound to the aminoacyl-tRNA.EF-Tu.GTP complex up to the GTP hydrolysis stage on the ribosome (By similarity). {ECO:0000250|UniProtKB:A8J637}.; FUNCTION: [Plastid-specific ribosomal protein-7, chloroplastic]: Binds to psbD and psbA 5'-untranslate…	sp|Q9SZD6|PETS_ARATH;tr|A0A178UYW8|A0A178UYW8_ARATH;tr|A0A7G2F1F4|A0A7G2F1F4_ARATH;tr|A0A654FU27|A0A654FU27_ARATH;tr|A0A5S9XWW6|A0A5S9XWW6_ARATH	sp|Q9SZD6|PETS_ARATH Polyprotein of EF-Ts, chloroplastic OS=Arabidopsis thaliana OX=3702 GN=PETs PE=1 SV=1;tr|A0A178UYW8|A0A178UYW8_ARATH Elongation factor Ts, mitochondrial OS=Arabidopsis thaliana OX=3702 GN=EFTS PE=3 SV=1;tr|A0A7G2F1F4|A0A7G2F1F4_ARATH E	5	17	17	17	23.5	103.78	301940	437950	159680	923110	918470	1081400	0.307758	0.0352629
Q9LIC4	Cysteine/Histidine-rich C1 domain family protein	At3g13760		tr|Q9LIC4|Q9LIC4_ARATH	tr|Q9LIC4|Q9LIC4_ARATH Cysteine/Histidine-rich C1 domain family protein OS=Arabidopsis thaliana OX=3702 GN=At3g13760 PE=1 SV=1	1	1	1	1	2.9	75.489	2643400	2079400	130620	5630200	5314500	5596000	0.293423	0.0385696
A0A654FCH5	10 kDa chaperonin 1, chloroplastic-like	AN1_LOCUS10986		tr|A0A654FCH5|A0A654FCH5_ARATH;tr|A0A178VYR3|A0A178VYR3_ARATH;sp|O80504|CH102_ARATH	tr|A0A654FCH5|A0A654FCH5_ARATH 10 kDa chaperonin 1, chloroplastic-like OS=Arabidopsis thaliana OX=3702 GN=AN1_LOCUS10986 PE=4 SV=1;tr|A0A178VYR3|A0A178VYR3_ARATH (thale cress) hypothetical protein OS=Arabidopsis thaliana OX=3702 GN=AXX17_At2g42220 PE=4 SV=	3	4	4	4	33.8	15.063	2273200	1170700	1506400	3457100	3605100	3846900	0.453777	0.0386229
F4JRN1	Rho termination factor	At4g18740		tr|F4JRN1|F4JRN1_ARATH;tr|A0A7G2F486|A0A7G2F486_ARATH;tr|A0JQ06|A0JQ06_ARATH;tr|A0A7G2F1W3|A0A7G2F1W3_ARATH;tr|A0A1P8B4Q9|A0A1P8B4Q9_ARATH;tr|F4JRN0|F4JRN0_ARATH;tr|A0A654FQS8|A0A654FQS8_ARATH;tr|A0A178V314|A0A178V314_ARATH;tr|Q9SN40|Q9SN40_ARATH;tr|A0A5S9XU06|A0A5S9XU06_ARATH;tr|A0A178V4Q9|A0A178V4Q9_ARATH	tr|F4JRN1|F4JRN1_ARATH Rho termination factor OS=Arabidopsis thaliana OX=3702 GN=At4g18740 PE=1 SV=1;tr|A0A7G2F486|A0A7G2F486_ARATH (thale cress) hypothetical protein OS=Arabidopsis thaliana OX=3702 GN=AT9943_LOCUS16020 PE=4 SV=1;tr|A0JQ06|A0JQ06_ARATH AT4	11	3	3	3	15.9	21.176	168210	98950	202870	416500	437380	363650	0.386052	0.0398493
A0A7G2F3S0	(thale cress) hypothetical protein	AT9943_LOCUS17803		tr|A0A7G2F3S0|A0A7G2F3S0_ARATH;tr|A0A178V4S0|A0A178V4S0_ARATH;sp|Q8GUM2|HSP7I_ARATH	tr|A0A7G2F3S0|A0A7G2F3S0_ARATH (thale cress) hypothetical protein OS=Arabidopsis thaliana OX=3702 GN=AT9943_LOCUS17803 PE=3 SV=1;tr|A0A178V4S0|A0A178V4S0_ARATH MtHsc70-1 OS=Arabidopsis thaliana OX=3702 GN=AXX17_At4g43220 PE=3 SV=1;sp|Q8GUM2|HSP7I_ARATH Hea	3	9	9	6	17.7	72.699	155770	138920	195500	375270	595950	517500	0.329269	0.040151
A0A5S9XWS1	(thale cress) hypothetical protein	AN1_LOCUS19637		tr|A0A5S9XWS1|A0A5S9XWS1_ARATH;sp|Q96318|CRU3_ARATH;tr|A0A178V3Z1|A0A178V3Z1_ARATH;tr|A0A1P8B543|A0A1P8B543_ARATH;tr|F4JLA9|F4JLA9_ARATH	tr|A0A5S9XWS1|A0A5S9XWS1_ARATH (thale cress) hypothetical protein OS=Arabidopsis thaliana OX=3702 GN=AN1_LOCUS19637 PE=3 SV=1;sp|Q96318|CRU3_ARATH 12S seed storage protein CRC OS=Arabidopsis thaliana OX=3702 GN=CRC PE=1 SV=1;tr|A0A178V3Z1|A0A178V3Z1_ARATH	5	6	6	6	18.1	58.235	23192	82709	45637	121640	241440	262070	0.242403	0.0435346
A0A178VB36	MTO1	AXX17_At3g00140		tr|A0A178VB36|A0A178VB36_ARATH;sp|P55217|CGS1_ARATH;tr|A0A7G2EL88|A0A7G2EL88_ARATH;tr|C0Z354|C0Z354_ARATH;tr|Q6QEF6|Q6QEF6_ARATH	tr|A0A178VB36|A0A178VB36_ARATH MTO1 OS=Arabidopsis thaliana OX=3702 GN=AXX17_At3g00140 PE=3 SV=1;sp|P55217|CGS1_ARATH Cystathionine gamma-synthase 1, chloroplastic OS=Arabidopsis thaliana OX=3702 GN=CGS1 PE=1 SV=3;tr|A0A7G2EL88|A0A7G2EL88_ARATH (thale cres	5	15	15	15	36.8	59.918	364630	176240	420510	696110	941930	1000700	0.364333	0.0470686
A0A178VJT2	thioredoxin-dependent peroxiredoxin	AXX17_At3g11560	FUNCTION: Thiol-specific peroxidase that catalyzes the reduction of hydrogen peroxide and organic hydroperoxides to water and alcohols, respectively. {ECO:0000256|PIRNR:PIRNR000239}.	tr|A0A178VJT2|A0A178VJT2_ARATH;sp|Q96291|BAS1A_ARATH	tr|A0A178VJT2|A0A178VJT2_ARATH thioredoxin-dependent peroxiredoxin OS=Arabidopsis thaliana OX=3702 GN=AXX17_At3g11560 PE=4 SV=1;sp|Q96291|BAS1A_ARATH 2-Cys peroxiredoxin BAS1, chloroplastic OS=Arabidopsis thaliana OX=3702 GN=BAS1 PE=1 SV=2	2	8	8	4	47	29.092	1496200	876850	2503000	3545200	3872500	3824300	0.433735	0.0484205

## Sheet: B. PsbS-D-specific
Table S3B Specific PsbS-interacting proteins under dark conditions
Protein	Protein Name	Gene Name	Function	ProteinGroup	FastaHeaders	Proteins	Peptides	RazorUniquePeptides	UniquePeptides	Coverage	MolWeight	LFQ intensity PsbS-D1	LFQ intensity PsbS-D2	LFQ intensity PsbS-D3	LFQ intensity PTP-D1	LFQ intensity PTP-D2	LFQ intensity PTP-D3	FC	P-value
A0A1B1W4S8	ATP synthase subunit alpha, chloroplastic	atpA	FUNCTION: Produces ATP from ADP in the presence of a proton gradient across the membrane. The alpha chain is a regulatory subunit. {ECO:0000256|HAMAP-Rule:MF_01346, ECO:0000256|RuleBase:RU004286}.	tr|A0A1B1W4S8|A0A1B1W4S8_ARATH;sp|P56757|ATPA_ARATH;tr|A0A8F5V9F8|A0A8F5V9F8_ARATH;tr|A0A8F5P2E4|A0A8F5P2E4_ARATH;tr|Q8HAW5|Q8HAW5_ARATH	tr|A0A1B1W4S8|A0A1B1W4S8_ARATH ATP synthase subunit alpha, chloroplastic OS=Arabidopsis thaliana OX=3702 GN=atpA PE=3 SV=1;sp|P56757|ATPA_ARATH ATP synthase subunit alpha, chloroplastic OS=Arabidopsis thaliana OX=3702 GN=atpA PE=1 SV=1	5	16	15	12	44.2	55.328	23790000	20632000	22036000	3590200	3471900	3581000	6.24423	0.00223319
O65396	Aminomethyltransferase, mitochondrial	GDCST	FUNCTION: The glycine decarboxylase (GDC) or glycine cleavage system catalyzes the degradation of glycine. {ECO:0000250}.	sp|O65396|GCST_ARATH;tr|A0A178WFZ3|A0A178WFZ3_ARATH;tr|A0A2H1ZEA9|A0A2H1ZEA9_ARATH	sp|O65396|GCST_ARATH Aminomethyltransferase, mitochondrial OS=Arabidopsis thaliana OX=3702 GN=GDCST PE=2 SV=1;tr|A0A178WFZ3|A0A178WFZ3_ARATH Aminomethyltransferase OS=Arabidopsis thaliana OX=3702 GN=AXX17_At1g12220 PE=3 SV=1;tr|A0A2H1ZEA9|A0A2H1ZEA9_ARATH	3	14	14	14	46.3	44.444	2940400	3638100	3118600	1476500	656090	787210	3.32115	0.035862
A0A1B1W4V2	ATP synthase subunit beta, chloroplastic	atpB	FUNCTION: Produces ATP from ADP in the presence of a proton gradient across the membrane. The catalytic sites are hosted primarily by the beta subunits. {ECO:0000256|HAMAP-Rule:MF_01347}.	tr|A0A1B1W4V2|A0A1B1W4V2_ARATH;sp|P19366|ATPB_ARATH;tr|A0A8F5V9R2|A0A8F5V9R2_ARATH;tr|A0A8F5NZX9|A0A8F5NZX9_ARATH;tr|Q3ZVD9|Q3ZVD9_ARATH;tr|O04243|O04243_ARATH	tr|A0A1B1W4V2|A0A1B1W4V2_ARATH ATP synthase subunit beta, chloroplastic OS=Arabidopsis thaliana OX=3702 GN=atpB PE=3 SV=1;sp|P19366|ATPB_ARATH ATP synthase subunit beta, chloroplastic OS=Arabidopsis thaliana OX=3702 GN=atpB PE=1 SV=2;tr|A0A8F5V9R2|A0A8F5V9	6	20	20	20	53.2	53.933	3988500	3767600	4011000	842180	889100	1153800	4.0786	0.000985808
A0A178UBZ3	CaS	AXX17_At5g22580		tr|A0A178UBZ3|A0A178UBZ3_ARATH;tr|A0A7G2FBQ0|A0A7G2FBQ0_ARATH;tr|A0A654G3C2|A0A654G3C2_ARATH;sp|Q9FN48|CAS_ARATH;tr|A0A1P8BCX7|A0A1P8BCX7_ARATH	tr|A0A178UBZ3|A0A178UBZ3_ARATH CaS OS=Arabidopsis thaliana OX=3702 GN=AXX17_At5g22580 PE=4 SV=1;tr|A0A7G2FBQ0|A0A7G2FBQ0_ARATH (thale cress) hypothetical protein OS=Arabidopsis thaliana OX=3702 GN=AT9943_LOCUS19838 PE=4 SV=1;tr|A0A654G3C2|A0A654G3C2_ARATH	5	15	15	15	48.4	41.23	3586700	3180900	3418500	511610	601520	683330	5.6701	0.00272758
Q9SYI0	Protein translocase subunit SECA1, chloroplastic	SECA1	FUNCTION: Has a central role in coupling the hydrolysis of ATP to the transfer of proteins across the thylakoid membrane. Involved in photosynthetic acclimation and required for chloroplast biogenesis. {ECO:0000269|PubMed:20194926, ECO:0000269|PubMed:21051552}.	sp|Q9SYI0|SECA1_ARATH;tr|A0A1P8B485|A0A1P8B485_ARATH;tr|A0A7G2EWN1|A0A7G2EWN1_ARATH;tr|A0A654FL37|A0A654FL37_ARATH;tr|A0A5S9XNZ7|A0A5S9XNZ7_ARATH;tr|F4JG57|F4JG57_ARATH;tr|A0A178URB9|A0A178URB9_ARATH	sp|Q9SYI0|SECA1_ARATH Protein translocase subunit SECA1, chloroplastic OS=Arabidopsis thaliana OX=3702 GN=SECA1 PE=1 SV=2;tr|A0A1P8B485|A0A1P8B485_ARATH Protein translocase subunit SecA OS=Arabidopsis thaliana OX=3702 GN=AGY1 PE=1 SV=1;tr|A0A7G2EWN1|A0A7G2	7	37	37	17	46.5	115.18	2941400	1880100	3023300	404030	392920	405030	6.52656	0.0260158
A0A178WK60	Chlorophyll a-b binding protein, chloroplastic	AXX17_At1g16590	FUNCTION: The light-harvesting complex (LHC) functions as a light receptor, it captures and delivers excitation energy to photosystems with which it is closely associated. {ECO:0000256|RuleBase:RU363080}.	tr|A0A178WK60|A0A178WK60_ARATH;tr|Q9XF90|Q9XF90_ARATH;tr|Q9LMQ2|Q9LMQ2_ARATH;tr|A0A654EA44|A0A654EA44_ARATH;tr|A0A5S9ULM2|A0A5S9ULM2_ARATH	tr|A0A178WK60|A0A178WK60_ARATH Chlorophyll a-b binding protein, chloroplastic OS=Arabidopsis thaliana OX=3702 GN=AXX17_At1g16590 PE=3 SV=1;tr|Q9XF90|Q9XF90_ARATH Chlorophyll a-b binding protein, chloroplastic OS=Arabidopsis thaliana OX=3702 GN=Lhcb6 PE=2 S	5	6	6	6	27	27.336	2727800	4667800	3433600	311540	331580	344360	10.9665	0.0281581
A0A178UT81	Carbonic anhydrase	At5g14740	FUNCTION: Reversible hydration of carbon dioxide. {ECO:0000256|RuleBase:RU003956}.	tr|A0A178UT81|A0A178UT81_ARATH;tr|A0A654G125|A0A654G125_ARATH;tr|A8MQY4|A8MQY4_ARATH;tr|F4K875|F4K875_ARATH;tr|F4K873|F4K873_ARATH;sp|P42737|BCA2_ARATH;tr|A0A7G2F7L7|A0A7G2F7L7_ARATH;tr|A0A178UTI0|A0A178UTI0_ARATH	tr|A0A178UT81|A0A178UT81_ARATH Carbonic anhydrase OS=Arabidopsis thaliana OX=3702 GN=At5g14740 PE=3 SV=1;tr|A0A654G125|A0A654G125_ARATH Carbonic anhydrase OS=Arabidopsis thaliana OX=3702 GN=At5g14740 PE=3 SV=1;tr|A8MQY4|A8MQY4_ARATH Carbonic anhydrase OS=A	8	12	6	6	61.8	28.344	350290	562030	260520	297700		141800
A0A5S9XVD2	Stromal 70 kDa heat shock-related protein, chloroplastic	C24_LOCUS19069		tr|A0A5S9XVD2|A0A5S9XVD2_ARATH;tr|A0A178V345|A0A178V345_ARATH;sp|Q9STW6|HSP7F_ARATH	tr|A0A5S9XVD2|A0A5S9XVD2_ARATH Stromal 70 kDa heat shock-related protein, chloroplastic OS=Arabidopsis thaliana OX=3702 GN=C24_LOCUS19069 PE=3 SV=1;tr|A0A178V345|A0A178V345_ARATH (thale cress) hypothetical protein OS=Arabidopsis thaliana OX=3702 GN=AXX17_A	3	23	7	7	35.4	76.606	731580	694300	634780	295080	384000	349440	2.00352	0.017994
A0A178W817	geranylgeranyl diphosphate reductase	AXX17_At1g68850		tr|A0A178W817|A0A178W817_ARATH;sp|Q9CA67|CHLP_ARATH	tr|A0A178W817|A0A178W817_ARATH geranylgeranyl diphosphate reductase OS=Arabidopsis thaliana OX=3702 GN=AXX17_At1g68850 PE=3 SV=1;sp|Q9CA67|CHLP_ARATH Geranylgeranyl diphosphate reductase, chloroplastic OS=Arabidopsis thaliana OX=3702 GN=CHLP PE=1 SV=1	2	16	16	16	48.2	51.837	2606000	3433600	2660700	280510	334270	420640	8.40268	0.0112495
A0A7G2E1Y9	(thale cress) hypothetical protein	AT9943_LOCUS3179		tr|A0A7G2E1Y9|A0A7G2E1Y9_ARATH;tr|A0A178WCN8|A0A178WCN8_ARATH;sp|Q9XF91|PSBS_ARATH;tr|F4IEG8|F4IEG8_ARATH;tr|Q56ZF6|Q56ZF6_ARATH	tr|A0A7G2E1Y9|A0A7G2E1Y9_ARATH (thale cress) hypothetical protein OS=Arabidopsis thaliana OX=3702 GN=AT9943_LOCUS3179 PE=4 SV=1;tr|A0A178WCN8|A0A178WCN8_ARATH PSBS OS=Arabidopsis thaliana OX=3702 GN=AXX17_At1g40380 PE=4 SV=1;sp|Q9XF91|PSBS_ARATH Photosyste	5	16	16	16	58.1	28.035	255560000	212390000	136490000	240780	389930	225000	706.361	0.0286228
A0A178V808	NADPH-protochlorophyllide oxidoreductase	AXX17_At4g31570	FUNCTION: Phototransformation of protochlorophyllide (Pchlide) to chlorophyllide (Chlide). {ECO:0000256|RuleBase:RU365001}.	tr|A0A178V808|A0A178V808_ARATH;sp|P21218|PORB_ARATH;tr|A0A7G2F6L8|A0A7G2F6L8_ARATH;tr|A0A5S9YDU5|A0A5S9YDU5_ARATH;tr|A0A178UR02|A0A178UR02_ARATH;sp|Q42536|PORA_ARATH;tr|Q570J8|Q570J8_ARATH	tr|A0A178V808|A0A178V808_ARATH NADPH-protochlorophyllide oxidoreductase OS=Arabidopsis thaliana OX=3702 GN=AXX17_At4g31570 PE=3 SV=1;sp|P21218|PORB_ARATH Protochlorophyllide reductase B, chloroplastic OS=Arabidopsis thaliana OX=3702 GN=PORB PE=1 SV=3;tr|A0	7	18	18	15	55.4	43.359	2000800	2114500	3630300	208940	12162	218630	17.6144	0.0391194
A0A654F988	S5 DRBM domain-containing protein	AN1_LOCUS9818		tr|A0A654F988|A0A654F988_ARATH;tr|A0A178VN84|A0A178VN84_ARATH;sp|P93014|RR5_ARATH;tr|C0Z229|C0Z229_ARATH;tr|Q56ZQ4|Q56ZQ4_ARATH	tr|A0A654F988|A0A654F988_ARATH S5 DRBM domain-containing protein OS=Arabidopsis thaliana OX=3702 GN=AN1_LOCUS9818 PE=3 SV=1;tr|A0A178VN84|A0A178VN84_ARATH (thale cress) hypothetical protein OS=Arabidopsis thaliana OX=3702 GN=At2g33800 PE=3 SV=1;sp|P93014|R	5	8	8	8	26.7	32.645	2138200	1918000	1428700	188680	634830	330780	4.75175	0.0306216
A0A7G2E075	(thale cress) hypothetical protein	AT9943_LOCUS3690		tr|A0A7G2E075|A0A7G2E075_ARATH;tr|Q0WWU6|Q0WWU6_ARATH;tr|A0A384L3S5|A0A384L3S5_ARATH;tr|A0A178WML3|A0A178WML3_ARATH;sp|Q9SUI7|PSAH1_ARATH;sp|Q9SUI6|PSAH2_ARATH	tr|A0A7G2E075|A0A7G2E075_ARATH (thale cress) hypothetical protein OS=Arabidopsis thaliana OX=3702 GN=AT9943_LOCUS3690 PE=3 SV=1;tr|Q0WWU6|Q0WWU6_ARATH At3g16140 OS=Arabidopsis thaliana OX=3702 GN=At3g16140 PE=2 SV=1;tr|A0A384L3S5|A0A384L3S5_ARATH (thale cr	6	2	2	2	34.1	13.859	870400	1024100	590150	169280	166390	140220	5.22106	0.0300505
P56759	ATP synthase subunit b, chloroplastic	atpF	FUNCTION: F(1)F(0) ATP synthase produces ATP from ADP in the presence of a proton or sodium gradient. F-type ATPases consist of two structural domains, F(1) containing the extramembraneous catalytic core and F(0) containing the membrane proton channel, linked together by a central stalk and a peripheral stalk. During catalysis, ATP synthesis in the catalytic domain of F(1) is coupled via a rotary…	sp|P56759|ATPF_ARATH;tr|A0A514YJ21|A0A514YJ21_ARATH;tr|A0A8F5Z9Q2|A0A8F5Z9Q2_ARATH	sp|P56759|ATPF_ARATH ATP synthase subunit b, chloroplastic OS=Arabidopsis thaliana OX=3702 GN=atpF PE=3 SV=1;tr|A0A514YJ21|A0A514YJ21_ARATH ATP synthase subunit b, chloroplastic OS=Arabidopsis thaliana OX=3702 GN=atpF PE=3 SV=1	3	9	9	9	55.4	21.057	1194100	1159200	842530	142460	62989	197410	7.93287	0.0229478
Q9STF2	Protein PLASTID TRANSCRIPTIONALLY ACTIVE 16, chloroplastic	PTAC16	FUNCTION: Probably involved in the regulation of plastid gene expression. {ECO:0000305}.	sp|Q9STF2|PTA16_ARATH;tr|A0A654FDF6|A0A654FDF6_ARATH;tr|A0A178VDZ1|A0A178VDZ1_ARATH	sp|Q9STF2|PTA16_ARATH Protein PLASTID TRANSCRIPTIONALLY ACTIVE 16, chloroplastic OS=Arabidopsis thaliana OX=3702 GN=PTAC16 PE=1 SV=1;tr|A0A654FDF6|A0A654FDF6_ARATH (thale cress) hypothetical protein OS=Arabidopsis thaliana OX=3702 GN=AN1_LOCUS15011 PE=4 SV	3	27	27	27	56.9	54.358	15845000	8608300	18488000	137430	566320	233110	45.8353	0.044842
Q9XF88	Chlorophyll a-b binding protein CP29.2, chloroplastic	LHCB4.2	FUNCTION: The light-harvesting complex (LHC) functions as a light receptor, it captures and delivers excitation energy to photosystems with which it is closely associated.	sp|Q9XF88|CB4B_ARATH;tr|A0A178VFM4|A0A178VFM4_ARATH;tr|Q56ZC3|Q56ZC3_ARATH;tr|F4IGY6|F4IGY6_ARATH;tr|A0A178VTY4|A0A178VTY4_ARATH;sp|Q9S7W1|CB4C_ARATH;tr|A0A7G2EG64|A0A7G2EG64_ARATH	sp|Q9XF88|CB4B_ARATH Chlorophyll a-b binding protein CP29.2, chloroplastic OS=Arabidopsis thaliana OX=3702 GN=LHCB4.2 PE=1 SV=1;tr|A0A178VFM4|A0A178VFM4_ARATH Chlorophyll a-b binding protein, chloroplastic OS=Arabidopsis thaliana OX=3702 GN=AXX17_At3g08510	7	12	12	10	54	31.193	1722300	2536300	3699100	122570	109850	117850	22.7188	0.0477046
A0A384L5D6	VIPP1	At1g65260		tr|A0A384L5D6|A0A384L5D6_ARATH;tr|A0A178W0D3|A0A178W0D3_ARATH;tr|A0A654EMV2|A0A654EMV2_ARATH;sp|O80796|VIPP1_ARATH;tr|A0A7G2E3F7|A0A7G2E3F7_ARATH;tr|A0A5S9WS51|A0A5S9WS51_ARATH;tr|Q0WWH3|Q0WWH3_ARATH;tr|Q0WPJ1|Q0WPJ1_ARATH;tr|A0A7G2E6I0|A0A7G2E6I0_ARATH	tr|A0A384L5D6|A0A384L5D6_ARATH VIPP1 OS=Arabidopsis thaliana OX=3702 GN=At1g65260 PE=3 SV=1;tr|A0A178W0D3|A0A178W0D3_ARATH Plastid transcriptionally active 4 OS=Arabidopsis thaliana OX=3702 GN=PTAC4 PE=1 SV=1;tr|A0A654EMV2|A0A654EMV2_ARATH Membrane-associa	9	15	15	15	63.3	28.912	5225800	3401800	5916600	118960	193530	162010	30.6516	0.025529
P46283	Sedoheptulose-1,7-bisphosphatase, chloroplastic	At3g55800		sp|P46283|S17P_ARATH;tr|A0A178VLD1|A0A178VLD1_ARATH	sp|P46283|S17P_ARATH Sedoheptulose-1,7-bisphosphatase, chloroplastic OS=Arabidopsis thaliana OX=3702 GN=At3g55800 PE=2 SV=1;tr|A0A178VLD1|A0A178VLD1_ARATH (thale cress) hypothetical protein OS=Arabidopsis thaliana OX=3702 GN=AXX17_At3g50430 PE=3 SV=1	2	11	11	11	33.3	42.414	1590300	1133400	1880600	117770	288400	296660	6.55109	0.0298844
A0A5S9X8K6	Chromo domain-containing protein	At2g47450		tr|A0A5S9X8K6|A0A5S9X8K6_ARATH;tr|A0A654FDA1|A0A654FDA1_ARATH;sp|O22265|SR43C_ARATH;tr|A0A178VYX8|A0A178VYX8_ARATH	tr|A0A5S9X8K6|A0A5S9X8K6_ARATH Chromo domain-containing protein OS=Arabidopsis thaliana OX=3702 GN=At2g47450 PE=4 SV=1;tr|A0A654FDA1|A0A654FDA1_ARATH Chromo domain-containing protein OS=Arabidopsis thaliana OX=3702 GN=AN1_LOCUS11275 PE=4 SV=1;sp|O22265|SR4	4	11	11	11	35.2	40.461	327130	255300	541230	90229		95385
A0A178UU76	PGR5-LIKE A	AXX17_At4g26570		tr|A0A178UU76|A0A178UU76_ARATH;sp|Q8H112|PGL1A_ARATH;tr|A0A2H1ZEN5|A0A2H1ZEN5_ARATH;tr|A0A7G2EZY6|A0A7G2EZY6_ARATH	tr|A0A178UU76|A0A178UU76_ARATH PGR5-LIKE A OS=Arabidopsis thaliana OX=3702 GN=AXX17_At4g26570 PE=4 SV=1;sp|Q8H112|PGL1A_ARATH PGR5-like protein 1A, chloroplastic OS=Arabidopsis thaliana OX=3702 GN=PGRL1A PE=1 SV=1;tr|A0A2H1ZEN5|A0A2H1ZEN5_ARATH PGR5-LIKE A	4	10	10	9	34.9	35.721	911150	577960	680320	82532	78885	67188	9.48986	0.021586
A0A654FJS0	Chlorophyll a-b binding protein, chloroplastic	AN1_LOCUS16521	FUNCTION: The light-harvesting complex (LHC) functions as a light receptor, it captures and delivers excitation energy to photosystems with which it is closely associated. {ECO:0000256|RuleBase:RU363080}.	tr|A0A654FJS0|A0A654FJS0_ARATH;tr|A0A178V6C5|A0A178V6C5_ARATH;sp|Q9SYW8|LHCA2_ARATH;tr|A0A5S9XQW7|A0A5S9XQW7_ARATH;tr|F4K8I1|F4K8I1_ARATH	tr|A0A654FJS0|A0A654FJS0_ARATH Chlorophyll a-b binding protein, chloroplastic OS=Arabidopsis thaliana OX=3702 GN=AN1_LOCUS16521 PE=3 SV=1;tr|A0A178V6C5|A0A178V6C5_ARATH Chlorophyll a-b binding protein, chloroplastic OS=Arabidopsis thaliana OX=3702 GN=AXX17	5	6	6	6	30.7	27.755	327830	1480400	972810	61756	44952
F4I3L1	Phosphoglycerate kinase	At1g56190		tr|F4I3L1|F4I3L1_ARATH;tr|A0A178W4Q1|A0A178W4Q1_ARATH;sp|P50318|PGKH2_ARATH	tr|F4I3L1|F4I3L1_ARATH Phosphoglycerate kinase OS=Arabidopsis thaliana OX=3702 GN=At1g56190 PE=1 SV=1;tr|A0A178W4Q1|A0A178W4Q1_ARATH Phosphoglycerate kinase OS=Arabidopsis thaliana OX=3702 GN=AXX17_At1g50870 PE=3 SV=1;sp|P50318|PGKH2_ARATH Phosphoglycerate	3	16	2	2	46.9	42.615	13844	51424	34144	53467
A0A178VEI8	(thale cress) hypothetical protein	AXX17_At3g49920		tr|A0A178VEI8|A0A178VEI8_ARATH;sp|P82538|PPL1_ARATH	tr|A0A178VEI8|A0A178VEI8_ARATH (thale cress) hypothetical protein OS=Arabidopsis thaliana OX=3702 GN=AXX17_At3g49920 PE=4 SV=1;sp|P82538|PPL1_ARATH PsbP-like protein 1, chloroplastic OS=Arabidopsis thaliana OX=3702 GN=PPL1 PE=1 SV=1	2	5	5	5	22.6	25.623	396910	230190	473620	44117	48335	46591	7.9164	0.0476409
Q8LCA1	Protein CURVATURE THYLAKOID 1B, chloroplastic	CURT1B	FUNCTION: Determines thylakoid architecture by inducing membrane curvature. {ECO:0000269|PubMed:23839788}.	sp|Q8LCA1|CUT1B_ARATH;tr|A0A178VZ38|A0A178VZ38_ARATH;tr|C0Z228|C0Z228_ARATH	sp|Q8LCA1|CUT1B_ARATH Protein CURVATURE THYLAKOID 1B, chloroplastic OS=Arabidopsis thaliana OX=3702 GN=CURT1B PE=1 SV=2;tr|A0A178VZ38|A0A178VZ38_ARATH (thale cress) hypothetical protein OS=Arabidopsis thaliana OX=3702 GN=AXX17_At2g44530 PE=4 SV=1	3	3	3	3	23.6	18.482	971770	305080	376070	43568		12502
A0A178V430	(thale cress) hypothetical protein	AXX17_At4g42370		tr|A0A178V430|A0A178V430_ARATH;sp|O23166|TR164_ARATH	tr|A0A178V430|A0A178V430_ARATH (thale cress) hypothetical protein OS=Arabidopsis thaliana OX=3702 GN=AXX17_At4g42370 PE=4 SV=1;sp|O23166|TR164_ARATH Thioredoxin-like protein HCF164, chloroplastic OS=Arabidopsis thaliana OX=3702 GN=HCF164 PE=1 SV=2	2	2	2	2	9.6	28.658	20946	28866	11825	43558	68355
B3H581	DEGP protease 2	DEG2		tr|B3H581|B3H581_ARATH;tr|A0A178VUR8|A0A178VUR8_ARATH;sp|O82261|DEGP2_ARATH	tr|B3H581|B3H581_ARATH DEGP protease 2 OS=Arabidopsis thaliana OX=3702 GN=DEG2 PE=1 SV=1;tr|A0A178VUR8|A0A178VUR8_ARATH (thale cress) hypothetical protein OS=Arabidopsis thaliana OX=3702 GN=AXX17_At2g45730 PE=3 SV=1;sp|O82261|DEGP2_ARATH Protease Do-like 2	3	3	3	3	7.6	66.673	43851	41175	71208	41351		74417
A0A7G2FD16	(thale cress) hypothetical protein	AT9943_LOCUS21071		tr|A0A7G2FD16|A0A7G2FD16_ARATH;tr|A0A5S9YAJ7|A0A5S9YAJ7_ARATH;tr|A0A178U8J6|A0A178U8J6_ARATH;sp|Q9FH02|FTSH5_ARATH;tr|B9DHL9|B9DHL9_ARATH;tr|C0Z226|C0Z226_ARATH;tr|B9DHN3|B9DHN3_ARATH	tr|A0A7G2FD16|A0A7G2FD16_ARATH (thale cress) hypothetical protein OS=Arabidopsis thaliana OX=3702 GN=AT9943_LOCUS21071 PE=3 SV=1;tr|A0A5S9YAJ7|A0A5S9YAJ7_ARATH AAA domain-containing protein OS=Arabidopsis thaliana OX=3702 GN=C24_LOCUS24236 PE=3 SV=1;tr|A0A	7	17	17	5	36.1	69.146	998140	1312000	1309600	39298		6751.6
A0A178WE91	Ferredoxin--NADP reductase, chloroplastic	AXX17_At1g21000		tr|A0A178WE91|A0A178WE91_ARATH;sp|Q8W493|FNRL2_ARATH;tr|C0Z2A8|C0Z2A8_ARATH;tr|B9DFU4|B9DFU4_ARATH	tr|A0A178WE91|A0A178WE91_ARATH Ferredoxin--NADP reductase, chloroplastic OS=Arabidopsis thaliana OX=3702 GN=AXX17_At1g21000 PE=3 SV=1;sp|Q8W493|FNRL2_ARATH Ferredoxin--NADP reductase, leaf isozyme 2, chloroplastic OS=Arabidopsis thaliana OX=3702 GN=LFNR2 P	4	8	7	7	32.5	41.168	590590	189780	637970	34875	40741
Q2V2S7	NAD(P)H-quinone oxidoreductase subunit M, chloroplastic	ndhM	FUNCTION: NDH shuttles electrons from NAD(P)H:plastoquinone, via FMN and iron-sulfur (Fe-S) centers, to quinones in the photosynthetic chain and possibly in a chloroplast respiratory chain. The immediate electron acceptor for the enzyme in this species is believed to be plastoquinone. Couples the redox reaction to proton translocation, and thus conserves the redox energy in a proton gradient. {EC…	sp|Q2V2S7|NDHM_ARATH;tr|A0A178UUC1|A0A178UUC1_ARATH;tr|A0A654FWH6|A0A654FWH6_ARATH	sp|Q2V2S7|NDHM_ARATH NAD(P)H-quinone oxidoreductase subunit M, chloroplastic OS=Arabidopsis thaliana OX=3702 GN=ndhM PE=1 SV=1;tr|A0A178UUC1|A0A178UUC1_ARATH NAD(P)H-quinone oxidoreductase subunit M, chloroplastic OS=Arabidopsis thaliana OX=3702 GN=AXX17_A	3	6	6	6	47.5	24.795	31650	33050	362680	34107
A0A654EK87	Photosystem I reaction center subunit V, chloroplastic	AN1_LOCUS4697		tr|A0A654EK87|A0A654EK87_ARATH;tr|A0A5S9WMM5|A0A5S9WMM5_ARATH;tr|A0A178W7I8|A0A178W7I8_ARATH;sp|Q9S7N7|PSAG_ARATH	tr|A0A654EK87|A0A654EK87_ARATH Photosystem I reaction center subunit V, chloroplastic OS=Arabidopsis thaliana OX=3702 GN=AN1_LOCUS4697 PE=3 SV=1;tr|A0A5S9WMM5|A0A5S9WMM5_ARATH Photosystem I reaction center subunit V, chloroplastic OS=Arabidopsis thaliana O	4	3	3	3	16.2	17.055	439400	1239100	169590	33614		44472
A0A1P8B8W6	Ascorbate peroxidase 4	TL29		tr|A0A1P8B8W6|A0A1P8B8W6_ARATH;tr|A0A5S9XSG0|A0A5S9XSG0_ARATH;sp|P82281|TL29_ARATH;tr|A0A1P8B8Y3|A0A1P8B8Y3_ARATH;tr|A0A654FMI0|A0A654FMI0_ARATH;tr|A0A178UTM3|A0A178UTM3_ARATH	tr|A0A1P8B8W6|A0A1P8B8W6_ARATH Ascorbate peroxidase 4 OS=Arabidopsis thaliana OX=3702 GN=TL29 PE=1 SV=1;tr|A0A5S9XSG0|A0A5S9XSG0_ARATH (thale cress) hypothetical protein OS=Arabidopsis thaliana OX=3702 GN=AT9943_LOCUS15082 PE=3 SV=1;sp|P82281|TL29_ARATH Th	6	6	6	6	28.9	31.041	43077	61249	193150	31102
Q9SD79	Uncharacterized protein F13G24.250	F13G24.250		tr|Q9SD79|Q9SD79_ARATH;tr|Q8VYV1|Q8VYV1_ARATH;tr|A0A178UDZ5|A0A178UDZ5_ARATH	tr|Q9SD79|Q9SD79_ARATH Uncharacterized protein F13G24.250 OS=Arabidopsis thaliana OX=3702 GN=F13G24.250 PE=1 SV=1;tr|Q8VYV1|Q8VYV1_ARATH AT5g08050/F13G24_250 OS=Arabidopsis thaliana OX=3702 PE=2 SV=1;tr|A0A178UDZ5|A0A178UDZ5_ARATH (thale cress) hypothetica	3	3	3	3	17.1	16.58	3167600	2773400	4276800	27086	19104	29340	135.281	0.0170709
A0A8F5Z9N9	Cytochrome b6	petB		tr|A0A8F5Z9N9|A0A8F5Z9N9_ARATH;tr|A0A8F5P158|A0A8F5P158_ARATH;tr|A0A8F5GJ22|A0A8F5GJ22_ARATH;sp|P56773|CYB6_ARATH;tr|A0A1B1W4W4|A0A1B1W4W4_ARATH	tr|A0A8F5Z9N9|A0A8F5Z9N9_ARATH Cytochrome b6 OS=Arabidopsis thaliana OX=3702 GN=petB PE=3 SV=1;tr|A0A8F5P158|A0A8F5P158_ARATH Cytochrome b6 OS=Arabidopsis thaliana OX=3702 GN=petB PE=3 SV=1;tr|A0A8F5GJ22|A0A8F5GJ22_ARATH Cytochrome b6 OS=Arabidopsis thalia	5	3	3	3	15.3	24.092	658470	361780	416790	26887	51275
A0A654G449	Photosystem II stability/assembly factor	AN1_LOCUS23050		tr|A0A654G449|A0A654G449_ARATH;tr|A0A5S9Y6J1|A0A5S9Y6J1_ARATH;tr|A0A178UP93|A0A178UP93_ARATH;sp|O82660|P2SAF_ARATH;tr|A0A1P8BG37|A0A1P8BG37_ARATH;tr|A0A7G2FFU9|A0A7G2FFU9_ARATH	tr|A0A654G449|A0A654G449_ARATH Photosystem II stability/assembly factor OS=Arabidopsis thaliana OX=3702 GN=AN1_LOCUS23050 PE=3 SV=1;tr|A0A5S9Y6J1|A0A5S9Y6J1_ARATH Photosystem II stability/assembly factor OS=Arabidopsis thaliana OX=3702 GN=C24_LOCUS22936 PE	6	12	12	12	39.2	44.103	881260	790220	1155500	23615	15375	23673	45.114	0.0134305
A0A1P8APU0	L-ascorbate peroxidase	TAPX		tr|A0A1P8APU0|A0A1P8APU0_ARATH;sp|Q42593|APXT_ARATH;tr|A0A7G2E9L0|A0A7G2E9L0_ARATH;tr|A0A5S9WV97|A0A5S9WV97_ARATH;tr|A0A178W4F0|A0A178W4F0_ARATH;tr|P92970|P92970_ARATH	tr|A0A1P8APU0|A0A1P8APU0_ARATH L-ascorbate peroxidase OS=Arabidopsis thaliana OX=3702 GN=TAPX PE=1 SV=1;sp|Q42593|APXT_ARATH L-ascorbate peroxidase T, chloroplastic OS=Arabidopsis thaliana OX=3702 GN=APXT PE=2 SV=2;tr|A0A7G2E9L0|A0A7G2E9L0_ARATH L-ascorbat	6	17	17	6	46.1	45.643	6199900	4763300	9720500	21791	19433	55915	212.929	0.0424674
F4KEX3	Malate dehydrogenase	MCK7.20		tr|F4KEX3|F4KEX3_ARATH;tr|A0A178UKK6|A0A178UKK6_ARATH;tr|A0A7G2FI12|A0A7G2FI12_ARATH;tr|A0A7G2FJ35|A0A7G2FJ35_ARATH;tr|A0A654GCA1|A0A654GCA1_ARATH;sp|Q8H1E2|MDHNP_ARATH	tr|F4KEX3|F4KEX3_ARATH Malate dehydrogenase OS=Arabidopsis thaliana OX=3702 GN=MCK7.20 PE=1 SV=1;tr|A0A178UKK6|A0A178UKK6_ARATH Malate dehydrogenase OS=Arabidopsis thaliana OX=3702 GN=At5g58330 PE=3 SV=1;tr|A0A7G2FI12|A0A7G2FI12_ARATH Malate dehydrogenase	6	4	4	4	18	36.39	75042	37818	85128	17186	12243
Q9M591	Magnesium-protoporphyrin IX monomethyl ester [oxidative] cyclase, chloroplastic	CRD1	FUNCTION: Catalyzes the formation of the isocyclic ring in chlorophyll biosynthesis. Mediates the cyclase reaction, which results in the formation of divinylprotochlorophyllide (Pchlide) characteristic of all chlorophylls from magnesium-protoporphyrin IX 13-monomethyl ester (MgPMME). {ECO:0000269|PubMed:14673103, ECO:0000269|PubMed:18682427}.	sp|Q9M591|CRD1_ARATH;tr|A0A178VH55|A0A178VH55_ARATH;tr|F4J0U9|F4J0U9_ARATH	sp|Q9M591|CRD1_ARATH Magnesium-protoporphyrin IX monomethyl ester [oxidative] cyclase, chloroplastic OS=Arabidopsis thaliana OX=3702 GN=CRD1 PE=1 SV=2;tr|A0A178VH55|A0A178VH55_ARATH magnesium-protoporphyrin IX monomethyl ester (oxidative) cyclase OS=Arabid	3	14	14	14	41.1	47.63	827210	1157400	882430	16491
A0A7G2EQL8	(thale cress) hypothetical protein	AT9943_LOCUS13369		tr|A0A7G2EQL8|A0A7G2EQL8_ARATH;tr|A0A654FG98|A0A654FG98_ARATH;tr|A0A5S9XJY3|A0A5S9XJY3_ARATH;tr|A0A178VH65|A0A178VH65_ARATH;sp|Q38833|CHLG_ARATH	tr|A0A7G2EQL8|A0A7G2EQL8_ARATH (thale cress) hypothetical protein OS=Arabidopsis thaliana OX=3702 GN=AT9943_LOCUS13369 PE=4 SV=1;tr|A0A654FG98|A0A654FG98_ARATH Chlorophyll synthase, chloroplastic OS=Arabidopsis thaliana OX=3702 GN=AN1_LOCUS15544 PE=4 SV=1;	5	5	5	5	14.5	41.895	1337900	832110	2191400	15150
Q94F10	Transmembrane protein, putative (DUF1118)	AT1G74730		tr|Q94F10|Q94F10_ARATH;tr|A0A178WG39|A0A178WG39_ARATH	tr|Q94F10|Q94F10_ARATH Transmembrane protein, putative (DUF1118) OS=Arabidopsis thaliana OX=3702 GN=AT1G74730 PE=1 SV=1;tr|A0A178WG39|A0A178WG39_ARATH (thale cress) hypothetical protein OS=Arabidopsis thaliana OX=3702 GN=At1g74730 PE=1 SV=1	2	2	2	2	10.6	20.735	768500	304680	731680	10872	22539
A0A178V203	(thale cress) hypothetical protein	AXX17_At4g31920		tr|A0A178V203|A0A178V203_ARATH;sp|Q94A65|STR14_ARATH	tr|A0A178V203|A0A178V203_ARATH (thale cress) hypothetical protein OS=Arabidopsis thaliana OX=3702 GN=AXX17_At4g31920 PE=4 SV=1;sp|Q94A65|STR14_ARATH Rhodanese-like domain-containing protein 14, chloroplastic OS=Arabidopsis thaliana OX=3702 GN=At4g27700 PE=	2	6	6	6	39.3	24.872	27712	109070	311560	9607.6		48416
A0A1P8AXD8	Tubulin/FtsZ family protein	FTSZ2-1		tr|A0A1P8AXD8|A0A1P8AXD8_ARATH;tr|A0A7G2EBP2|A0A7G2EBP2_ARATH;tr|A0A178VTX0|A0A178VTX0_ARATH;sp|O82533|FTZ21_ARATH	tr|A0A1P8AXD8|A0A1P8AXD8_ARATH Tubulin/FtsZ family protein OS=Arabidopsis thaliana OX=3702 GN=FTSZ2-1 PE=1 SV=1;tr|A0A7G2EBP2|A0A7G2EBP2_ARATH (thale cress) hypothetical protein OS=Arabidopsis thaliana OX=3702 GN=AT9943_LOCUS8640 PE=3 SV=1;tr|A0A178VTX0|A0	4	7	7	3	29.5	41.583	141320	120140	127390	8507.3
F4K0T6	Ethylene-dependent gravitropism-deficient and yellow-green-like 2	EGY2		tr|F4K0T6|F4K0T6_ARATH;tr|A0A5S9Y2J3|A0A5S9Y2J3_ARATH;tr|A0A178URT4|A0A178URT4_ARATH;tr|F4K0T7|F4K0T7_ARATH;tr|A0A654FZ27|A0A654FZ27_ARATH;tr|A0A178UT70|A0A178UT70_ARATH;sp|Q9FFK3|EGY2_ARATH	tr|F4K0T6|F4K0T6_ARATH Ethylene-dependent gravitropism-deficient and yellow-green-like 2 OS=Arabidopsis thaliana OX=3702 GN=EGY2 PE=1 SV=1;tr|A0A5S9Y2J3|A0A5S9Y2J3_ARATH (thale cress) hypothetical protein OS=Arabidopsis thaliana OX=3702 GN=AT9943_LOCUS1842	7	6	6	6	18.3	56.399	632130	1018500	1906900	7298
A0A178VJY5	CCB1	AXX17_At3g29030		tr|A0A178VJY5|A0A178VJY5_ARATH;sp|Q9LSE4|CCB1_ARATH;tr|A0A7G2EPI2|A0A7G2EPI2_ARATH;tr|A0A5S9XFZ8|A0A5S9XFZ8_ARATH	tr|A0A178VJY5|A0A178VJY5_ARATH CCB1 OS=Arabidopsis thaliana OX=3702 GN=AXX17_At3g29030 PE=4 SV=1;sp|Q9LSE4|CCB1_ARATH Protein COFACTOR ASSEMBLY OF COMPLEX C SUBUNIT B CCB1, chloroplastic OS=Arabidopsis thaliana OX=3702 GN=CCB1 PE=1 SV=1;tr|A0A7G2EPI2|A0A7G	4	11	11	11	23.6	30.101	4520700	1371500	2196000	5266.8	10881
Q9FFJ2	Rubredoxin family protein	ENH1		tr|Q9FFJ2|Q9FFJ2_ARATH;tr|A0A5S9Y595|A0A5S9Y595_ARATH;tr|A8MSF2|A8MSF2_ARATH;tr|A0A178UM81|A0A178UM81_ARATH	tr|Q9FFJ2|Q9FFJ2_ARATH Rubredoxin family protein OS=Arabidopsis thaliana OX=3702 GN=ENH1 PE=1 SV=1;tr|A0A5S9Y595|A0A5S9Y595_ARATH Rubredoxin-like domain-containing protein OS=Arabidopsis thaliana OX=3702 GN=AN1_LOCUS22495 PE=4 SV=1;tr|A8MSF2|A8MSF2_ARATH R	4	7	7	7	39.1	28.458	7871800	3420200	13030000	3880.3
A0A5S9XP40	Epimerase domain-containing protein	C24_LOCUS16576		tr|A0A5S9XP40|A0A5S9XP40_ARATH;sp|Q9LYA9|CP41A_ARATH;tr|A0A654FKA7|A0A654FKA7_ARATH;tr|A0A178VDH1|A0A178VDH1_ARATH;tr|A0A7G2EX51|A0A7G2EX51_ARATH	tr|A0A5S9XP40|A0A5S9XP40_ARATH Epimerase domain-containing protein OS=Arabidopsis thaliana OX=3702 GN=C24_LOCUS16576 PE=4 SV=1;sp|Q9LYA9|CP41A_ARATH Chloroplast stem-loop binding protein of 41 kDa a, chloroplastic OS=Arabidopsis thaliana OX=3702 GN=CSP41A	5	4	4	4	12.3	43.856	12767	143480	27196	3451.1
A0A178VVC6	(thale cress) hypothetical protein	AXX17_At2g39530		tr|A0A178VVC6|A0A178VVC6_ARATH;sp|O48529|STR9_ARATH	tr|A0A178VVC6|A0A178VVC6_ARATH (thale cress) hypothetical protein OS=Arabidopsis thaliana OX=3702 GN=AXX17_At2g39530 PE=4 SV=1;sp|O48529|STR9_ARATH Rhodanese-like domain-containing protein 9, chloroplastic OS=Arabidopsis thaliana OX=3702 GN=STR9 PE=2 SV=1	2	4	4	4	27.8	25.51	57168	510900	364070	3067.6
B0FFQ7	NAD(P)H-quinone oxidoreductase (Fragment)	ndhJ	FUNCTION: NDH shuttles electrons from NAD(P)H:plastoquinone, via FMN and iron-sulfur (Fe-S) centers, to quinones in the photosynthetic chain and possibly in a chloroplast respiratory chain. The immediate electron acceptor for the enzyme in this species is believed to be plastoquinone. Couples the redox reaction to proton translocation, and thus conserves the redox energy in a proton gradient. {EC…	tr|B0FFQ7|B0FFQ7_ARATH;tr|A0A1B1W4V0|A0A1B1W4V0_ARATH;sp|P56754|NDHJ_ARATH;tr|A0A8F5V778|A0A8F5V778_ARATH	tr|B0FFQ7|B0FFQ7_ARATH NAD(P)H-quinone oxidoreductase (Fragment) OS=Arabidopsis thaliana OX=3702 GN=ndhJ PE=3 SV=1;tr|A0A1B1W4V0|A0A1B1W4V0_ARATH NAD(P)H-quinone oxidoreductase subunit J, chloroplastic OS=Arabidopsis thaliana OX=3702 GN=ndhJ PE=3 SV=1;sp|P	4	3	3	3	40	14.807	43518	28489	118160	2271.7
A0A178UCE0	(thale cress) hypothetical protein	At5g24490		tr|A0A178UCE0|A0A178UCE0_ARATH;tr|Q94K97|Q94K97_ARATH;tr|Q9FLV3|Q9FLV3_ARATH	tr|A0A178UCE0|A0A178UCE0_ARATH (thale cress) hypothetical protein OS=Arabidopsis thaliana OX=3702 GN=At5g24490 PE=1 SV=1;tr|Q94K97|Q94K97_ARATH 30S ribosomal protein OS=Arabidopsis thaliana OX=3702 GN=AT5G24490 PE=1 SV=1;tr|Q9FLV3|Q9FLV3_ARATH Similarity t	3	3	3	3	11.4	34.856	145450	239130	176590
A0A178UDQ8	(thale cress) hypothetical protein	AXX17_At5g20870		tr|A0A178UDQ8|A0A178UDQ8_ARATH;sp|Q41969|IF2B_ARATH	tr|A0A178UDQ8|A0A178UDQ8_ARATH (thale cress) hypothetical protein OS=Arabidopsis thaliana OX=3702 GN=AXX17_At5g20870 PE=3 SV=1;sp|Q41969|IF2B_ARATH Eukaryotic translation initiation factor 2 subunit beta OS=Arabidopsis thaliana OX=3702 GN=EIF2B PE=1 SV=3	2	3	3	3	11.9	30.632	78187	35019	82987
A0A178UEJ4	(thale cress) hypothetical protein	AXX17_At5g39890		tr|A0A178UEJ4|A0A178UEJ4_ARATH;sp|P42697|DRP1A_ARATH;tr|F4K015|F4K015_ARATH;tr|A0A1I9LMW7|A0A1I9LMW7_ARATH;tr|A0A1I9LMW6|A0A1I9LMW6_ARATH;tr|A0A654FJX1|A0A654FJX1_ARATH;tr|A0A178VE87|A0A178VE87_ARATH;sp|Q84XF3|DRP1B_ARATH	tr|A0A178UEJ4|A0A178UEJ4_ARATH (thale cress) hypothetical protein OS=Arabidopsis thaliana OX=3702 GN=AXX17_At5g39890 PE=3 SV=1;sp|P42697|DRP1A_ARATH Phragmoplastin DRP1A OS=Arabidopsis thaliana OX=3702 GN=DRP1A PE=1 SV=3;tr|F4K015|F4K015_ARATH Dynamin-like	8	18	18	18	36.4	68.171	330850	1415300	510870		115320	112520
A0A178UEX5	(thale cress) hypothetical protein	AXX17_At5g22550		tr|A0A178UEX5|A0A178UEX5_ARATH;sp|Q9FN50|CPP1_ARATH	tr|A0A178UEX5|A0A178UEX5_ARATH (thale cress) hypothetical protein OS=Arabidopsis thaliana OX=3702 GN=AXX17_At5g22550 PE=4 SV=1;sp|Q9FN50|CPP1_ARATH Protein CHAPERONE-LIKE PROTEIN OF POR1, chloroplastic OS=Arabidopsis thaliana OX=3702 GN=CPP1 PE=1 SV=1	2	3	3	3	15.1	28.815	42427	82106	21328
A0A178UG88	(thale cress) hypothetical protein	AXX17_At5g57600		tr|A0A178UG88|A0A178UG88_ARATH;sp|Q9LVM2|NDHN_ARATH	tr|A0A178UG88|A0A178UG88_ARATH (thale cress) hypothetical protein OS=Arabidopsis thaliana OX=3702 GN=AXX17_At5g57600 PE=4 SV=1;sp|Q9LVM2|NDHN_ARATH NAD(P)H-quinone oxidoreductase subunit N, chloroplastic OS=Arabidopsis thaliana OX=3702 GN=ndhN PE=1 SV=1	2	3	3	3	17.2	23.398	128880	112670	301780
A0A178USW4	Chlorophyll a-b binding protein, chloroplastic	AXX17_At5g53320	FUNCTION: The light-harvesting complex (LHC) functions as a light receptor, it captures and delivers excitation energy to photosystems with which it is closely associated. {ECO:0000256|RuleBase:RU363080}.	tr|A0A178USW4|A0A178USW4_ARATH;sp|Q9S7M0|CB3_ARATH	tr|A0A178USW4|A0A178USW4_ARATH Chlorophyll a-b binding protein, chloroplastic OS=Arabidopsis thaliana OX=3702 GN=AXX17_At5g53320 PE=3 SV=1;sp|Q9S7M0|CB3_ARATH Chlorophyll a-b binding protein 3, chloroplastic OS=Arabidopsis thaliana OX=3702 GN=LHCB3 PE=1 SV	2	3	3	3	13.2	28.706	213610	884900	238380
A0A178UTK6	(thale cress) hypothetical protein	AXX17_At5g66530		tr|A0A178UTK6|A0A178UTK6_ARATH;sp|P23321|PSBO1_ARATH;tr|A0A5S9XJN7|A0A5S9XJN7_ARATH;tr|A0A7G2EQ41|A0A7G2EQ41_ARATH;tr|A0A654FGK8|A0A654FGK8_ARATH;tr|A0A178VBH5|A0A178VBH5_ARATH;sp|Q9S841|PSBO2_ARATH	tr|A0A178UTK6|A0A178UTK6_ARATH (thale cress) hypothetical protein OS=Arabidopsis thaliana OX=3702 GN=AXX17_At5g66530 PE=3 SV=1;sp|P23321|PSBO1_ARATH Oxygen-evolving enhancer protein 1-1, chloroplastic OS=Arabidopsis thaliana OX=3702 GN=PSBO1 PE=1 SV=2;tr|A	7	4	4	4	19	35.142	68022	187630	163300
A0A178V1L3	(thale cress) hypothetical protein	AXX17_At4g10860		tr|A0A178V1L3|A0A178V1L3_ARATH;sp|Q9SSS9|ATPD_ARATH	tr|A0A178V1L3|A0A178V1L3_ARATH (thale cress) hypothetical protein OS=Arabidopsis thaliana OX=3702 GN=AXX17_At4g10860 PE=3 SV=1;sp|Q9SSS9|ATPD_ARATH ATP synthase subunit delta, chloroplastic OS=Arabidopsis thaliana OX=3702 GN=ATPD PE=1 SV=1	2	2	2	2	8.5	25.668	116330	131960	109780
A0A178VLB7	(thale cress) hypothetical protein	AXX17_At2g32060		tr|A0A178VLB7|A0A178VLB7_ARATH;sp|O82291|PAP3_ARATH	tr|A0A178VLB7|A0A178VLB7_ARATH (thale cress) hypothetical protein OS=Arabidopsis thaliana OX=3702 GN=AXX17_At2g32060 PE=3 SV=1;sp|O82291|PAP3_ARATH Probable plastid-lipid-associated protein 3, chloroplastic OS=Arabidopsis thaliana OX=3702 GN=PAP3 PE=1 SV=1	2	3	3	3	8.8	40.505	13415	22473	28967
A0A178VP05	glutathione transferase	AXX17_At2g26980		tr|A0A178VP05|A0A178VP05_ARATH;sp|O80852|GSTF9_ARATH	tr|A0A178VP05|A0A178VP05_ARATH glutathione transferase OS=Arabidopsis thaliana OX=3702 GN=AXX17_At2g26980 PE=3 SV=1;sp|O80852|GSTF9_ARATH Glutathione S-transferase F9 OS=Arabidopsis thaliana OX=3702 GN=GSTF9 PE=1 SV=1	2	1	1	1	6.5	24.146	18091	26733	58886
A0A178VQL0	(thale cress) hypothetical protein	AXX17_At2g31000		tr|A0A178VQL0|A0A178VQL0_ARATH;sp|Q8H124|Y2446_ARATH	tr|A0A178VQL0|A0A178VQL0_ARATH (thale cress) hypothetical protein OS=Arabidopsis thaliana OX=3702 GN=AXX17_At2g31000 PE=4 SV=1;sp|Q8H124|Y2446_ARATH Uncharacterized protein At2g34460, chloroplastic OS=Arabidopsis thaliana OX=3702 GN=At2g34460 PE=1 SV=1	2	3	3	3	12.9	30.471	153790	82302	113730		56562
A0A178VXY6	Glutathione peroxidase	AXX17_At2g20790		tr|A0A178VXY6|A0A178VXY6_ARATH;sp|P52032|GPX1_ARATH;tr|A0A5S9XZY5|A0A5S9XZY5_ARATH;tr|A0A178V3A3|A0A178V3A3_ARATH;sp|Q9SZ54|GPX7_ARATH;tr|A0A7G2F922|A0A7G2F922_ARATH	tr|A0A178VXY6|A0A178VXY6_ARATH Glutathione peroxidase OS=Arabidopsis thaliana OX=3702 GN=AXX17_At2g20790 PE=3 SV=1;sp|P52032|GPX1_ARATH Phospholipid hydroperoxide glutathione peroxidase 1, chloroplastic OS=Arabidopsis thaliana OX=3702 GN=GPX1 PE=2 SV=2	6	6	6	5	31.8	26.063	508070	170020	828580		37543	8154.3
A0A178W3A3	ATP-dependent Clp protease proteolytic subunit	AXX17_At1g44210		tr|A0A178W3A3|A0A178W3A3_ARATH;sp|Q9XJ35|CLPR1_ARATH	tr|A0A178W3A3|A0A178W3A3_ARATH ATP-dependent Clp protease proteolytic subunit OS=Arabidopsis thaliana OX=3702 GN=AXX17_At1g44210 PE=3 SV=1;sp|Q9XJ35|CLPR1_ARATH ATP-dependent Clp protease proteolytic subunit-related protein 1, chloroplastic OS=Arabidopsis	2	4	4	4	16.8	42.609	164490	138670	332850
A0A178WAB5	(thale cress) hypothetical protein	AXX17_At1g34800		tr|A0A178WAB5|A0A178WAB5_ARATH;sp|Q9FEC1|OHP2_ARATH	tr|A0A178WAB5|A0A178WAB5_ARATH (thale cress) hypothetical protein OS=Arabidopsis thaliana OX=3702 GN=AXX17_At1g34800 PE=4 SV=1;sp|Q9FEC1|OHP2_ARATH Light-harvesting complex-like protein OHP2, chloroplastic OS=Arabidopsis thaliana OX=3702 GN=OHP2 PE=1 SV=1	2	4	4	4	18.6	18.665	1678400	332680	1794700
A0A178WAC3	(thale cress) hypothetical protein	AXX17_At1g73280		tr|A0A178WAC3|A0A178WAC3_ARATH;sp|Q9SYL9|RK13_ARATH	tr|A0A178WAC3|A0A178WAC3_ARATH (thale cress) hypothetical protein OS=Arabidopsis thaliana OX=3702 GN=AXX17_At1g73280 PE=3 SV=1;sp|Q9SYL9|RK13_ARATH 50S ribosomal protein L13, chloroplastic OS=Arabidopsis thaliana OX=3702 GN=RPL13 PE=2 SV=1	2	4	4	4	19.9	26.788	143640	98620	193900
A0A178WAY6	(thale cress) hypothetical protein	AXX17_At1g15830		tr|A0A178WAY6|A0A178WAY6_ARATH;tr|Q9XI55|Q9XI55_ARATH;tr|F4HXZ3|F4HXZ3_ARATH	tr|A0A178WAY6|A0A178WAY6_ARATH (thale cress) hypothetical protein OS=Arabidopsis thaliana OX=3702 GN=AXX17_At1g15830 PE=4 SV=1;tr|Q9XI55|Q9XI55_ARATH F9L1.8 protein OS=Arabidopsis thaliana OX=3702 GN=At1g15140 PE=1 SV=1;tr|F4HXZ3|F4HXZ3_ARATH FAD/NAD(P)-bi	3	4	4	4	20.7	31.923	84277	156760	73517
A0A178WEL2	(thale cress) hypothetical protein	AXX17_At1g14930		tr|A0A178WEL2|A0A178WEL2_ARATH;tr|Q949S6|Q949S6_ARATH;tr|Q9M9S8|Q9M9S8_ARATH	tr|A0A178WEL2|A0A178WEL2_ARATH (thale cress) hypothetical protein OS=Arabidopsis thaliana OX=3702 GN=AXX17_At1g14930 PE=4 SV=1;tr|Q949S6|Q949S6_ARATH NAD(P)-linked oxidoreductase superfamily protein OS=Arabidopsis thaliana OX=3702 GN=At1g14345 PE=1 SV=1;tr	3	3	3	3	19.4	21.223	1302600	1026500	1261200			124520
A0A178WHT4	TLP18.3	AXX17_At1g49280		tr|A0A178WHT4|A0A178WHT4_ARATH;sp|Q9ZVL6|U603_ARATH	tr|A0A178WHT4|A0A178WHT4_ARATH TLP18.3 OS=Arabidopsis thaliana OX=3702 GN=AXX17_At1g49280 PE=4 SV=1;sp|Q9ZVL6|U603_ARATH UPF0603 protein At1g54780, chloroplastic OS=Arabidopsis thaliana OX=3702 GN=At1g54780 PE=1 SV=1	2	7	7	7	28.4	31.138	175490	185120	171130
A0A178WLP9	Phosphoribulokinase	AXX17_At1g32760		tr|A0A178WLP9|A0A178WLP9_ARATH;sp|P25697|KPPR_ARATH	tr|A0A178WLP9|A0A178WLP9_ARATH Phosphoribulokinase OS=Arabidopsis thaliana OX=3702 GN=AXX17_At1g32760 PE=3 SV=1;sp|P25697|KPPR_ARATH Phosphoribulokinase, chloroplastic OS=Arabidopsis thaliana OX=3702 GN=At1g32060 PE=1 SV=1	2	11	11	11	35.9	44.463	54706	189480	157860		65688
A0A1B1W4U5	NAD(P)H-quinone oxidoreductase subunit K, chloroplastic	ndhK	FUNCTION: NDH shuttles electrons from NAD(P)H:plastoquinone, via FMN and iron-sulfur (Fe-S) centers, to quinones in the photosynthetic chain and possibly in a chloroplast respiratory chain. The immediate electron acceptor for the enzyme in this species is believed to be plastoquinone. Couples the redox reaction to proton translocation, and thus conserves the redox energy in a proton gradient. {EC…	tr|A0A1B1W4U5|A0A1B1W4U5_ARATH;sp|P56756|NDHK_ARATH;tr|Q3ZVB6|Q3ZVB6_ARATH;tr|A0A8F5V797|A0A8F5V797_ARATH;tr|A0A8F5S1Q7|A0A8F5S1Q7_ARATH	tr|A0A1B1W4U5|A0A1B1W4U5_ARATH NAD(P)H-quinone oxidoreductase subunit K, chloroplastic OS=Arabidopsis thaliana OX=3702 GN=ndhK PE=3 SV=1;sp|P56756|NDHK_ARATH NAD(P)H-quinone oxidoreductase subunit K, chloroplastic OS=Arabidopsis thaliana OX=3702 GN=ndhK PE	5	2	2	2	16.9	25.366	12290	7245.9	12042
A0A1B1W4V4	Photosystem I assembly protein Ycf4	ycf4	FUNCTION: Seems to be required for the assembly of the photosystem I complex. {ECO:0000256|HAMAP-Rule:MF_00437}.	tr|A0A1B1W4V4|A0A1B1W4V4_ARATH;sp|P56788|YCF4_ARATH;tr|A0A8F5Z997|A0A8F5Z997_ARATH;tr|A0A8F5S1P5|A0A8F5S1P5_ARATH	tr|A0A1B1W4V4|A0A1B1W4V4_ARATH Photosystem I assembly protein Ycf4 OS=Arabidopsis thaliana OX=3702 GN=ycf4 PE=3 SV=1;sp|P56788|YCF4_ARATH Photosystem I assembly protein Ycf4 OS=Arabidopsis thaliana OX=3702 GN=ycf4 PE=3 SV=1	4	4	4	4	21.2	21.407	88800	349430	426210			94187
A0A1B1W4W0	Photosystem II reaction center protein L	psbL	FUNCTION: One of the components of the core complex of photosystem II (PSII). PSII is a light-driven water:plastoquinone oxidoreductase that uses light energy to abstract electrons from H(2)O, generating O(2) and a proton gradient subsequently used for ATP formation. It consists of a core antenna complex that captures photons, and an electron transfer chain that converts photonic excitation into …	tr|A0A1B1W4W0|A0A1B1W4W0_ARATH;sp|P60129|PSBL_ARATH	tr|A0A1B1W4W0|A0A1B1W4W0_ARATH Photosystem II reaction center protein L OS=Arabidopsis thaliana OX=3702 GN=psbL PE=3 SV=1;sp|P60129|PSBL_ARATH Photosystem II reaction center protein L OS=Arabidopsis thaliana OX=3702 GN=psbL PE=1 SV=1	2	1	1	1	36.8	4.4701	410100	601770	94536
A0A1I9LQU5	Plastid-lipid associated protein PAP / fibrillin family protein	FIB4		tr|A0A1I9LQU5|A0A1I9LQU5_ARATH;tr|A0A7G2ENP9|A0A7G2ENP9_ARATH;tr|A0A178VGH8|A0A178VGH8_ARATH;sp|Q9LW57|PAP6_ARATH;tr|A0A1I9LQU3|A0A1I9LQU3_ARATH	tr|A0A1I9LQU5|A0A1I9LQU5_ARATH Plastid-lipid associated protein PAP / fibrillin family protein OS=Arabidopsis thaliana OX=3702 GN=FIB4 PE=1 SV=1;tr|A0A7G2ENP9|A0A7G2ENP9_ARATH (thale cress) hypothetical protein OS=Arabidopsis thaliana OX=3702 GN=AT9943_LOC	5	2	2	2	10	23.504	2501	12718	69820
A0A1I9LR27	thioredoxin-dependent peroxiredoxin	PRXQ		tr|A0A1I9LR27|A0A1I9LR27_ARATH;tr|A0A5S9XFZ9|A0A5S9XFZ9_ARATH;sp|Q9LU86|PRXQ_ARATH;tr|F4JBC9|F4JBC9_ARATH;tr|A0A654FAZ1|A0A654FAZ1_ARATH;tr|A0A178VD11|A0A178VD11_ARATH	tr|A0A1I9LR27|A0A1I9LR27_ARATH thioredoxin-dependent peroxiredoxin OS=Arabidopsis thaliana OX=3702 GN=PRXQ PE=1 SV=1;tr|A0A5S9XFZ9|A0A5S9XFZ9_ARATH thioredoxin-dependent peroxiredoxin OS=Arabidopsis thaliana OX=3702 GN=AT9943_LOCUS12073 PE=4 SV=1;sp|Q9LU86	6	5	5	5	53.2	17.028	69822	66125	102440
A0A1P8B0Z4	Chlororespiratory reduction 3	CRR3		tr|A0A1P8B0Z4|A0A1P8B0Z4_ARATH;tr|A0A178VVT4|A0A178VVT4_ARATH;sp|Q9ZVE7|CRR3_ARATH	tr|A0A1P8B0Z4|A0A1P8B0Z4_ARATH Chlororespiratory reduction 3 OS=Arabidopsis thaliana OX=3702 GN=CRR3 PE=1 SV=1;tr|A0A178VVT4|A0A178VVT4_ARATH (thale cress) hypothetical protein OS=Arabidopsis thaliana OX=3702 GN=AXX17_At2g00580 PE=4 SV=1;sp|Q9ZVE7|CRR3_ARA	3	1	1	1	5.2	19.264	101990	39727	109890
A0A1P8B8D1	PAM68-like protein (DUF3464)	PAM68		tr|A0A1P8B8D1|A0A1P8B8D1_ARATH;tr|A0A7G2F209|A0A7G2F209_ARATH;tr|A0A178V419|A0A178V419_ARATH;sp|O49668|PAM68_ARATH;tr|A0A654FQU6|A0A654FQU6_ARATH	tr|A0A1P8B8D1|A0A1P8B8D1_ARATH PAM68-like protein (DUF3464) OS=Arabidopsis thaliana OX=3702 GN=PAM68 PE=1 SV=1;tr|A0A7G2F209|A0A7G2F209_ARATH (thale cress) hypothetical protein OS=Arabidopsis thaliana OX=3702 GN=AT9943_LOCUS16060 PE=4 SV=1;tr|A0A178V419|A0	5	2	2	2	13.9	17.233	129880	467360	1080100
A0A1P8BAD5	Pheophytinase	PPH		tr|A0A1P8BAD5|A0A1P8BAD5_ARATH;tr|A0A7G2FAN1|A0A7G2FAN1_ARATH;tr|A0A178U971|A0A178U971_ARATH;sp|Q9FFZ1|PPH_ARATH;tr|A0A5S9Y3W4|A0A5S9Y3W4_ARATH;tr|A0A1P8BAE0|A0A1P8BAE0_ARATH	tr|A0A1P8BAD5|A0A1P8BAD5_ARATH Pheophytinase OS=Arabidopsis thaliana OX=3702 GN=PPH PE=1 SV=1;tr|A0A7G2FAN1|A0A7G2FAN1_ARATH (thale cress) hypothetical protein OS=Arabidopsis thaliana OX=3702 GN=AT9943_LOCUS19070 PE=4 SV=1;tr|A0A178U971|A0A178U971_ARATH PP	6	2	2	2	5.7	44.869	12332	11284	27839
A0A384L524	8-amino-7-oxononanoate synthase	At3g09050		tr|A0A384L524|A0A384L524_ARATH;tr|Q9SS82|Q9SS82_ARATH;tr|A0A7G2ENF5|A0A7G2ENF5_ARATH	tr|A0A384L524|A0A384L524_ARATH 8-amino-7-oxononanoate synthase OS=Arabidopsis thaliana OX=3702 GN=At3g09050 PE=4 SV=1;tr|Q9SS82|Q9SS82_ARATH 8-amino-7-oxononanoate synthase OS=Arabidopsis thaliana OX=3702 GN=MZB10.8 PE=1 SV=1;tr|A0A7G2ENF5|A0A7G2ENF5_ARATH	3	8	8	8	32.9	29.249	1283300	1122900	2254700
A0A5S9UMY1	Photosynthetic NDH subunit of subcomplex B 1, chloroplastic	C24_LOCUS1647		tr|A0A5S9UMY1|A0A5S9UMY1_ARATH;sp|Q9S9N6|PNSB1_ARATH;tr|A0A7G2DW68|A0A7G2DW68_ARATH;tr|A0A178WIH5|A0A178WIH5_ARATH	tr|A0A5S9UMY1|A0A5S9UMY1_ARATH Photosynthetic NDH subunit of subcomplex B 1, chloroplastic OS=Arabidopsis thaliana OX=3702 GN=C24_LOCUS1647 PE=4 SV=1;sp|Q9S9N6|PNSB1_ARATH Photosynthetic NDH subunit of subcomplex B 1, chloroplastic OS=Arabidopsis thaliana	4	7	7	7	19.3	51.022	539290	377110	446310
A0A5S9WNH0	AAA domain-containing protein	C24_LOCUS4021		tr|A0A5S9WNH0|A0A5S9WNH0_ARATH;tr|A0A178W3Y5|A0A178W3Y5_ARATH;sp|Q39102|FTSH1_ARATH	tr|A0A5S9WNH0|A0A5S9WNH0_ARATH AAA domain-containing protein OS=Arabidopsis thaliana OX=3702 GN=C24_LOCUS4021 PE=3 SV=1;tr|A0A178W3Y5|A0A178W3Y5_ARATH (thale cress) hypothetical protein OS=Arabidopsis thaliana OX=3702 GN=AXX17_At1g44460 PE=3 SV=1;sp|Q39102	3	16	4	4	30.4	76.744	33037	74056	158960
A0A5S9WZY5	FHA domain-containing protein	C24_LOCUS8382		tr|A0A5S9WZY5|A0A5S9WZY5_ARATH;tr|A0A178VWY5|A0A178VWY5_ARATH;tr|Q8GWP4|Q8GWP4_ARATH;tr|A0A7G2EDZ4|A0A7G2EDZ4_ARATH;tr|A0A7G2EBX1|A0A7G2EBX1_ARATH;tr|Q9SJS6|Q9SJS6_ARATH	tr|A0A5S9WZY5|A0A5S9WZY5_ARATH FHA domain-containing protein OS=Arabidopsis thaliana OX=3702 GN=C24_LOCUS8382 PE=4 SV=1;tr|A0A178VWY5|A0A178VWY5_ARATH FHA domain-containing protein OS=Arabidopsis thaliana OX=3702 GN=AXX17_At2g17060 PE=4 SV=1;tr|Q8GWP4|Q8GW	6	4	4	4	25.5	22.572	49896	88399	140500
A0A5S9X9Z4	YlmG homolog protein 1-2, chloroplastic-like	C24_LOCUS11910		tr|A0A5S9X9Z4|A0A5S9X9Z4_ARATH;sp|Q9SRS3|YMG11_ARATH;tr|A0A178VH23|A0A178VH23_ARATH;tr|A0A7G2EK02|A0A7G2EK02_ARATH;tr|A0A7G2F816|A0A7G2F816_ARATH;tr|A0A654FTQ1|A0A654FTQ1_ARATH;tr|A0A5S9XWH7|A0A5S9XWH7_ARATH;tr|A0A178V2J4|A0A178V2J4_ARATH;sp|Q9SUE0|YMG12_ARATH	tr|A0A5S9X9Z4|A0A5S9X9Z4_ARATH YlmG homolog protein 1-2, chloroplastic-like OS=Arabidopsis thaliana OX=3702 GN=C24_LOCUS11910 PE=4 SV=1;sp|Q9SRS3|YMG11_ARATH YlmG homolog protein 1-1, chloroplastic OS=Arabidopsis thaliana OX=3702 GN=YLMG1-1 PE=2 SV=1;tr|A0	9	3	3	3	18.1	24.919	67728	91275	237760
A0A5S9XR01	J domain-containing protein	C24_LOCUS17422		tr|A0A5S9XR01|A0A5S9XR01_ARATH;tr|A0A178UTB2|A0A178UTB2_ARATH;tr|A0A7G2EWV1|A0A7G2EWV1_ARATH;sp|Q9SMS0|NDHT_ARATH	tr|A0A5S9XR01|A0A5S9XR01_ARATH J domain-containing protein OS=Arabidopsis thaliana OX=3702 GN=C24_LOCUS17422 PE=4 SV=1;tr|A0A178UTB2|A0A178UTB2_ARATH NdhT OS=Arabidopsis thaliana OX=3702 GN=AXX17_At4g10600 PE=4 SV=1;tr|A0A7G2EWV1|A0A7G2EWV1_ARATH (thale cr	4	4	4	1	20.6	28.386	100820	41677	295420
A0A5S9XTD6	Chlorophyll A-B binding protein	C24_LOCUS18356		tr|A0A5S9XTD6|A0A5S9XTD6_ARATH;tr|A0A178V5W4|A0A178V5W4_ARATH;sp|Q9SYX1|LIL31_ARATH;tr|A0A7G2F1J3|A0A7G2F1J3_ARATH	tr|A0A5S9XTD6|A0A5S9XTD6_ARATH Chlorophyll A-B binding protein OS=Arabidopsis thaliana OX=3702 GN=C24_LOCUS18356 PE=4 SV=1;tr|A0A178V5W4|A0A178V5W4_ARATH LIL3:1 OS=Arabidopsis thaliana OX=3702 GN=AXX17_At4g20680 PE=4 SV=1;sp|Q9SYX1|LIL31_ARATH Light-harves	4	5	3	3	19.5	29.403	260830	100750	305060
A0A5S9Y2D5	(thale cress) hypothetical protein	AN1_LOCUS21519		tr|A0A5S9Y2D5|A0A5S9Y2D5_ARATH;tr|A0A178UPG6|A0A178UPG6_ARATH;sp|Q9FL44|MPH1_ARATH	tr|A0A5S9Y2D5|A0A5S9Y2D5_ARATH (thale cress) hypothetical protein OS=Arabidopsis thaliana OX=3702 GN=AN1_LOCUS21519 PE=4 SV=1;tr|A0A178UPG6|A0A178UPG6_ARATH Protein MAINTENANCE OF PSII UNDER HIGH LIGHT 1 OS=Arabidopsis thaliana OX=3702 GN=AXX17_At5g06670 P	3	5	5	5	26.4	24.465	598630	382740	498730
A0A5S9YBR7	Chlorophyll A-B binding protein	AN1_LOCUS24946		tr|A0A5S9YBR7|A0A5S9YBR7_ARATH;tr|A0A178UJF0|A0A178UJF0_ARATH;sp|Q6NKS4|LIL32_ARATH	tr|A0A5S9YBR7|A0A5S9YBR7_ARATH Chlorophyll A-B binding protein OS=Arabidopsis thaliana OX=3702 GN=AN1_LOCUS24946 PE=4 SV=1;tr|A0A178UJF0|A0A178UJF0_ARATH LIL3:2 OS=Arabidopsis thaliana OX=3702 GN=AXX17_At5g45600 PE=4 SV=1;sp|Q6NKS4|LIL32_ARATH Light-harves	3	5	5	3	17.1	28.601	312880	179630	412200			19853
A0A5S9YJ22	Dicarboxylate transporter 2.1, chloroplastic	C24_LOCUS26565		tr|A0A5S9YJ22|A0A5S9YJ22_ARATH;tr|A0A178UKA0|A0A178UKA0_ARATH;sp|Q9FMF7|DIT21_ARATH	tr|A0A5S9YJ22|A0A5S9YJ22_ARATH Dicarboxylate transporter 2.1, chloroplastic OS=Arabidopsis thaliana OX=3702 GN=C24_LOCUS26565 PE=3 SV=1;tr|A0A178UKA0|A0A178UKA0_ARATH (thale cress) hypothetical protein OS=Arabidopsis thaliana OX=3702 GN=AXX17_At5g63890 PE=	3	1	1	1	2.8	59.979	24794	58815	14224
A0A654E791	(thale cress) hypothetical protein	AN1_LOCUS704		tr|A0A654E791|A0A654E791_ARATH;tr|A0A178WM68|A0A178WM68_ARATH;sp|Q8W585|FTSH8_ARATH;tr|A0A178VIN9|A0A178VIN9_ARATH;sp|Q9M895|FTSI3_ARATH;tr|A0A654EWA1|A0A654EWA1_ARATH;tr|A0A5S9X1L6|A0A5S9X1L6_ARATH;tr|A0A178VQU1|A0A178VQU1_ARATH;sp|O80983|FTSH4_ARATH;tr|A0A7G2EJD6|A0A7G2EJD6_ARATH	tr|A0A654E791|A0A654E791_ARATH (thale cress) hypothetical protein OS=Arabidopsis thaliana OX=3702 GN=AN1_LOCUS704 PE=3 SV=1;tr|A0A178WM68|A0A178WM68_ARATH FTSH8 OS=Arabidopsis thaliana OX=3702 GN=AXX17_At1g06050 PE=3 SV=1;sp|Q8W585|FTSH8_ARATH ATP-dependen	10	6	1	1	12.4	73.198	24768	82262	11267
A0A654EKF4	Thioredoxin domain-containing protein	AN1_LOCUS4797		tr|A0A654EKF4|A0A654EKF4_ARATH;tr|A0A178WDB7|A0A178WDB7_ARATH;tr|A0A178WFC1|A0A178WFC1_ARATH;tr|A0A7G2E532|A0A7G2E532_ARATH;tr|A0A5S9WMX8|A0A5S9WMX8_ARATH;sp|Q8VZ10|SOQ1_ARATH;tr|A0A178WG82|A0A178WG82_ARATH	tr|A0A654EKF4|A0A654EKF4_ARATH Thioredoxin domain-containing protein OS=Arabidopsis thaliana OX=3702 GN=AN1_LOCUS4797 PE=4 SV=1;tr|A0A178WDB7|A0A178WDB7_ARATH SOQ1 OS=Arabidopsis thaliana OX=3702 GN=AXX17_At1g51210 PE=4 SV=1;tr|A0A178WFC1|A0A178WFC1_ARATH	7	3	3	3	3.4	114.55	1846.8	35117	24111
A0A654EM93	Protein kinase domain-containing protein	AN1_LOCUS5909		tr|A0A654EM93|A0A654EM93_ARATH;tr|A0A178W9J0|A0A178W9J0_ARATH;sp|Q9S713|STT7_ARATH	tr|A0A654EM93|A0A654EM93_ARATH Protein kinase domain-containing protein OS=Arabidopsis thaliana OX=3702 GN=AN1_LOCUS5909 PE=4 SV=1;tr|A0A178W9J0|A0A178W9J0_ARATH (thale cress) hypothetical protein OS=Arabidopsis thaliana OX=3702 GN=AXX17_At1g62920 PE=4 SV=	3	8	8	8	17.4	63.218	187120	69333	110800
A0A654EV56	(thale cress) hypothetical protein	AN1_LOCUS8615		tr|A0A654EV56|A0A654EV56_ARATH;tr|A0A178VNU6|A0A178VNU6_ARATH;sp|Q9SJZ7|DNJA6_ARATH	tr|A0A654EV56|A0A654EV56_ARATH (thale cress) hypothetical protein OS=Arabidopsis thaliana OX=3702 GN=AN1_LOCUS8615 PE=3 SV=1;tr|A0A178VNU6|A0A178VNU6_ARATH Chaperone protein dnaJ A6, chloroplastic OS=Arabidopsis thaliana OX=3702 GN=AXX17_At2g17930 PE=3 SV=	3	14	14	10	33.7	47.761	1638600	676960	2084200		23408	34034
A0A654EXQ3	(thale cress) hypothetical protein	AN1_LOCUS9515		tr|A0A654EXQ3|A0A654EXQ3_ARATH;tr|A0A178VTF2|A0A178VTF2_ARATH;sp|O82279|CG160_ARATH	tr|A0A654EXQ3|A0A654EXQ3_ARATH (thale cress) hypothetical protein OS=Arabidopsis thaliana OX=3702 GN=AN1_LOCUS9515 PE=4 SV=1;tr|A0A178VTF2|A0A178VTF2_ARATH ATP synthase protein I-related protein OS=Arabidopsis thaliana OX=3702 GN=AXX17_At2g27190 PE=1 SV=1;	3	6	6	6	23.1	38.611	385410	245050	562750
A0A654F099	(thale cress) hypothetical protein	AN1_LOCUS10414		tr|A0A654F099|A0A654F099_ARATH;tr|A0A178VT67|A0A178VT67_ARATH;sp|O80634|PNSL1_ARATH	tr|A0A654F099|A0A654F099_ARATH (thale cress) hypothetical protein OS=Arabidopsis thaliana OX=3702 GN=AN1_LOCUS10414 PE=4 SV=1;tr|A0A178VT67|A0A178VT67_ARATH (thale cress) hypothetical protein OS=Arabidopsis thaliana OX=3702 GN=AXX17_At2g36410 PE=4 SV=1;sp|	3	4	4	4	22.2	26.198	99586	101930	78701
A0A654FLT3	(thale cress) hypothetical protein	AN1_LOCUS17249		tr|A0A654FLT3|A0A654FLT3_ARATH;tr|A0A178V218|A0A178V218_ARATH;sp|Q9M0Z3|KEA3_ARATH;tr|A0A0N9DZS1|A0A0N9DZS1_ARATH	tr|A0A654FLT3|A0A654FLT3_ARATH (thale cress) hypothetical protein OS=Arabidopsis thaliana OX=3702 GN=AN1_LOCUS17249 PE=4 SV=1;tr|A0A178V218|A0A178V218_ARATH KEA3 OS=Arabidopsis thaliana OX=3702 GN=AXX17_At4g05420 PE=4 SV=1;sp|Q9M0Z3|KEA3_ARATH K(+) efflux	4	17	17	17	22.7	83.827	1243700	959880	2027000
A0A654FNN5	Ovule protein	AN1_LOCUS17925		tr|A0A654FNN5|A0A654FNN5_ARATH;tr|A0A5S9XSH7|A0A5S9XSH7_ARATH;tr|A0A178UWJ4|A0A178UWJ4_ARATH;sp|Q8LDV3|Y4320_ARATH;tr|A0A7G2EXN5|A0A7G2EXN5_ARATH	tr|A0A654FNN5|A0A654FNN5_ARATH Ovule protein OS=Arabidopsis thaliana OX=3702 GN=AN1_LOCUS17925 PE=4 SV=1;tr|A0A5S9XSH7|A0A5S9XSH7_ARATH Ovule protein OS=Arabidopsis thaliana OX=3702 GN=C24_LOCUS17813 PE=4 SV=1;tr|A0A178UWJ4|A0A178UWJ4_ARATH Ovule protein O	5	4	4	4	24.3	20.517	392780	148100	349730		156020	67731
A0A654FRD0	(thale cress) hypothetical protein	AN1_LOCUS18836		tr|A0A654FRD0|A0A654FRD0_ARATH;tr|A0A178UY46|A0A178UY46_ARATH;sp|Q9XFT3|PSBQ1_ARATH;tr|A0A178UXK4|A0A178UXK4_ARATH	tr|A0A654FRD0|A0A654FRD0_ARATH (thale cress) hypothetical protein OS=Arabidopsis thaliana OX=3702 GN=AN1_LOCUS18836 PE=3 SV=1;tr|A0A178UY46|A0A178UY46_ARATH PSBQA OS=Arabidopsis thaliana OX=3702 GN=At4g21280 PE=3 SV=1;sp|Q9XFT3|PSBQ1_ARATH Oxygen-evolving	4	6	6	6	29.1	23.841	261720	108070	316630
A0A654G276	Divinyl chlorophyllide a 8-vinyl-reductase, chloroplastic	AN1_LOCUS22652		tr|A0A654G276|A0A654G276_ARATH;tr|A0A178UCV4|A0A178UCV4_ARATH;sp|Q1H537|DCVR_ARATH	tr|A0A654G276|A0A654G276_ARATH Divinyl chlorophyllide a 8-vinyl-reductase, chloroplastic OS=Arabidopsis thaliana OX=3702 GN=AN1_LOCUS22652 PE=4 SV=1;tr|A0A178UCV4|A0A178UCV4_ARATH Divinyl chlorophyllide a 8-vinyl-reductase, chloroplastic OS=Arabidopsis tha	3	7	7	7	22.1	45.892	520790	235230	578620		7705.5	5182.9
A0A654GE57	Annexin	AN1_LOCUS26823		tr|A0A654GE57|A0A654GE57_ARATH;tr|A0A178UJ47|A0A178UJ47_ARATH;sp|Q9XEE2|ANXD2_ARATH;tr|A0A7G2FIV0|A0A7G2FIV0_ARATH;tr|F4KGH1|F4KGH1_ARATH	tr|A0A654GE57|A0A654GE57_ARATH Annexin OS=Arabidopsis thaliana OX=3702 GN=AN1_LOCUS26823 PE=3 SV=1;tr|A0A178UJ47|A0A178UJ47_ARATH Annexin OS=Arabidopsis thaliana OX=3702 GN=AXX17_At5g64740 PE=3 SV=1;sp|Q9XEE2|ANXD2_ARATH Annexin D2 OS=Arabidopsis thaliana	5	5	5	5	22.7	36.266	81398	49869	223390			8842.1
A0A7G2DPY0	(thale cress) hypothetical protein	AT9943_LOCUS172		tr|A0A7G2DPY0|A0A7G2DPY0_ARATH;tr|A0A5S9SC67|A0A5S9SC67_ARATH;tr|A0A178W6E6|A0A178W6E6_ARATH;sp|Q9SRY4|LPA1_ARATH;tr|A0A1P8ANG6|A0A1P8ANG6_ARATH	tr|A0A7G2DPY0|A0A7G2DPY0_ARATH (thale cress) hypothetical protein OS=Arabidopsis thaliana OX=3702 GN=AT9943_LOCUS172 PE=4 SV=1;tr|A0A5S9SC67|A0A5S9SC67_ARATH TPR_REGION domain-containing protein OS=Arabidopsis thaliana OX=3702 GN=AN1_LOCUS328 PE=4 SV=1;tr|	5	14	14	14	34.3	46.971	1737100	1258700	2607500		491960
A0A7G2E2W8	(thale cress) hypothetical protein	AT9943_LOCUS3495		tr|A0A7G2E2W8|A0A7G2E2W8_ARATH;tr|Q9LPM3|Q9LPM3_ARATH;tr|Q8LED1|Q8LED1_ARATH;tr|A0A654EH35|A0A654EH35_ARATH;tr|A0A178WHS4|A0A178WHS4_ARATH	tr|A0A7G2E2W8|A0A7G2E2W8_ARATH (thale cress) hypothetical protein OS=Arabidopsis thaliana OX=3702 GN=AT9943_LOCUS3495 PE=4 SV=1;tr|Q9LPM3|Q9LPM3_ARATH F2J10.10 protein OS=Arabidopsis thaliana OX=3702 GN=At1g50020 PE=1 SV=1;tr|Q8LED1|Q8LED1_ARATH Tubulin al	5	2	2	2	16.7	22.658	125750	21112	63242
A0A7G2E5E5	lactoylglutathione lyase	AT9943_LOCUS4848		tr|A0A7G2E5E5|A0A7G2E5E5_ARATH;tr|A0A178W619|A0A178W619_ARATH;sp|Q8W593|LGUC_ARATH;tr|A0A5S9WSF4|A0A5S9WSF4_ARATH	tr|A0A7G2E5E5|A0A7G2E5E5_ARATH lactoylglutathione lyase OS=Arabidopsis thaliana OX=3702 GN=AT9943_LOCUS4848 PE=3 SV=1;tr|A0A178W619|A0A178W619_ARATH lactoylglutathione lyase OS=Arabidopsis thaliana OX=3702 GN=AXX17_At1g61190 PE=3 SV=1;sp|Q8W593|LGUC_ARATH	4	11	11	10	17.6	93.815	1869000	1059200	1973700			294660
A0A7G2EG32	Ferrochelatase	AT9943_LOCUS8096		tr|A0A7G2EG32|A0A7G2EG32_ARATH;tr|A0A178VU64|A0A178VU64_ARATH;sp|O04921|HEMH2_ARATH;tr|F4IMT3|F4IMT3_ARATH;tr|Q944J4|Q944J4_ARATH	tr|A0A7G2EG32|A0A7G2EG32_ARATH Ferrochelatase OS=Arabidopsis thaliana OX=3702 GN=AT9943_LOCUS8096 PE=3 SV=1;tr|A0A178VU64|A0A178VU64_ARATH Ferrochelatase OS=Arabidopsis thaliana OX=3702 GN=AXX17_At2g26470 PE=3 SV=1;sp|O04921|HEMH2_ARATH Ferrochelatase-2, c	5	2	2	2	5.3	52.424	804790	90740	133290
A0A7G2EGL3	(thale cress) hypothetical protein	AT9943_LOCUS9551		tr|A0A7G2EGL3|A0A7G2EGL3_ARATH;tr|A0A654F2A5|A0A654F2A5_ARATH;tr|A0A178VSN3|A0A178VSN3_ARATH;sp|O80842|CFTSY_ARATH	tr|A0A7G2EGL3|A0A7G2EGL3_ARATH (thale cress) hypothetical protein OS=Arabidopsis thaliana OX=3702 GN=AT9943_LOCUS9551 PE=4 SV=1;tr|A0A654F2A5|A0A654F2A5_ARATH SRP54 domain-containing protein OS=Arabidopsis thaliana OX=3702 GN=AN1_LOCUS11100 PE=4 SV=1;tr|A0	4	3	3	3	11.4	38.274	40231	102460	26281		51167	69467
A0A7G2ELV3	(thale cress) hypothetical protein	AT9943_LOCUS11114		tr|A0A7G2ELV3|A0A7G2ELV3_ARATH;tr|A0A178VJ83|A0A178VJ83_ARATH;sp|Q9SEU6|TRXM4_ARATH	tr|A0A7G2ELV3|A0A7G2ELV3_ARATH (thale cress) hypothetical protein OS=Arabidopsis thaliana OX=3702 GN=AT9943_LOCUS11114 PE=4 SV=1;tr|A0A178VJ83|A0A178VJ83_ARATH TRX-M4 OS=Arabidopsis thaliana OX=3702 GN=AXX17_At3g16090 PE=4 SV=1;sp|Q9SEU6|TRXM4_ARATH Thiore	3	1	1	1	6.2	21.202	21523	21908	15872
A0A7G2EN53	(thale cress) hypothetical protein	AT9943_LOCUS11959		tr|A0A7G2EN53|A0A7G2EN53_ARATH;sp|Q8H0W1|PLSP1_ARATH;tr|A0A654FAD2|A0A654FAD2_ARATH;tr|A0A5S9XGW5|A0A5S9XGW5_ARATH;tr|A0A178VD22|A0A178VD22_ARATH;tr|A0A1I9LMR3|A0A1I9LMR3_ARATH	tr|A0A7G2EN53|A0A7G2EN53_ARATH (thale cress) hypothetical protein OS=Arabidopsis thaliana OX=3702 GN=AT9943_LOCUS11959 PE=4 SV=1;sp|Q8H0W1|PLSP1_ARATH Chloroplast processing peptidase OS=Arabidopsis thaliana OX=3702 GN=PLSP1 PE=2 SV=2;tr|A0A654FAD2|A0A654F	6	5	5	5	37.2	23.596	314580	106580	551250
A0A7G2EP79	(thale cress) hypothetical protein	AT9943_LOCUS12020		tr|A0A7G2EP79|A0A7G2EP79_ARATH;sp|Q56XR7|STR4A_ARATH;tr|A0A654FHV6|A0A654FHV6_ARATH;tr|A0A5S9XFT0|A0A5S9XFT0_ARATH;tr|A0A178VBB9|A0A178VBB9_ARATH	tr|A0A7G2EP79|A0A7G2EP79_ARATH (thale cress) hypothetical protein OS=Arabidopsis thaliana OX=3702 GN=AT9943_LOCUS12020 PE=4 SV=1;sp|Q56XR7|STR4A_ARATH Rhodanese-like domain-containing protein 4A, chloroplastic OS=Arabidopsis thaliana OX=3702 GN=STR4A PE=2	5	5	5	5	46.1	15.469	360590	237660	473100
A0A7G2EQD3	(thale cress) hypothetical protein	AT9943_LOCUS11164		tr|A0A7G2EQD3|A0A7G2EQD3_ARATH;tr|A0A654F7K4|A0A654F7K4_ARATH;tr|A0A178VBZ6|A0A178VBZ6_ARATH;sp|Q949X0|ADS3_ARATH	tr|A0A7G2EQD3|A0A7G2EQD3_ARATH (thale cress) hypothetical protein OS=Arabidopsis thaliana OX=3702 GN=AT9943_LOCUS11164 PE=3 SV=1;tr|A0A654F7K4|A0A654F7K4_ARATH FA_desaturase domain-containing protein OS=Arabidopsis thaliana OX=3702 GN=AN1_LOCUS12968 PE=3 S	4	2	2	2	5.7	42.599	22508	6185	15756
A0A7G2ES44	(thale cress) hypothetical protein	AT9943_LOCUS12074		tr|A0A7G2ES44|A0A7G2ES44_ARATH;tr|A0A7G2ETD0|A0A7G2ETD0_ARATH;tr|A0A654FCM9|A0A654FCM9_ARATH;tr|A0A5S9XFP8|A0A5S9XFP8_ARATH;tr|A0A178V6C2|A0A178V6C2_ARATH;sp|Q9LU85|PAP4_ARATH;tr|Q8VXZ1|Q8VXZ1_ARATH;tr|Q9LU83|Q9LU83_ARATH;tr|A8MRZ2|A8MRZ2_ARATH;tr|F4JBD3|F4JBD3_ARATH;tr|Q8GWE7|Q8GWE7_ARATH;tr|A0A1I9LP71|A0A1I9LP71_ARATH;tr|A0A654FAR2|A0A654FAR2_ARATH;tr|A0A178VEY2|A0A178VEY2_ARATH;tr|Q8LC10|Q8LC1…	tr|A0A7G2ES44|A0A7G2ES44_ARATH (thale cress) hypothetical protein OS=Arabidopsis thaliana OX=3702 GN=AT9943_LOCUS12074 PE=3 SV=1;tr|A0A7G2ETD0|A0A7G2ETD0_ARATH (thale cress) hypothetical protein OS=Arabidopsis thaliana OX=3702 GN=AT9943_LOCUS12074 PE=3 SV=	21	8	8	8	8.2	148.47	436390	265490	362220
A0A7G2EWR9	(thale cress) hypothetical protein	AT9943_LOCUS14513		tr|A0A7G2EWR9|A0A7G2EWR9_ARATH;tr|A0A7G2EV69|A0A7G2EV69_ARATH;tr|A0A654FKW6|A0A654FKW6_ARATH;sp|Q9M158|STR4_ARATH;tr|A0A1P8B8J7|A0A1P8B8J7_ARATH;tr|A0A178V0X3|A0A178V0X3_ARATH;tr|A0A1P8B5L7|A0A1P8B5L7_ARATH;tr|Q9M159|Q9M159_ARATH;tr|A0A5S9XP47|A0A5S9XP47_ARATH;tr|A0A178V5C3|A0A178V5C3_ARATH	tr|A0A7G2EWR9|A0A7G2EWR9_ARATH (thale cress) hypothetical protein OS=Arabidopsis thaliana OX=3702 GN=AT9943_LOCUS14513 PE=4 SV=1;tr|A0A7G2EV69|A0A7G2EV69_ARATH (thale cress) hypothetical protein OS=Arabidopsis thaliana OX=3702 GN=AT9943_LOCUS14513 PE=4 SV=	10	8	8	8	9.4	111.48	334630	285260	874420			10905
A0A7G2F1A7	(thale cress) hypothetical protein	AT9943_LOCUS14792		tr|A0A7G2F1A7|A0A7G2F1A7_ARATH;tr|A0A178UX57|A0A178UX57_ARATH;sp|Q41932|PSBQ2_ARATH	tr|A0A7G2F1A7|A0A7G2F1A7_ARATH (thale cress) hypothetical protein OS=Arabidopsis thaliana OX=3702 GN=AT9943_LOCUS14792 PE=3 SV=1;tr|A0A178UX57|A0A178UX57_ARATH PSII-Q OS=Arabidopsis thaliana OX=3702 GN=AXX17_At4g04980 PE=3 SV=1;sp|Q41932|PSBQ2_ARATH Oxygen	3	5	5	5	32.7	23.954	514890	269220	457560
A0A7G2F529	(thale cress) hypothetical protein	AT9943_LOCUS18080		tr|A0A7G2F529|A0A7G2F529_ARATH;tr|A0A178U7X9|A0A178U7X9_ARATH;sp|Q9LZV4|STN8_ARATH;tr|A0A5S9Y0V7|A0A5S9Y0V7_ARATH	tr|A0A7G2F529|A0A7G2F529_ARATH (thale cress) hypothetical protein OS=Arabidopsis thaliana OX=3702 GN=AT9943_LOCUS18080 PE=4 SV=1;tr|A0A178U7X9|A0A178U7X9_ARATH STN8 OS=Arabidopsis thaliana OX=3702 GN=AXX17_At5g01010 PE=4 SV=1;sp|Q9LZV4|STN8_ARATH Serine/th	4	11	11	11	29.4	50.341	782250	327830	1414800			18653
A0A7G2F9H2	inorganic diphosphatase	AT9943_LOCUS18729		tr|A0A7G2F9H2|A0A7G2F9H2_ARATH;tr|A0A178UER1|A0A178UER1_ARATH;sp|Q9LXC9|IPYR6_ARATH	tr|A0A7G2F9H2|A0A7G2F9H2_ARATH inorganic diphosphatase OS=Arabidopsis thaliana OX=3702 GN=AT9943_LOCUS18729 PE=3 SV=1;tr|A0A178UER1|A0A178UER1_ARATH inorganic diphosphatase OS=Arabidopsis thaliana OX=3702 GN=AXX17_At5g09180 PE=3 SV=1;sp|Q9LXC9|IPYR6_ARATH	3	7	7	7	27.2	31.912	213480	153870	83635		55491
A0A7G2F9I3	Phospho-2-dehydro-3-deoxyheptonate aldolase	AT9943_LOCUS17411		tr|A0A7G2F9I3|A0A7G2F9I3_ARATH;tr|A0A178US70|A0A178US70_ARATH;sp|Q00218|AROG_ARATH;tr|Q8LAR5|Q8LAR5_ARATH;tr|F4JIZ3|F4JIZ3_ARATH;tr|B9DHW4|B9DHW4_ARATH;tr|Q570U9|Q570U9_ARATH	tr|A0A7G2F9I3|A0A7G2F9I3_ARATH Phospho-2-dehydro-3-deoxyheptonate aldolase OS=Arabidopsis thaliana OX=3702 GN=AT9943_LOCUS17411 PE=3 SV=1;tr|A0A178US70|A0A178US70_ARATH Phospho-2-dehydro-3-deoxyheptonate aldolase OS=Arabidopsis thaliana OX=3702 GN=AXX17_At	7	8	6	6	18.1	56.18	114230	178650	499060
A0A7G2FA97	non-specific serine/threonine protein kinase	AT9943_LOCUS19735		tr|A0A7G2FA97|A0A7G2FA97_ARATH;sp|Q84VQ4|NDHU_ARATH;tr|A0A654G363|A0A654G363_ARATH;tr|A0A178UN62|A0A178UN62_ARATH;tr|A0A1P8ANQ5|A0A1P8ANQ5_ARATH;tr|A0A5S9Y6K6|A0A5S9Y6K6_ARATH;tr|A0A178UC09|A0A178UC09_ARATH;sp|Q8S9D1|PP395_ARATH;tr|A0A7G2F977|A0A7G2F977_ARATH;sp|Q93VD3|CIPKN_ARATH;tr|A0A178W2X4|A0A178W2X4_ARATH;sp|Q9MAM1|CIPK9_ARATH;tr|A0A178W7T6|A0A178W7T6_ARATH;sp|Q84VQ3|CIPKQ_ARATH;tr|A0A178UR…	tr|A0A7G2FA97|A0A7G2FA97_ARATH non-specific serine/threonine protein kinase OS=Arabidopsis thaliana OX=3702 GN=AT9943_LOCUS19735 PE=3 SV=1;sp|Q84VQ4|NDHU_ARATH NAD(P)H-quinone oxidoreductase subunit U, chloroplastic OS=Arabidopsis thaliana OX=3702 GN=ndhU	20	4	4	4	7.3	73.724	53422	123290	59268
A0A7G2FFK1	(thale cress) hypothetical protein	AT9943_LOCUS21208		tr|A0A7G2FFK1|A0A7G2FFK1_ARATH;tr|A0A654G7V5|A0A654G7V5_ARATH;tr|A0A178UJI2|A0A178UJI2_ARATH;sp|Q9FG89|PNSB5_ARATH	tr|A0A7G2FFK1|A0A7G2FFK1_ARATH (thale cress) hypothetical protein OS=Arabidopsis thaliana OX=3702 GN=AT9943_LOCUS21208 PE=4 SV=1;tr|A0A654G7V5|A0A654G7V5_ARATH Photosynthetic NDH subunit of subcomplex B 5, chloroplastic OS=Arabidopsis thaliana OX=3702 GN=A	4	3	3	3	15.6	23.792	52072	37162	37097
A0A7G2FG72	(thale cress) hypothetical protein	AT9943_LOCUS19739		tr|A0A7G2FG72|A0A7G2FG72_ARATH;tr|A0A5S9Y6D7|A0A5S9Y6D7_ARATH;sp|B9DFX7|HMA8_ARATH;tr|A0A1P8BE56|A0A1P8BE56_ARATH;tr|F4K8C8|F4K8C8_ARATH;tr|A0A178U8M7|A0A178U8M7_ARATH;tr|Q8GW62|Q8GW62_ARATH;tr|A0A7G2FFK9|A0A7G2FFK9_ARATH;tr|A0A178UQ23|A0A178UQ23_ARATH	tr|A0A7G2FG72|A0A7G2FG72_ARATH (thale cress) hypothetical protein OS=Arabidopsis thaliana OX=3702 GN=AT9943_LOCUS19739 PE=3 SV=1;tr|A0A5S9Y6D7|A0A5S9Y6D7_ARATH HMA domain-containing protein OS=Arabidopsis thaliana OX=3702 GN=AN1_LOCUS22921 PE=3 SV=1;sp|B9D	9	11	11	11	17.7	94.225	220090	113360	232970			121070
A0A7G2FL17	(thale cress) hypothetical protein	AT9943_LOCUS22495		tr|A0A7G2FL17|A0A7G2FL17_ARATH;tr|Q9LVM3|Q9LVM3_ARATH;tr|A0A178UBD8|A0A178UBD8_ARATH;tr|Q6NLE1|Q6NLE1_ARATH	tr|A0A7G2FL17|A0A7G2FL17_ARATH (thale cress) hypothetical protein OS=Arabidopsis thaliana OX=3702 GN=AT9943_LOCUS22495 PE=4 SV=1;tr|Q9LVM3|Q9LVM3_ARATH YCF54 OS=Arabidopsis thaliana OX=3702 GN=EMB3143 PE=1 SV=1;tr|A0A178UBD8|A0A178UBD8_ARATH EMB3143 OS=Ara	4	7	7	7	44.7	23.763	319260	286910	1160100		7337.2	16450
A0A7G2FN41	Ferredoxin--NADP reductase, chloroplastic	AT9943_LOCUS23207		tr|A0A7G2FN41|A0A7G2FN41_ARATH;tr|A0A654GFN6|A0A654GFN6_ARATH;tr|A0A178UAK1|A0A178UAK1_ARATH;sp|Q9FKW6|FNRL1_ARATH;tr|A0A178UBS7|A0A178UBS7_ARATH;tr|B9DI26|B9DI26_ARATH;tr|F4JZ46|F4JZ46_ARATH;tr|Q56ZZ9|Q56ZZ9_ARATH	tr|A0A7G2FN41|A0A7G2FN41_ARATH Ferredoxin--NADP reductase, chloroplastic OS=Arabidopsis thaliana OX=3702 GN=AT9943_LOCUS23207 PE=3 SV=1;tr|A0A654GFN6|A0A654GFN6_ARATH Ferredoxin--NADP reductase, chloroplastic OS=Arabidopsis thaliana OX=3702 GN=AN1_LOCUS269	8	11	11	10	44	39.112	672750	531530	1180100		86274
A0A7G2FNE9	Cytochrome f	AT9943_LOCUS23358		tr|A0A7G2FNE9|A0A7G2FNE9_ARATH;tr|A0A7G2FJJ0|A0A7G2FJJ0_ARATH;tr|A0A1B1W4V8|A0A1B1W4V8_ARATH;sp|P56771|CYF_ARATH;tr|A0A514YJB3|A0A514YJB3_ARATH;tr|A0A8F5V9E3|A0A8F5V9E3_ARATH;tr|A0A8F5P129|A0A8F5P129_ARATH	tr|A0A7G2FNE9|A0A7G2FNE9_ARATH Cytochrome f OS=Arabidopsis thaliana OX=3702 GN=AT9943_LOCUS23358 PE=3 SV=1;tr|A0A7G2FJJ0|A0A7G2FJJ0_ARATH Cytochrome f OS=Arabidopsis thaliana OX=3702 GN=petA PE=3 SV=1;tr|A0A1B1W4V8|A0A1B1W4V8_ARATH Cytochrome f OS=Arabidop	7	9	9	9	51.5	25.23	739450	811280	908910
A0A8F5GJ84	Ycf3	ycf3		tr|A0A8F5GJ84|A0A8F5GJ84_ARATH;tr|A0A8F5Z9N0|A0A8F5Z9N0_ARATH;sp|P61843|YCF3_ARATH;tr|A0A1B1W4U7|A0A1B1W4U7_ARATH;tr|A0A8F5S3P7|A0A8F5S3P7_ARATH	tr|A0A8F5GJ84|A0A8F5GJ84_ARATH Ycf3 OS=Arabidopsis thaliana OX=3702 GN=ycf3 PE=4 SV=1;tr|A0A8F5Z9N0|A0A8F5Z9N0_ARATH Photosystem I assembly protein Ycf3 OS=Arabidopsis thaliana OX=3702 GN=ycf3 PE=3 SV=1;sp|P61843|YCF3_ARATH Photosystem I assembly protein Y	5	3	3	3	35.7	14.746	117110	105180	146570
A0A8F5S2D1	NAD(P)H-quinone oxidoreductase subunit I, chloroplastic	ndhI		tr|A0A8F5S2D1|A0A8F5S2D1_ARATH;tr|A0A8F5VAX1|A0A8F5VAX1_ARATH;tr|A0A1B1W503|A0A1B1W503_ARATH;sp|P56755|NDHI_ARATH	tr|A0A8F5S2D1|A0A8F5S2D1_ARATH NAD(P)H-quinone oxidoreductase subunit I, chloroplastic OS=Arabidopsis thaliana OX=3702 GN=ndhI PE=3 SV=1;tr|A0A8F5VAX1|A0A8F5VAX1_ARATH NAD(P)H-quinone oxidoreductase subunit I, chloroplastic OS=Arabidopsis thaliana OX=3702	4	3	3	3	22.4	18.965	66086	42899	77392
A5Y7D1	Nucleoside diphosphate kinase (Fragment)	NDPK2		tr|A5Y7D1|A5Y7D1_ARATH;tr|A5Y7B9|A5Y7B9_ARATH;tr|A5Y7B8|A5Y7B8_ARATH;tr|Q0WUG9|Q0WUG9_ARATH;tr|A0A384KNJ7|A0A384KNJ7_ARATH;sp|O64903|NDK2_ARATH;tr|A0A7G2FMH0|A0A7G2FMH0_ARATH	tr|A5Y7D1|A5Y7D1_ARATH Nucleoside diphosphate kinase (Fragment) OS=Arabidopsis thaliana OX=3702 GN=NDPK2 PE=3 SV=1;tr|A5Y7B9|A5Y7B9_ARATH Nucleoside diphosphate kinase (Fragment) OS=Arabidopsis thaliana OX=3702 GN=NDPK2 PE=3 SV=1;tr|A5Y7B8|A5Y7B8_ARATH Nuc	7	2	2	2	9.9	22.259	194120	97451	120180		48045
A8MQL0	Ribosomal protein PSRP-3/Ycf65	PSRP3/1		tr|A8MQL0|A8MQL0_ARATH;tr|A0A178W6Q0|A0A178W6Q0_ARATH;sp|Q9SX22|RRP31_ARATH	tr|A8MQL0|A8MQL0_ARATH Ribosomal protein PSRP-3/Ycf65 OS=Arabidopsis thaliana OX=3702 GN=PSRP3/1 PE=1 SV=1;tr|A0A178W6Q0|A0A178W6Q0_ARATH PSRP3/1 OS=Arabidopsis thaliana OX=3702 GN=AXX17_At1g62650 PE=3 SV=1;sp|Q9SX22|RRP31_ARATH 30S ribosomal protein 3-1,	3	1	1	1	7.4	18.146	44339	51079	48167
B0ZV84	Accelerated cell death 2 (Fragment)	ACD2		tr|B0ZV84|B0ZV84_ARATH;tr|B0ZV66|B0ZV66_ARATH;tr|B0ZV78|B0ZV78_ARATH;tr|B0ZV62|B0ZV62_ARATH;tr|B0ZVE3|B0ZVE3_ARATH;tr|B0ZV58|B0ZV58_ARATH;tr|B0ZV64|B0ZV64_ARATH;tr|B0ZV68|B0ZV68_ARATH;tr|B0ZV65|B0ZV65_ARATH;tr|B0ZV59|B0ZV59_ARATH;tr|B0ZV56|B0ZV56_ARATH;tr|A0A178UVU9|A0A178UVU9_ARATH;sp|Q8LDU4|RCCR_ARATH;tr|B0ZVD6|B0ZVD6_ARATH	tr|B0ZV84|B0ZV84_ARATH Accelerated cell death 2 (Fragment) OS=Arabidopsis thaliana OX=3702 GN=ACD2 PE=4 SV=1;tr|B0ZV66|B0ZV66_ARATH Accelerated cell death 2 (Fragment) OS=Arabidopsis thaliana OX=3702 GN=ACD2 PE=4 SV=1;tr|B0ZV78|B0ZV78_ARATH Accelerated cel	14	2	2	2	21.5	14.803	11163	14115	25870
B9DGY1	Protein ACTIVITY OF BC1 COMPLEX KINASE 7, chloroplastic	ABC1K7	FUNCTION: Involved in resistance to oxidative stress. Influences responses to reactive oxygen species (ROS) production. Regulates plastoglobules formation in thylakoids. Together with OSA1, regulates iron distribution within the chloroplast and mediates the oxidative stress response (PubMed:24117441). Together with ABC1K8, influences chloroplast lipid synthesis/accumulation and modulates chloropl…	sp|B9DGY1|AB1K7_ARATH;tr|A0A178VE59|A0A178VE59_ARATH;tr|F4JFM1|F4JFM1_ARATH	sp|B9DGY1|AB1K7_ARATH Protein ACTIVITY OF BC1 COMPLEX KINASE 7, chloroplastic OS=Arabidopsis thaliana OX=3702 GN=ABC1K7 PE=1 SV=1;tr|A0A178VE59|A0A178VE59_ARATH ABC1 domain-containing protein OS=Arabidopsis thaliana OX=3702 GN=AXX17_At3g07700 PE=4 SV=1;tr|	3	11	11	11	19.3	78.278	271810	146060	397880
B9DHT7	AT2G30950 protein (Fragment)	At2g30950		tr|B9DHT7|B9DHT7_ARATH;tr|B9DHR0|B9DHR0_ARATH;tr|A0A654EYT4|A0A654EYT4_ARATH;tr|A0A178W2Q8|A0A178W2Q8_ARATH;sp|O80860|FTSH2_ARATH;tr|A0A1P8AXC1|A0A1P8AXC1_ARATH	tr|B9DHT7|B9DHT7_ARATH AT2G30950 protein (Fragment) OS=Arabidopsis thaliana OX=3702 GN=At2g30950 PE=2 SV=1;tr|B9DHR0|B9DHR0_ARATH AT2G30950 protein OS=Arabidopsis thaliana OX=3702 GN=At2g30950 PE=2 SV=1;tr|A0A654EYT4|A0A654EYT4_ARATH AAA domain-containing	6	10	10	5	26.3	62.481	63411	226280	139180
C0Z280	PSI-K	At1g30380		tr|C0Z280|C0Z280_ARATH;tr|Q8LC56|Q8LC56_ARATH;tr|A0A5S9WGI1|A0A5S9WGI1_ARATH;tr|A0A178WI16|A0A178WI16_ARATH;sp|Q9SUI5|PSAK_ARATH	tr|C0Z280|C0Z280_ARATH PSI-K OS=Arabidopsis thaliana OX=3702 GN=At1g30380 PE=2 SV=1;tr|Q8LC56|Q8LC56_ARATH PSI-K OS=Arabidopsis thaliana OX=3702 PE=2 SV=1;tr|A0A5S9WGI1|A0A5S9WGI1_ARATH PSI-K OS=Arabidopsis thaliana OX=3702 GN=C24_LOCUS2987 PE=3 SV=1;tr|A0	5	1	1	1	12.2	7.4136	458640	1498300	177580		55331	58592
C0Z300	AT2G37660 protein	At2g37660		tr|C0Z300|C0Z300_ARATH;tr|A0A654F154|A0A654F154_ARATH;tr|A0A5S9X4W6|A0A5S9X4W6_ARATH;tr|A0A178VNV6|A0A178VNV6_ARATH;sp|O80934|Y2766_ARATH;tr|A0A7G2EF46|A0A7G2EF46_ARATH	tr|C0Z300|C0Z300_ARATH AT2G37660 protein OS=Arabidopsis thaliana OX=3702 GN=At2g37660 PE=2 SV=1;tr|A0A654F154|A0A654F154_ARATH NAD(P)-bd_dom domain-containing protein OS=Arabidopsis thaliana OX=3702 GN=AN1_LOCUS10225 PE=4 SV=1;tr|A0A5S9X4W6|A0A5S9X4W6_ARAT	6	5	5	5	33.1	26.296	98035	31176	97814
F4I2F8	NADPH-protochlorophyllide oxidoreductase	POR C	FUNCTION: Phototransformation of protochlorophyllide (Pchlide) to chlorophyllide (Chlide). {ECO:0000256|RuleBase:RU365001}.	tr|F4I2F8|F4I2F8_ARATH;tr|Q0WVW0|Q0WVW0_ARATH;tr|A0A384LMN8|A0A384LMN8_ARATH;sp|O48741|PORC_ARATH;tr|C0Z346|C0Z346_ARATH	tr|F4I2F8|F4I2F8_ARATH NADPH-protochlorophyllide oxidoreductase OS=Arabidopsis thaliana OX=3702 GN=POR C PE=1 SV=1;tr|Q0WVW0|Q0WVW0_ARATH NADPH-protochlorophyllide oxidoreductase OS=Arabidopsis thaliana OX=3702 GN=At1g03630 PE=2 SV=1;tr|A0A384LMN8|A0A384LM	5	12	9	9	34.1	43.625	204060	878520	360800
F4IJM1	63 kDa inner membrane family protein	ALB3		tr|F4IJM1|F4IJM1_ARATH;tr|A0A7G2ED52|A0A7G2ED52_ARATH;tr|A0A178VUV3|A0A178VUV3_ARATH;sp|Q8LBP4|ALB3_ARATH;tr|Q0WLQ2|Q0WLQ2_ARATH;tr|B3H4X4|B3H4X4_ARATH	tr|F4IJM1|F4IJM1_ARATH 63 kDa inner membrane family protein OS=Arabidopsis thaliana OX=3702 GN=ALB3 PE=1 SV=1;tr|A0A7G2ED52|A0A7G2ED52_ARATH (thale cress) hypothetical protein OS=Arabidopsis thaliana OX=3702 GN=AT9943_LOCUS7956 PE=3 SV=1;tr|A0A178VUV3|A0A1	6	6	6	6	17.1	47.071	2071700	876840	2553300
F4JFR2	Tetratricopeptide repeat (TPR)-like superfamily protein	FLU		tr|F4JFR2|F4JFR2_ARATH;tr|A0A178VAG9|A0A178VAG9_ARATH;sp|Q940U6|FLU_ARATH;tr|F4JFR1|F4JFR1_ARATH	tr|F4JFR2|F4JFR2_ARATH Tetratricopeptide repeat (TPR)-like superfamily protein OS=Arabidopsis thaliana OX=3702 GN=FLU PE=1 SV=1;tr|A0A178VAG9|A0A178VAG9_ARATH (thale cress) hypothetical protein OS=Arabidopsis thaliana OX=3702 GN=AXX17_At3g14640 PE=4 SV=1;s	4	9	9	9	43.1	25.718	3598100	2298600	5911600
F4JRV2	Superoxide dismutase	FSD1	FUNCTION: Destroys radicals which are normally produced within the cells and which are toxic to biological systems. {ECO:0000256|RuleBase:RU000414}.	tr|F4JRV2|F4JRV2_ARATH;tr|A0A654FSM5|A0A654FSM5_ARATH;sp|P21276|SODF1_ARATH;tr|A0A178UVJ5|A0A178UVJ5_ARATH	tr|F4JRV2|F4JRV2_ARATH Superoxide dismutase OS=Arabidopsis thaliana OX=3702 GN=FSD1 PE=1 SV=1;tr|A0A654FSM5|A0A654FSM5_ARATH Superoxide dismutase OS=Arabidopsis thaliana OX=3702 GN=AN1_LOCUS19253 PE=3 SV=1;sp|P21276|SODF1_ARATH Superoxide dismutase [Fe] 1,	4	2	2	2	14	21.098	10985	23997	40156		9866.9
F4JYC0	adenylate kinase	At5g35170		tr|F4JYC0|F4JYC0_ARATH;tr|A0A654G578|A0A654G578_ARATH;sp|Q8VYL1|KAD5_ARATH;tr|A0A5S9Y8S6|A0A5S9Y8S6_ARATH;tr|A0A7G2FE71|A0A7G2FE71_ARATH;tr|A0A178U850|A0A178U850_ARATH;tr|Q56YE6|Q56YE6_ARATH;tr|A0A178U7C8|A0A178U7C8_ARATH	tr|F4JYC0|F4JYC0_ARATH adenylate kinase OS=Arabidopsis thaliana OX=3702 GN=At5g35170 PE=1 SV=1;tr|A0A654G578|A0A654G578_ARATH adenylate kinase OS=Arabidopsis thaliana OX=3702 GN=AN1_LOCUS23705 PE=3 SV=1;sp|Q8VYL1|KAD5_ARATH Adenylate kinase 5, chloroplasti	8	8	8	8	19.5	64.913	110620	1319200	3841000
F4KDA6	Protein LPA2	LPA2	FUNCTION: Involved in assisting chlorophyll a binding protein psbC assembly within photosystem II (PSII). Works cooperatively with LPA3. {ECO:0000269|PubMed:17601825}.	sp|F4KDA6|LPA2_ARATH;tr|A0A178UB28|A0A178UB28_ARATH;tr|A0A7G2FFB3|A0A7G2FFB3_ARATH	sp|F4KDA6|LPA2_ARATH Protein LPA2 OS=Arabidopsis thaliana OX=3702 GN=LPA2 PE=2 SV=1;tr|A0A178UB28|A0A178UB28_ARATH LPA2 OS=Arabidopsis thaliana OX=3702 GN=AXX17_At5g50360 PE=4 SV=1;tr|A0A7G2FFB3|A0A7G2FFB3_ARATH (thale cress) hypothetical protein OS=Arabid	3	1	1	1	10.8	20.213	174440	133390	143330
O48737	Thioredoxin M1, chloroplastic	At1g03680	FUNCTION: Thiol-disulfide oxidoreductase involved in the redox regulation of enzymes of both reductive pentose phosphate pathway (Calvin-Benson cycle) and oxidative pentose phosphate pathway. Under reducing conditions, activates the glyceraldehyde-3-phosphate dehydrogenase and the phosphoribulokinase, and inhibits. the glucose-6-phosphate dehydrogenase. Activates NADP-malate dehydrogenase. {ECO:0…	sp|O48737|TRXM1_ARATH;tr|A0A178W6J8|A0A178W6J8_ARATH;tr|A0A7G2DQ38|A0A7G2DQ38_ARATH	sp|O48737|TRXM1_ARATH Thioredoxin M1, chloroplastic OS=Arabidopsis thaliana OX=3702 GN=At1g03680 PE=1 SV=1;tr|A0A178W6J8|A0A178W6J8_ARATH TRX-M1 OS=Arabidopsis thaliana OX=3702 GN=AXX17_At1g02940 PE=4 SV=1;tr|A0A7G2DQ38|A0A7G2DQ38_ARATH (thale cress) hypot	3	3	3	3	21.2	19.664	77164	40569	49368
P49107	Photosystem I reaction center subunit N, chloroplastic	PSAN	FUNCTION: May function in mediating the binding of the antenna complexes to the PSI reaction center and core antenna. Plays an important role in docking plastocyanin to the PSI complex. Does not bind pigments. {ECO:0000269|PubMed:10230065, ECO:0000269|PubMed:12324436}.	sp|P49107|PSAN_ARATH;tr|A0A178UC65|A0A178UC65_ARATH;tr|F4KC80|F4KC80_ARATH	sp|P49107|PSAN_ARATH Photosystem I reaction center subunit N, chloroplastic OS=Arabidopsis thaliana OX=3702 GN=PSAN PE=1 SV=2;tr|A0A178UC65|A0A178UC65_ARATH (thale cress) hypothetical protein OS=Arabidopsis thaliana OX=3702 GN=AXX17_At5g63630 PE=3 SV=1;tr|	3	3	3	3	18.1	18.429	521780	349000	295040
P55826	Protoporphyrinogen oxidase 1, chloroplastic	PPOX1	FUNCTION: Catalyzes the 6-electron oxidation of protoporphyrinogen-IX to form protoporphyrin-IX. {ECO:0000269|PubMed:8982084}.	sp|P55826|PPOC_ARATH;tr|A0A178UVN5|A0A178UVN5_ARATH;tr|A0A654FL98|A0A654FL98_ARATH	sp|P55826|PPOC_ARATH Protoporphyrinogen oxidase 1, chloroplastic OS=Arabidopsis thaliana OX=3702 GN=PPOX1 PE=1 SV=1;tr|A0A178UVN5|A0A178UVN5_ARATH Protoporphyrinogen oxidase OS=Arabidopsis thaliana OX=3702 GN=AXX17_At4g02130 PE=3 SV=1;tr|A0A654FL98|A0A654F	3	29	29	29	70.8	57.695	9397300	4122100	10711000			15544
P56792	50S ribosomal protein L14, chloroplastic	rpl14	FUNCTION: Binds to 23S rRNA. {ECO:0000255|HAMAP-Rule:MF_01367}.	sp|P56792|RK14_ARATH;tr|A0A1B1W4Y0|A0A1B1W4Y0_ARATH;tr|A0A8F5V9T0|A0A8F5V9T0_ARATH	sp|P56792|RK14_ARATH 50S ribosomal protein L14, chloroplastic OS=Arabidopsis thaliana OX=3702 GN=rpl14 PE=3 SV=1;tr|A0A1B1W4Y0|A0A1B1W4Y0_ARATH 50S ribosomal protein L14, chloroplastic OS=Arabidopsis thaliana OX=3702 GN=rpl14 PE=3 SV=1;tr|A0A8F5V9T0|A0A8F5	3	4	4	4	45.9	13.582	760500	435790	1358700		93817	31072
Q0WW97	Chlorophyll a-b binding protein, chloroplastic	At5g01530	FUNCTION: The light-harvesting complex (LHC) functions as a light receptor, it captures and delivers excitation energy to photosystems with which it is closely associated. {ECO:0000256|RuleBase:RU363080}.	tr|Q0WW97|Q0WW97_ARATH;tr|A0A7G2F4T1|A0A7G2F4T1_ARATH;tr|A0A384LC70|A0A384LC70_ARATH;sp|Q07473|CB4A_ARATH	tr|Q0WW97|Q0WW97_ARATH Chlorophyll a-b binding protein, chloroplastic OS=Arabidopsis thaliana OX=3702 GN=At5g01530 PE=2 SV=1;tr|A0A7G2F4T1|A0A7G2F4T1_ARATH Chlorophyll a-b binding protein, chloroplastic OS=Arabidopsis thaliana OX=3702 GN=AT9943_LOCUS18046	4	5	3	3	23.4	31.139	2096800	3321600	1646300		241780	43856
Q2HIR7	Acclimation of photosynthesis to environment	APE1		tr|Q2HIR7|Q2HIR7_ARATH;tr|A0A384KYJ2|A0A384KYJ2_ARATH;tr|Q8H0W8|Q8H0W8_ARATH;tr|Q8GXZ8|Q8GXZ8_ARATH;tr|A0A654G6K1|A0A654G6K1_ARATH;tr|A0A5S9Y928|A0A5S9Y928_ARATH;tr|A0A219HZL6|A0A219HZL6_ARATH;tr|Q9FFV6|Q9FFV6_ARATH;tr|A0A7G2FG20|A0A7G2FG20_ARATH	tr|Q2HIR7|Q2HIR7_ARATH Acclimation of photosynthesis to environment OS=Arabidopsis thaliana OX=3702 GN=APE1 PE=1 SV=1;tr|A0A384KYJ2|A0A384KYJ2_ARATH APE1 OS=Arabidopsis thaliana OX=3702 GN=At5g38660 PE=1 SV=1;tr|Q8H0W8|Q8H0W8_ARATH Uncharacterized protein	9	7	7	7	30.1	31.437	301390	605380	479460
Q38955	Orf03 protein	orf03		tr|Q38955|Q38955_ARATH;tr|A0A384LC86|A0A384LC86_ARATH;tr|A0A5S9XFV3|A0A5S9XFV3_ARATH;tr|A0A654FC97|A0A654FC97_ARATH	tr|Q38955|Q38955_ARATH Orf03 protein OS=Arabidopsis thaliana OX=3702 GN=orf03 PE=1 SV=1;tr|A0A384LC86|A0A384LC86_ARATH (thale cress) hypothetical protein OS=Arabidopsis thaliana OX=3702 GN=AXX17_At3g28860 PE=4 SV=1;tr|A0A5S9XFV3|A0A5S9XFV3_ARATH TPR_REGION	4	6	6	6	21.7	39.939	129640	173190	582620			14528
Q39142	Chlorophyll a-b binding protein, chloroplastic	Lhb1B1	FUNCTION: The light-harvesting complex (LHC) functions as a light receptor, it captures and delivers excitation energy to photosystems with which it is closely associated. {ECO:0000256|RuleBase:RU363080}.	tr|Q39142|Q39142_ARATH;tr|A0A654EYS2|A0A654EYS2_ARATH;tr|Q8LCZ4|Q8LCZ4_ARATH;tr|A0A178VW93|A0A178VW93_ARATH;tr|Q9C5R6|Q9C5R6_ARATH	tr|Q39142|Q39142_ARATH Chlorophyll a-b binding protein, chloroplastic OS=Arabidopsis thaliana OX=3702 GN=Lhb1B1 PE=1 SV=1;tr|A0A654EYS2|A0A654EYS2_ARATH Chlorophyll a-b binding protein, chloroplastic OS=Arabidopsis thaliana OX=3702 GN=AN1_LOCUS9885 PE=3 SV	5	8	2	2	51.5	28.17	177610	593830	113410
Q3ZVB0	PSII reaction center subunit VI (Fragment)	psbF		tr|Q3ZVB0|Q3ZVB0_ARATH;tr|A0A8F5P149|A0A8F5P149_ARATH;tr|A0A1B1W4V6|A0A1B1W4V6_ARATH;sp|P62095|PSBF_ARATH	tr|Q3ZVB0|Q3ZVB0_ARATH PSII reaction center subunit VI (Fragment) OS=Arabidopsis thaliana OX=3702 GN=psbF PE=4 SV=1;tr|A0A8F5P149|A0A8F5P149_ARATH Cytochrome b559 subunit beta OS=Arabidopsis thaliana OX=3702 GN=psbF PE=3 SV=1;tr|A0A1B1W4V6|A0A1B1W4V6_ARATH	4	1	1	1	29.6	3.0916	654710	1650400	512530
Q42044	At2g45180	At2g45180		tr|Q42044|Q42044_ARATH;tr|A0A178VQF0|A0A178VQF0_ARATH	tr|Q42044|Q42044_ARATH At2g45180 OS=Arabidopsis thaliana OX=3702 GN=At2g45180 PE=1 SV=2;tr|A0A178VQF0|A0A178VQF0_ARATH AAI domain-containing protein OS=Arabidopsis thaliana OX=3702 GN=At2g45180 PE=3 SV=1	2	2	2	2	10.4	13.955	31970	14173	16306
Q42139	AT4g32260/F10M6_100	PDE334		tr|Q42139|Q42139_ARATH;tr|A0A178V017|A0A178V017_ARATH;tr|Q94B39|Q94B39_ARATH;tr|Q0WMW8|Q0WMW8_ARATH	tr|Q42139|Q42139_ARATH AT4g32260/F10M6_100 OS=Arabidopsis thaliana OX=3702 GN=PDE334 PE=1 SV=2;tr|A0A178V017|A0A178V017_ARATH (thale cress) hypothetical protein OS=Arabidopsis thaliana OX=3702 GN=At4g32260 PE=1 SV=1;tr|Q94B39|Q94B39_ARATH H+-transporting A	4	6	6	6	32.9	23.917	638910	1849000	423780
Q5M727	Translocon-associated protein subunit alpha			tr|Q5M727|Q5M727_ARATH;sp|P45434|SSRA_ARATH;tr|F4IGI4|F4IGI4_ARATH;tr|Q8LC49|Q8LC49_ARATH;tr|A0A178VTE4|A0A178VTE4_ARATH	tr|Q5M727|Q5M727_ARATH Translocon-associated protein subunit alpha OS=Arabidopsis thaliana OX=3702 PE=2 SV=1;sp|P45434|SSRA_ARATH Translocon-associated protein subunit alpha OS=Arabidopsis thaliana OX=3702 GN=At2g21160 PE=2 SV=3;tr|F4IGI4|F4IGI4_ARATH Tran	5	2	2	2	12.4	28.167	121520	50672	87234		34744	23348
Q8LBT9	Preprotein translocase subunit SECE1			tr|Q8LBT9|Q8LBT9_ARATH;tr|A0A5S9XSF8|A0A5S9XSF8_ARATH;tr|A0A178UZ24|A0A178UZ24_ARATH;sp|O23342|SECE1_ARATH	tr|Q8LBT9|Q8LBT9_ARATH Preprotein translocase subunit SECE1 OS=Arabidopsis thaliana OX=3702 PE=2 SV=1;tr|A0A5S9XSF8|A0A5S9XSF8_ARATH (thale cress) hypothetical protein OS=Arabidopsis thaliana OX=3702 GN=AN1_LOCUS18142 PE=3 SV=1;tr|A0A178UZ24|A0A178UZ24_ARA	4	2	2	2	13	19.1	90210	58747	165370
Q8LC58	Photosystem I reaction center subunit IV B, chloroplast (PSI-E B)	At2g20260		tr|Q8LC58|Q8LC58_ARATH;tr|A0A5S9WZU5|A0A5S9WZU5_ARATH;tr|A0A178VVU2|A0A178VVU2_ARATH;sp|Q9S714|PSAE2_ARATH	tr|Q8LC58|Q8LC58_ARATH Photosystem I reaction center subunit IV B, chloroplast (PSI-E B) OS=Arabidopsis thaliana OX=3702 GN=At2g20260 PE=2 SV=1;tr|A0A5S9WZU5|A0A5S9WZU5_ARATH Photosystem I reaction center subunit IV A OS=Arabidopsis thaliana OX=3702 GN=C24	4	4	2	2	46.2	14.987	226310	576690	157010		41634
Q8RWI0	Myelin-associated oligodendrocyte basic protein	At1g54520		tr|Q8RWI0|Q8RWI0_ARATH;tr|A0A178W7W9|A0A178W7W9_ARATH;tr|A0A7G2E0P5|A0A7G2E0P5_ARATH;tr|Q9FPD7|Q9FPD7_ARATH;tr|Q9SLI1|Q9SLI1_ARATH	tr|Q8RWI0|Q8RWI0_ARATH Myelin-associated oligodendrocyte basic protein OS=Arabidopsis thaliana OX=3702 GN=At1g54520 PE=1 SV=1;tr|A0A178W7W9|A0A178W7W9_ARATH DUF1517 domain-containing protein OS=Arabidopsis thaliana OX=3702 GN=AXX17_At1g49010 PE=1 SV=1;tr|A	5	13	13	13	38.6	42.843	4999800	3210600	4750800		3199.1	1158.5
Q93Z11	AT5g37360/MNJ8_150	MNJ8.18		tr|Q93Z11|Q93Z11_ARATH;tr|A0A178UAG3|A0A178UAG3_ARATH;tr|A0A5S9Y9A0|A0A5S9Y9A0_ARATH;tr|A0A654G5Q7|A0A654G5Q7_ARATH;tr|Q9FHS9|Q9FHS9_ARATH	tr|Q93Z11|Q93Z11_ARATH AT5g37360/MNJ8_150 OS=Arabidopsis thaliana OX=3702 GN=MNJ8.18 PE=1 SV=1;tr|A0A178UAG3|A0A178UAG3_ARATH (thale cress) hypothetical protein OS=Arabidopsis thaliana OX=3702 GN=AXX17_At5g34440 PE=4 SV=1;tr|A0A5S9Y9A0|A0A5S9Y9A0_ARATH DUF	5	8	8	8	30.1	33.439	1698700	392720	954170		19143
Q93ZB4	Phytoene dehydrogenase			tr|Q93ZB4|Q93ZB4_ARATH;tr|A0A5S9XTZ6|A0A5S9XTZ6_ARATH;tr|A0A178UUG9|A0A178UUG9_ARATH;sp|Q07356|PDS_ARATH	tr|Q93ZB4|Q93ZB4_ARATH Phytoene dehydrogenase OS=Arabidopsis thaliana OX=3702 PE=2 SV=1;tr|A0A5S9XTZ6|A0A5S9XTZ6_ARATH Phytoene dehydrogenase OS=Arabidopsis thaliana OX=3702 GN=C24_LOCUS17936 PE=3 SV=1;tr|A0A178UUG9|A0A178UUG9_ARATH Phytoene dehydrogenase	4	6	6	6	14.1	62.979	17628	57542	151520
Q94BS2	Protein MET1, chloroplastic	MET1	FUNCTION: Involved in photosystem II supercomplex formation and repair, probably acting as a psbB/psbC chaperone on the stromal side of the membrane. {ECO:0000269|PubMed:25587003}.	sp|Q94BS2|MET1_ARATH;tr|A0A178WGD0|A0A178WGD0_ARATH;tr|A0A7G2E1A8|A0A7G2E1A8_ARATH	sp|Q94BS2|MET1_ARATH Protein MET1, chloroplastic OS=Arabidopsis thaliana OX=3702 GN=MET1 PE=1 SV=1;tr|A0A178WGD0|A0A178WGD0_ARATH ZKT OS=Arabidopsis thaliana OX=3702 GN=AXX17_At1g50090 PE=4 SV=1;tr|A0A7G2E1A8|A0A7G2E1A8_ARATH (thale cress) hypothetical pro	3	8	8	8	37.3	37.41	118470	141370	598950		1751.8
Q9C7J3	ATP-dependent zinc metalloprotease	At1g56180		tr|Q9C7J3|Q9C7J3_ARATH;tr|Q9ASV7|Q9ASV7_ARATH;tr|A0A178WBB4|A0A178WBB4_ARATH;tr|Q9SGU5|Q9SGU5_ARATH;tr|A0A1P8AMW9|A0A1P8AMW9_ARATH	tr|Q9C7J3|Q9C7J3_ARATH ATP-dependent zinc metalloprotease OS=Arabidopsis thaliana OX=3702 GN=At1g56180 PE=1 SV=1;tr|Q9ASV7|Q9ASV7_ARATH At1g56180/F14G9_20 OS=Arabidopsis thaliana OX=3702 PE=2 SV=1;tr|A0A178WBB4|A0A178WBB4_ARATH (thale cress) hypothetical p	5	8	8	8	25.2	42.587	438910	412660	1509800
Q9C7S3	Inner membrane localized protein	AT1G42960		tr|Q9C7S3|Q9C7S3_ARATH;tr|A0A178WCE4|A0A178WCE4_ARATH;tr|A0A7G2DYR0|A0A7G2DYR0_ARATH	tr|Q9C7S3|Q9C7S3_ARATH Inner membrane localized protein OS=Arabidopsis thaliana OX=3702 GN=AT1G42960 PE=1 SV=1;tr|A0A178WCE4|A0A178WCE4_ARATH Localized to the inner membrane of the chloroplast OS=Arabidopsis thaliana OX=3702 GN=At1g42960 PE=4 SV=1;tr|A0A7G	3	1	1	1	9.5	17.829	46241	19886	32066
Q9C8S5	Chlorophyll a-b binding protein, chloroplastic (Fragment)	T1P2.1	FUNCTION: The light-harvesting complex (LHC) functions as a light receptor, it captures and delivers excitation energy to photosystems with which it is closely associated. {ECO:0000256|RuleBase:RU363080}.	tr|Q9C8S5|Q9C8S5_ARATH;tr|A0A178WKX1|A0A178WKX1_ARATH;sp|P04778|CB1C_ARATH;tr|A0A178W2T0|A0A178W2T0_ARATH;sp|Q8VZ87|CB1B_ARATH;sp|P0CJ48|CB1A_ARATH;tr|A0A178WFB8|A0A178WFB8_ARATH	tr|Q9C8S5|Q9C8S5_ARATH Chlorophyll a-b binding protein, chloroplastic (Fragment) OS=Arabidopsis thaliana OX=3702 GN=T1P2.1 PE=3 SV=1;tr|A0A178WKX1|A0A178WKX1_ARATH Chlorophyll a-b binding protein, chloroplastic OS=Arabidopsis thaliana OX=3702 GN=AXX17_At1g	7	7	3	3	46.6	26.548	93415	78680	20920
Q9C9I7	Rieske (2Fe-2S) domain-containing protein	PSB33		tr|Q9C9I7|Q9C9I7_ARATH;tr|A0A654EN28|A0A654EN28_ARATH;tr|A0A178W9Y8|A0A178W9Y8_ARATH	tr|Q9C9I7|Q9C9I7_ARATH Rieske (2Fe-2S) domain-containing protein OS=Arabidopsis thaliana OX=3702 GN=PSB33 PE=1 SV=1;tr|A0A654EN28|A0A654EN28_ARATH (thale cress) hypothetical protein OS=Arabidopsis thaliana OX=3702 GN=At1g71500 PE=4 SV=1;tr|A0A178W9Y8|A0A17	3	9	9	9	40.4	31.727	2984200	2286300	3009800
Q9FPH2	AT5g02160	At5g02160		tr|Q9FPH2|Q9FPH2_ARATH;tr|A0A654FXJ4|A0A654FXJ4_ARATH;tr|A0A178UB22|A0A178UB22_ARATH	tr|Q9FPH2|Q9FPH2_ARATH AT5g02160 OS=Arabidopsis thaliana OX=3702 GN=At5g02160 PE=1 SV=1;tr|A0A654FXJ4|A0A654FXJ4_ARATH Chaperone protein DnaJ OS=Arabidopsis thaliana OX=3702 GN=AN1_LOCUS21006 PE=4 SV=1;tr|A0A178UB22|A0A178UB22_ARATH (thale cress) hypotheti	3	3	3	3	23.3	13.378	114680	973260	2071100
Q9FYL3	ALBINO3-like protein 1, chloroplastic	ALB4	FUNCTION: Required for the insertion of some light harvesting chlorophyll-binding proteins (LHCP) into the chloroplast thylakoid membrane. Plays a role in the accumulation of some cytochrome b6f components in the thylakoid membrane (PubMed:26265777). Required for the assembly and/or stability of the F(1)F(0) ATP synthase in chloroplast thylakoid membranes. Functions to stabilize or promote assemb…	sp|Q9FYL3|ALB4_ARATH;tr|F4I9A9|F4I9A9_ARATH;tr|A0A7G2DYR3|A0A7G2DYR3_ARATH;tr|A0A5S9VVE9|A0A5S9VVE9_ARATH;tr|A0A178W2M5|A0A178W2M5_ARATH;tr|Q0WVR0|Q0WVR0_ARATH	sp|Q9FYL3|ALB4_ARATH ALBINO3-like protein 1, chloroplastic OS=Arabidopsis thaliana OX=3702 GN=ALB4 PE=1 SV=3;tr|F4I9A9|F4I9A9_ARATH OxaA/YidC-like membrane insertion protein OS=Arabidopsis thaliana OX=3702 GN=ALB4 PE=1 SV=1;tr|A0A7G2DYR3|A0A7G2DYR3_ARATH (	6	9	9	9	22.2	55.187	1063000	437690	1024400
Q9LP58	Uncharacterized protein F28N24.2	F28N24.2		tr|Q9LP58|Q9LP58_ARATH;tr|Q8RWJ5|Q8RWJ5_ARATH;tr|Q8LB07|Q8LB07_ARATH;tr|O80774|O80774_ARATH;tr|A0A654EF34|A0A654EF34_ARATH;tr|A0A5S9W9Y0|A0A5S9W9Y0_ARATH;tr|A0A384LBY8|A0A384LBY8_ARATH;tr|A0A384L4E5|A0A384L4E5_ARATH	tr|Q9LP58|Q9LP58_ARATH Uncharacterized protein F28N24.2 OS=Arabidopsis thaliana OX=3702 GN=F28N24.2 PE=3 SV=1;tr|Q8RWJ5|Q8RWJ5_ARATH SecY protein transport family protein OS=Arabidopsis thaliana OX=3702 GN=AT1G29310 PE=2 SV=1;tr|Q8LB07|Q8LB07_ARATH Plug_tr	8	5	5	5	10.5	52.171	373920	594890	508820			49179
Q9LS02	Allene oxide cyclase 2, chloroplastic	AOC2	FUNCTION: Involved in the production of 12-oxo-phytodienoic acid (OPDA), a precursor of jasmonic acid.	sp|Q9LS02|AOC2_ARATH;tr|A0A178VKE4|A0A178VKE4_ARATH;tr|A0A5S9XFQ8|A0A5S9XFQ8_ARATH	sp|Q9LS02|AOC2_ARATH Allene oxide cyclase 2, chloroplastic OS=Arabidopsis thaliana OX=3702 GN=AOC2 PE=1 SV=1;tr|A0A178VKE4|A0A178VKE4_ARATH allene-oxide cyclase OS=Arabidopsis thaliana OX=3702 GN=AXX17_At3g27810 PE=3 SV=1;tr|A0A5S9XFQ8|A0A5S9XFQ8_ARATH all	3	3	3	2	16.6	27.635	77303	59792	121630
Q9LU01	Ycf3-interacting protein 1, chloroplastic	Y3IP1	FUNCTION: Nuclear genome-encoded factor that participates in photosystem I (PSI) biogenesis. Cooperates with the plastid genome-encoded protein PSI assembly Ycf3 in the assembly of stable PSI units in the thylakoid membrane (PubMed:20807881). Involved in light-induced chloroplast development and growth. Involved in the plant response to abiotic and photooxidative stresses. May be involved in the …	sp|Q9LU01|Y3IP1_ARATH;tr|A0A178UGP4|A0A178UGP4_ARATH;tr|A0A7G2FI87|A0A7G2FI87_ARATH	sp|Q9LU01|Y3IP1_ARATH Ycf3-interacting protein 1, chloroplastic OS=Arabidopsis thaliana OX=3702 GN=Y3IP1 PE=1 SV=1;tr|A0A178UGP4|A0A178UGP4_ARATH Y3IP1 OS=Arabidopsis thaliana OX=3702 GN=AXX17_At5g42910 PE=4 SV=1;tr|A0A7G2FI87|A0A7G2FI87_ARATH (thale cress	3	11	11	11	36.8	31.816	3976000	2946400	3754900		17197
Q9MBA1	Chlorophyllide a oxygenase, chloroplastic	CAO	FUNCTION: Catalyzes a two-step oxygenase reaction involved in the synthesis of chlorophyll b. Acts specifically on the non-esterified chlorophyllide a and not on chlorophyll a. {ECO:0000269|PubMed:10758481}.	sp|Q9MBA1|CAO_ARATH;tr|A0A178W6L1|A0A178W6L1_ARATH;tr|A0A1P8ARR2|A0A1P8ARR2_ARATH	sp|Q9MBA1|CAO_ARATH Chlorophyllide a oxygenase, chloroplastic OS=Arabidopsis thaliana OX=3702 GN=CAO PE=1 SV=1;tr|A0A178W6L1|A0A178W6L1_ARATH (thale cress) hypothetical protein OS=Arabidopsis thaliana OX=3702 GN=AXX17_At1g40320 PE=4 SV=1;tr|A0A1P8ARR2|A0A1	3	21	21	21	49.3	60.33	1159600	1014400	2445400		13058
Q9SIE3	3-hydroxyacyl-[acyl-carrier-protein] dehydratase	At2g22230		tr|Q9SIE3|Q9SIE3_ARATH;tr|A0A654F055|A0A654F055_ARATH;tr|A0A178W084|A0A178W084_ARATH;tr|Q9LX13|Q9LX13_ARATH;tr|A0A178USI4|A0A178USI4_ARATH;tr|Q8LBU6|Q8LBU6_ARATH	tr|Q9SIE3|Q9SIE3_ARATH 3-hydroxyacyl-[acyl-carrier-protein] dehydratase OS=Arabidopsis thaliana OX=3702 GN=At2g22230 PE=1 SV=2;tr|A0A654F055|A0A654F055_ARATH 3-hydroxyacyl-[acyl-carrier-protein] dehydratase OS=Arabidopsis thaliana OX=3702 GN=AN1_LOCUS8603	6	2	2	2	10	24.242	106050	128390	194600			86725
Q9SJ03	Expressed protein	At2g21960		tr|Q9SJ03|Q9SJ03_ARATH;tr|A0A178W0Q2|A0A178W0Q2_ARATH;tr|A0A5S9X0A3|A0A5S9X0A3_ARATH;tr|Q8LBF2|Q8LBF2_ARATH	tr|Q9SJ03|Q9SJ03_ARATH Expressed protein OS=Arabidopsis thaliana OX=3702 GN=At2g21960 PE=1 SV=2;tr|A0A178W0Q2|A0A178W0Q2_ARATH Transmembrane protein OS=Arabidopsis thaliana OX=3702 GN=AXX17_At2g17520 PE=4 SV=1;tr|A0A5S9X0A3|A0A5S9X0A3_ARATH (thale cress) h	4	7	7	7	25.6	35.806	762000	461960	853190
Q9SKP6	Triosephosphate isomerase, chloroplastic	TIM		sp|Q9SKP6|TPIC_ARATH;tr|A0A178VN28|A0A178VN28_ARATH;tr|A8MRE8|A8MRE8_ARATH	sp|Q9SKP6|TPIC_ARATH Triosephosphate isomerase, chloroplastic OS=Arabidopsis thaliana OX=3702 GN=TIM PE=1 SV=1;tr|A0A178VN28|A0A178VN28_ARATH (thale cress) hypothetical protein OS=Arabidopsis thaliana OX=3702 GN=AXX17_At2g16600 PE=3 SV=1;tr|A8MRE8|A8MRE8_A	3	5	5	4	19.7	33.345	20639	345050	21564
Q9SLI4	At1g54500/F20D21_31	At1g54500		tr|Q9SLI4|Q9SLI4_ARATH;tr|A0A178W6Q7|A0A178W6Q7_ARATH	tr|Q9SLI4|Q9SLI4_ARATH At1g54500/F20D21_31 OS=Arabidopsis thaliana OX=3702 GN=At1g54500 PE=1 SV=1;tr|A0A178W6Q7|A0A178W6Q7_ARATH (thale cress) hypothetical protein OS=Arabidopsis thaliana OX=3702 GN=AXX17_At1g48980 PE=4 SV=1	2	8	8	8	53.8	21.874	2347100	1456700	1787800
Q9SW18	Magnesium protoporphyrin IX methyltransferase, chloroplastic	CHLM	FUNCTION: Converts Mg-protoporphyrin IX to Mg-protoporphyrin IX methylester using S-adenosyl-L-methionine as a cofactor. Involved in chloroplast-to-nucleus signaling by acting as a negative effector of nuclear photosynthetic gene expression. {ECO:0000269|PubMed:11784318, ECO:0000269|PubMed:17135235}.	sp|Q9SW18|CHLM_ARATH;tr|A0A178V3C5|A0A178V3C5_ARATH;tr|A0A1P8B4G1|A0A1P8B4G1_ARATH	sp|Q9SW18|CHLM_ARATH Magnesium protoporphyrin IX methyltransferase, chloroplastic OS=Arabidopsis thaliana OX=3702 GN=CHLM PE=1 SV=1;tr|A0A178V3C5|A0A178V3C5_ARATH CHLM OS=Arabidopsis thaliana OX=3702 GN=AXX17_At4g28980 PE=4 SV=1;tr|A0A1P8B4G1|A0A1P8B4G1_AR	3	5	5	5	23.1	33.795	156670	221010	211070
Q9XI73	Photosynthetic NDH subunit of lumenal location 2, chloroplastic	PNSL2	FUNCTION: NDH shuttles electrons from NAD(P)H:plastoquinone, via FMN and iron-sulfur (Fe-S) centers, to quinones in the photosynthetic chain and possibly in a chloroplast respiratory chain. The immediate electron acceptor for the enzyme in this species is believed to be plastoquinone. Couples the redox reaction to proton translocation, and thus conserves the redox energy in a proton gradient (Pro…	sp|Q9XI73|PNSL2_ARATH;tr|A0A178W5Y9|A0A178W5Y9_ARATH;tr|A0A7G2DQM2|A0A7G2DQM2_ARATH	sp|Q9XI73|PNSL2_ARATH Photosynthetic NDH subunit of lumenal location 2, chloroplastic OS=Arabidopsis thaliana OX=3702 GN=PNSL2 PE=1 SV=1;tr|A0A178W5Y9|A0A178W5Y9_ARATH PQL2 OS=Arabidopsis thaliana OX=3702 GN=AXX17_At1g14690 PE=3 SV=1;tr|A0A7G2DQM2|A0A7G2DQ	3	2	2	2	12.6	22.157	111010	39971	34784
Q9XIN6	At2g27290	At2g27290		tr|Q9XIN6|Q9XIN6_ARATH;tr|Q8LBI5|Q8LBI5_ARATH;tr|A0A654EY72|A0A654EY72_ARATH;tr|A0A7G2EE86|A0A7G2EE86_ARATH;tr|A0A178VXA7|A0A178VXA7_ARATH	tr|Q9XIN6|Q9XIN6_ARATH At2g27290 OS=Arabidopsis thaliana OX=3702 GN=At2g27290 PE=1 SV=1;tr|Q8LBI5|Q8LBI5_ARATH DUF1279 domain-containing protein OS=Arabidopsis thaliana OX=3702 PE=2 SV=1;tr|A0A654EY72|A0A654EY72_ARATH DUF1279 domain-containing protein OS=A	5	5	5	5	33.8	21.76	996180	480400	1261100		1922000
Q9XJ36	ATP-dependent Clp protease proteolytic subunit-related protein 2, chloroplastic	CLPR2	FUNCTION: Required for chloroplast development and integrity. Involved in the regulation of plastoglobules formation. {ECO:0000269|PubMed:16461379, ECO:0000269|PubMed:16766689}.	sp|Q9XJ36|CLPR2_ARATH;tr|A0A178WNM1|A0A178WNM1_ARATH;tr|A0A7G2DUW0|A0A7G2DUW0_ARATH	sp|Q9XJ36|CLPR2_ARATH ATP-dependent Clp protease proteolytic subunit-related protein 2, chloroplastic OS=Arabidopsis thaliana OX=3702 GN=CLPR2 PE=1 SV=1;tr|A0A178WNM1|A0A178WNM1_ARATH ATP-dependent Clp protease proteolytic subunit OS=Arabidopsis thaliana O	3	1	1	1	3.9	31.208	41660	46768	35250
Q9ZST4	Nitrogen regulatory protein P-II homolog	GLB1	FUNCTION: Participates in sensing carbon and organic nitrogen status and regulates some steps of primary carbon and nitrogen metabolism. Required for nitrite uptake in chloroplasts and regulates arginine biosynthesis through interaction with acetylglutamate kinase (NAGK) in chloroplasts. Regulates fatty acids synthesis in chloroplasts by interacting with the acetyl-CoA carboxylase complex and inh…	sp|Q9ZST4|GLNB_ARATH;tr|A0A178V4S2|A0A178V4S2_ARATH;tr|A0A654FL33|A0A654FL33_ARATH;tr|A0A5S9XPT0|A0A5S9XPT0_ARATH;tr|A0A178V601|A0A178V601_ARATH;tr|A0A7G2EUE3|A0A7G2EUE3_ARATH	sp|Q9ZST4|GLNB_ARATH Nitrogen regulatory protein P-II homolog OS=Arabidopsis thaliana OX=3702 GN=GLB1 PE=1 SV=1;tr|A0A178V4S2|A0A178V4S2_ARATH PII OS=Arabidopsis thaliana OX=3702 GN=AXX17_At4g02390 PE=3 SV=1;tr|A0A654FL33|A0A654FL33_ARATH Nitrogen regulato	6	3	3	3	19.4	21.275	5773.8	9958.6	47528		18850
A0A654E8G4	G domain-containing protein	AN1_LOCUS355		tr|A0A654E8G4|A0A654E8G4_ARATH;sp|Q1KPV0|FZL_ARATH;tr|A0A1P8AUL4|A0A1P8AUL4_ARATH;tr|A0A7G2DRH1|A0A7G2DRH1_ARATH;tr|A0A178WFL1|A0A178WFL1_ARATH;tr|A0A1P8AUL2|A0A1P8AUL2_ARATH	tr|A0A654E8G4|A0A654E8G4_ARATH G domain-containing protein OS=Arabidopsis thaliana OX=3702 GN=AN1_LOCUS355 PE=4 SV=1;sp|Q1KPV0|FZL_ARATH Probable transmembrane GTPase FZO-like, chloroplastic OS=Arabidopsis thaliana OX=3702 GN=FZL PE=1 SV=1;tr|A0A1P8AUL4|A0	6	38	38	38	50.5	100.73	6135300	4389200	5270600	2280900	2556300	2727900	2.08789	0.0435645
A0A654F3Y9	Glyceraldehyde-3-phosphate dehydrogenase	AN1_LOCUS11698		tr|A0A654F3Y9|A0A654F3Y9_ARATH;sp|P25858|G3PC1_ARATH;tr|A0A5S9X911|A0A5S9X911_ARATH;tr|A0A7G2EJ02|A0A7G2EJ02_ARATH;tr|A0A178VKK2|A0A178VKK2_ARATH;tr|A0A168L4G8|A0A168L4G8_ARATH;tr|Q56WW5|Q56WW5_ARATH;tr|Q56ZR3|Q56ZR3_ARATH	tr|A0A654F3Y9|A0A654F3Y9_ARATH Glyceraldehyde-3-phosphate dehydrogenase OS=Arabidopsis thaliana OX=3702 GN=AN1_LOCUS11698 PE=3 SV=1;sp|P25858|G3PC1_ARATH Glyceraldehyde-3-phosphate dehydrogenase GAPC1, cytosolic OS=Arabidopsis thaliana OX=3702 GN=GAPC1 PE=	8	21	21	2	75.4	36.914	14636000	17888000	18391000	5126700	5525500	5847000	3.08591	0.00725827
Q0WVD8	ADP/ATP translocase	At3g08580		tr|Q0WVD8|Q0WVD8_ARATH;tr|A0A384KYV2|A0A384KYV2_ARATH;sp|P31167|ADT1_ARATH;tr|B9DI48|B9DI48_ARATH;tr|C0Z2I5|C0Z2I5_ARATH;tr|Q56ZI7|Q56ZI7_ARATH	tr|Q0WVD8|Q0WVD8_ARATH ADP/ATP translocase OS=Arabidopsis thaliana OX=3702 GN=At3g08580 PE=2 SV=1;tr|A0A384KYV2|A0A384KYV2_ARATH ADP/ATP translocase OS=Arabidopsis thaliana OX=3702 GN=AXX17_At3g08150 PE=3 SV=1;sp|P31167|ADT1_ARATH ADP,ATP carrier protein 1	6	16	16	9	39.6	41.475	13384000	9604900	12587000	3163200	3750000	3612000	3.38007	0.0233372
A0A7G2EKV9	(S)-2-hydroxy-acid oxidase	AT9943_LOCUS11023		tr|A0A7G2EKV9|A0A7G2EKV9_ARATH;tr|A0A5S9XDH6|A0A5S9XDH6_ARATH;sp|Q9LRR9|GLO1_ARATH;tr|A0A654FH32|A0A654FH32_ARATH;tr|A0A178VGT8|A0A178VGT8_ARATH;tr|A8MS37|A8MS37_ARATH;tr|B3H4B8|B3H4B8_ARATH;tr|Q2V3V9|Q2V3V9_ARATH;tr|A0A178VBY9|A0A178VBY9_ARATH;sp|Q9LRS0|GLO2_ARATH;tr|A0A384L6X3|A0A384L6X3_ARATH;tr|A0A5S9XCL6|A0A5S9XCL6_ARATH;tr|F4JFV6|F4JFV6_ARATH;tr|O24500|O24500_ARATH;sp|O49506|GLO5_ARATH;tr|A…	tr|A0A7G2EKV9|A0A7G2EKV9_ARATH (S)-2-hydroxy-acid oxidase OS=Arabidopsis thaliana OX=3702 GN=AT9943_LOCUS11023 PE=3 SV=1;tr|A0A5S9XDH6|A0A5S9XDH6_ARATH (S)-2-hydroxy-acid oxidase OS=Arabidopsis thaliana OX=3702 GN=C24_LOCUS12641 PE=3 SV=1;sp|Q9LRR9|GLO1_AR	20	28	28	28	68.7	81.8	7011500	5326600	7830400	2844100	2902600	2698100	2.38827	0.038752
A0A178VT49	(thale cress) hypothetical protein	AXX17_At2g27850		tr|A0A178VT49|A0A178VT49_ARATH;sp|Q9SIP7|RS31_ARATH	tr|A0A178VT49|A0A178VT49_ARATH (thale cress) hypothetical protein OS=Arabidopsis thaliana OX=3702 GN=AXX17_At2g27850 PE=3 SV=1;sp|Q9SIP7|RS31_ARATH 40S ribosomal protein S3-1 OS=Arabidopsis thaliana OX=3702 GN=RPS3A PE=1 SV=1	2	17	17	2	60	27.519	8065500	7248700	8385700	1457200	1993600	1907400	4.42311	0.00493365
A0A178UEW4	(thale cress) hypothetical protein	AXX17_At5g09370		tr|A0A178UEW4|A0A178UEW4_ARATH;sp|P53492|ACT7_ARATH;tr|Q8GZK8|Q8GZK8_ARATH;tr|Q8GZK4|Q8GZK4_ARATH;tr|Q8GZI3|Q8GZI3_ARATH;tr|Q8GZH2|Q8GZH2_ARATH;tr|Q8GZH0|Q8GZH0_ARATH;tr|A0A654F147|A0A654F147_ARATH;tr|A0A1P8AY15|A0A1P8AY15_ARATH;tr|Q8GWA5|Q8GWA5_ARATH;tr|A0A7G2EHH7|A0A7G2EHH7_ARATH;tr|A0A178VT34|A0A178VT34_ARATH	tr|A0A178UEW4|A0A178UEW4_ARATH (thale cress) hypothetical protein OS=Arabidopsis thaliana OX=3702 GN=AXX17_At5g09370 PE=3 SV=1;sp|P53492|ACT7_ARATH Actin-7 OS=Arabidopsis thaliana OX=3702 GN=ACT7 PE=1 SV=1	12	16	16	4	66.3	41.735	3522700	3095400	3460600	1427000	1714700	1753400	2.05894	0.0140055
A0A178V5I0	1-deoxy-D-xylulose-5-phosphate synthase	AXX17_At4g18200		tr|A0A178V5I0|A0A178V5I0_ARATH;sp|Q38854|DXS_ARATH;tr|Q944G7|Q944G7_ARATH;tr|Q94CE7|Q94CE7_ARATH;tr|A0A7G2EK53|A0A7G2EK53_ARATH;tr|Q9LVF5|Q9LVF5_ARATH;tr|A0A178VEA6|A0A178VEA6_ARATH;tr|A0A1I9LTC7|A0A1I9LTC7_ARATH;tr|A0A7G2EN89|A0A7G2EN89_ARATH;tr|Q8L9S4|Q8L9S4_ARATH;tr|Q67ZF9|Q67ZF9_ARATH;tr|B5X556|B5X556_ARATH;tr|F4IXL7|F4IXL7_ARATH;tr|F4IXL8|F4IXL8_ARATH;tr|Q681K3|Q681K3_ARATH	tr|A0A178V5I0|A0A178V5I0_ARATH 1-deoxy-D-xylulose-5-phosphate synthase OS=Arabidopsis thaliana OX=3702 GN=AXX17_At4g18200 PE=3 SV=1;sp|Q38854|DXS_ARATH 1-deoxy-D-xylulose-5-phosphate synthase, chloroplastic OS=Arabidopsis thaliana OX=3702 GN=DXS PE=1 SV=2	15	17	17	17	30.3	76.832	4765900	3526400	4516200	1331300	1149600	1414100	3.28845	0.0108683
Q9LXG1	40S ribosomal protein S9-1	RPS9B		sp|Q9LXG1|RS91_ARATH;tr|A0A178UUQ0|A0A178UUQ0_ARATH;tr|B3H7J6|B3H7J6_ARATH	sp|Q9LXG1|RS91_ARATH 40S ribosomal protein S9-1 OS=Arabidopsis thaliana OX=3702 GN=RPS9B PE=1 SV=1;tr|A0A178UUQ0|A0A178UUQ0_ARATH (thale cress) hypothetical protein OS=Arabidopsis thaliana OX=3702 GN=AXX17_At5g14690 PE=3 SV=1;tr|B3H7J6|B3H7J6_ARATH Ribosom	3	10	10	6	43.9	23.036	5786200	4701800	5261000	1212400	1644200	1395600	3.70373	0.0128125
A8MRX2	Ribosomal protein S5 domain 2-like superfamily protein	At5g18380		tr|A8MRX2|A8MRX2_ARATH;tr|A0A178UFG3|A0A178UFG3_ARATH;sp|Q42340|RS163_ARATH;tr|F4JWM1|F4JWM1_ARATH;tr|A0A178VMH3|A0A178VMH3_ARATH;sp|Q9M8X9|RS162_ARATH	tr|A8MRX2|A8MRX2_ARATH Ribosomal protein S5 domain 2-like superfamily protein OS=Arabidopsis thaliana OX=3702 GN=At5g18380 PE=3 SV=1;tr|A0A178UFG3|A0A178UFG3_ARATH (thale cress) hypothetical protein OS=Arabidopsis thaliana OX=3702 GN=AXX17_At5g18150 PE=3 S	6	7	7	1	53.5	16.544	3066000	2779600	3650300	891830	1037100	963810	3.28267	0.0150202
B9DG17	40S ribosomal protein SA	P40	FUNCTION: Required for the assembly and/or stability of the 40S ribosomal subunit. Required for the processing of the 20S rRNA-precursor to mature 18S rRNA in a late step of the maturation of 40S ribosomal subunits. {ECO:0000256|HAMAP-Rule:MF_03015}.	tr|B9DG17|B9DG17_ARATH;tr|A0A178WNA1|A0A178WNA1_ARATH;sp|Q08682|RSSA1_ARATH;tr|A0A7G2EMG0|A0A7G2EMG0_ARATH;tr|A0A178VCC8|A0A178VCC8_ARATH;sp|Q8H173|RSSA2_ARATH;tr|F4J4W3|F4J4W3_ARATH;tr|A0A654F5Q3|A0A654F5Q3_ARATH;tr|A0A5S9X932|A0A5S9X932_ARATH	tr|B9DG17|B9DG17_ARATH 40S ribosomal protein SA OS=Arabidopsis thaliana OX=3702 GN=P40 PE=1 SV=1;tr|A0A178WNA1|A0A178WNA1_ARATH 40S ribosomal protein SA OS=Arabidopsis thaliana OX=3702 GN=AXX17_At1g66550 PE=3 SV=1;sp|Q08682|RSSA1_ARATH 40S ribosomal protei	9	10	10	10	44.9	31.981	2648300	3130800	2424100	848030	695120	783800	3.5253	0.0150315
Q0WWY5	50S ribosomal protein L3	At2g43030		tr|Q0WWY5|Q0WWY5_ARATH;tr|A0A7G2EGI7|A0A7G2EGI7_ARATH;tr|A0A384KFF7|A0A384KFF7_ARATH;sp|Q9SKX4|RK3A_ARATH	tr|Q0WWY5|Q0WWY5_ARATH 50S ribosomal protein L3 OS=Arabidopsis thaliana OX=3702 GN=At2g43030 PE=2 SV=1;tr|A0A7G2EGI7|A0A7G2EGI7_ARATH (thale cress) hypothetical protein OS=Arabidopsis thaliana OX=3702 GN=AT9943_LOCUS9292 PE=3 SV=1;tr|A0A384KFF7|A0A384KFF7_	4	11	11	11	42.4	29.363	2573600	1891900	2001200	742340	734630	739980	2.91694	0.0211791
A0A5S9XUV3	Pyruvate, phosphate dikinase regulatory protein, chloroplastic	C24_LOCUS18725		tr|A0A5S9XUV3|A0A5S9XUV3_ARATH;tr|A0A178UY62|A0A178UY62_ARATH;sp|O49562|PDRP1_ARATH;tr|B9DHI2|B9DHI2_ARATH;tr|A0A654FRC2|A0A654FRC2_ARATH;tr|A0A5S9X8A9|A0A5S9X8A9_ARATH;tr|A0A178VCI7|A0A178VCI7_ARATH;sp|Q9MAC9|PDRP2_ARATH;tr|A0A7G2EJ28|A0A7G2EJ28_ARATH	tr|A0A5S9XUV3|A0A5S9XUV3_ARATH Pyruvate, phosphate dikinase regulatory protein, chloroplastic OS=Arabidopsis thaliana OX=3702 GN=C24_LOCUS18725 PE=3 SV=1;tr|A0A178UY62|A0A178UY62_ARATH RP1 OS=Arabidopsis thaliana OX=3702 GN=AXX17_At4g24550 PE=3 SV=1;sp|O49	9	4	4	4	11.7	43.71	94186	100680	97415	472770	260890
P60040	60S ribosomal protein L7-2	RPL7B		sp|P60040|RL72_ARATH;tr|A0A178VX60|A0A178VX60_ARATH;tr|A8MRH4|A8MRH4_ARATH	sp|P60040|RL72_ARATH 60S ribosomal protein L7-2 OS=Arabidopsis thaliana OX=3702 GN=RPL7B PE=1 SV=1;tr|A0A178VX60|A0A178VX60_ARATH (thale cress) hypothetical protein OS=Arabidopsis thaliana OX=3702 GN=AXX17_At2g00220 PE=3 SV=1;tr|A8MRH4|A8MRH4_ARATH AT2G012	3	10	10	6	45	28.171	1625100	1215300	1521600	471560	436350	486040	3.12924	0.0122623
A0A178VNW7	(thale cress) hypothetical protein	AXX17_At2g34070		tr|A0A178VNW7|A0A178VNW7_ARATH;sp|Q9ZUT9|RS51_ARATH	tr|A0A178VNW7|A0A178VNW7_ARATH (thale cress) hypothetical protein OS=Arabidopsis thaliana OX=3702 GN=AXX17_At2g34070 PE=3 SV=1;sp|Q9ZUT9|RS51_ARATH 40S ribosomal protein S5-1 OS=Arabidopsis thaliana OX=3702 GN=RPS5A PE=1 SV=1	2	6	6	2	36.2	22.99	1117600	825080	1154000	452630	380240	352290	2.61288	0.0255992
A0A178VR43	(thale cress) hypothetical protein	AXX17_At2g33980		tr|A0A178VR43|A0A178VR43_ARATH;sp|P50883|RL121_ARATH;tr|A0A178UAV0|A0A178UAV0_ARATH;sp|Q9FF52|RL123_ARATH;tr|A0A178U686|A0A178U686_ARATH	tr|A0A178VR43|A0A178VR43_ARATH (thale cress) hypothetical protein OS=Arabidopsis thaliana OX=3702 GN=AXX17_At2g33980 PE=3 SV=1;sp|P50883|RL121_ARATH 60S ribosomal protein L12-1 OS=Arabidopsis thaliana OX=3702 GN=RPL12A PE=2 SV=2;tr|A0A178UAV0|A0A178UAV0_AR	5	7	7	1	52.4	17.942	1577200	1051500	1239500	450190	447390	401590	2.97744	0.0298001
A0A178W7K0	Isocitrate dehydrogenase [NADP]	AXX17_At1g59590		tr|A0A178W7K0|A0A178W7K0_ARATH;sp|Q9SRZ6|ICDHC_ARATH;tr|A0A654EU45|A0A654EU45_ARATH;sp|Q9SLK0|ICDHX_ARATH;tr|A0A7G2E120|A0A7G2E120_ARATH;tr|A0A7G2E0U0|A0A7G2E0U0_ARATH;tr|Q56ZW5|Q56ZW5_ARATH;tr|A0A1P8ASL1|A0A1P8ASL1_ARATH;tr|A0A178WDA3|A0A178WDA3_ARATH;tr|Q0WT09|Q0WT09_ARATH	tr|A0A178W7K0|A0A178W7K0_ARATH Isocitrate dehydrogenase [NADP] OS=Arabidopsis thaliana OX=3702 GN=AXX17_At1g59590 PE=3 SV=1;sp|Q9SRZ6|ICDHC_ARATH Cytosolic isocitrate dehydrogenase [NADP] OS=Arabidopsis thaliana OX=3702 GN=CICDH PE=1 SV=1	10	20	20	17	50.5	45.746	1296600	1788700	2208600	353700	340390	513570	4.3836	0.0254093
A0A1B1W4U6	30S ribosomal protein S4, chloroplastic	rps4	FUNCTION: One of the primary rRNA binding proteins, it binds directly to 16S rRNA where it nucleates assembly of the body of the 30S subunit. {ECO:0000256|HAMAP-Rule:MF_01306}.; FUNCTION: With S5 and S12 plays an important role in translational accuracy. {ECO:0000256|HAMAP-Rule:MF_01306}.	tr|A0A1B1W4U6|A0A1B1W4U6_ARATH;sp|P56799|RR4_ARATH;tr|A0A8F5V9B2|A0A8F5V9B2_ARATH;tr|A0A8F5S1P8|A0A8F5S1P8_ARATH	tr|A0A1B1W4U6|A0A1B1W4U6_ARATH 30S ribosomal protein S4, chloroplastic OS=Arabidopsis thaliana OX=3702 GN=rps4 PE=3 SV=1;sp|P56799|RR4_ARATH 30S ribosomal protein S4, chloroplastic OS=Arabidopsis thaliana OX=3702 GN=rps4 PE=3 SV=1;tr|A0A8F5V9B2|A0A8F5V9B2_	4	7	7	7	36.8	23.24	1322200	1287000	1574100	334540	330010	438040	3.79407	0.00288655
A0A654E907	ATP-dependent Clp protease proteolytic subunit	AN1_LOCUS1277		tr|A0A654E907|A0A654E907_ARATH;tr|A0A178WEL1|A0A178WEL1_ARATH;sp|Q9SAA2|CLPP6_ARATH;tr|F4IAG5|F4IAG5_ARATH;tr|A0A7G2DW39|A0A7G2DW39_ARATH	tr|A0A654E907|A0A654E907_ARATH ATP-dependent Clp protease proteolytic subunit OS=Arabidopsis thaliana OX=3702 GN=AN1_LOCUS1277 PE=3 SV=1;tr|A0A178WEL1|A0A178WEL1_ARATH ATP-dependent Clp protease proteolytic subunit OS=Arabidopsis thaliana OX=3702 GN=AXX17_	5	6	6	6	33.2	29.412	749540	458280	565160	283950	245100	221790	2.36133	0.0428327
A0A178UIU8	Mitochondrial dicarboxylate/tricarboxylate transporter DTC	AXX17_At5g19680		tr|A0A178UIU8|A0A178UIU8_ARATH;sp|Q9C5M0|DTC_ARATH;tr|A0A7G2F9X4|A0A7G2F9X4_ARATH;tr|Q0WLZ0|Q0WLZ0_ARATH	tr|A0A178UIU8|A0A178UIU8_ARATH Mitochondrial dicarboxylate/tricarboxylate transporter DTC OS=Arabidopsis thaliana OX=3702 GN=AXX17_At5g19680 PE=3 SV=1;sp|Q9C5M0|DTC_ARATH Mitochondrial dicarboxylate/tricarboxylate transporter DTC OS=Arabidopsis thaliana OX	4	10	10	10	47.7	31.912	1254800	1362300	2027600	274430	213830	186290	6.88563	0.0374254
Q9SMX3	Mitochondrial outer membrane protein porin 3	VDAC3	FUNCTION: Forms a channel through the mitochondrial outer membrane that allows diffusion of small hydrophilic molecules. The channel adopts an open conformation at low or zero membrane potential and a closed conformation at potentials above 30-40 mV. The open state has a weak anion selectivity whereas the closed state is cation-selective (By similarity). {ECO:0000250}.	sp|Q9SMX3|VDAC3_ARATH;tr|A0A178U7L5|A0A178U7L5_ARATH;tr|A0A5S9Y483|A0A5S9Y483_ARATH;tr|A0A7G2F9U7|A0A7G2F9U7_ARATH	sp|Q9SMX3|VDAC3_ARATH Mitochondrial outer membrane protein porin 3 OS=Arabidopsis thaliana OX=3702 GN=VDAC3 PE=1 SV=3;tr|A0A178U7L5|A0A178U7L5_ARATH VDAC3 OS=Arabidopsis thaliana OX=3702 GN=AXX17_At5g14580 PE=3 SV=1;tr|A0A5S9Y483|A0A5S9Y483_ARATH Voltage-d	4	11	11	10	59.5	29.21	792070	720730	620360	236340	228790	94355	3.81272	0.00123198
A0A5S9TE79	ATP-dependent Clp protease proteolytic subunit	C24_LOCUS900		tr|A0A5S9TE79|A0A5S9TE79_ARATH;tr|A0A178W952|A0A178W952_ARATH;sp|Q8L770|CLPR3_ARATH;tr|F4HZE0|F4HZE0_ARATH;tr|A0A654ED95|A0A654ED95_ARATH;tr|A0A7G2DRE0|A0A7G2DRE0_ARATH;tr|B7T504|B7T504_ARATH	tr|A0A5S9TE79|A0A5S9TE79_ARATH ATP-dependent Clp protease proteolytic subunit OS=Arabidopsis thaliana OX=3702 GN=C24_LOCUS900 PE=3 SV=1;tr|A0A178W952|A0A178W952_ARATH ATP-dependent Clp protease proteolytic subunit OS=Arabidopsis thaliana OX=3702 GN=AXX17_A	7	7	7	7	31.2	36.273	179410	137300	334000	219970		320170
Q9LY74	2-methyl-6-phytyl-1,4-hydroquinone methyltransferase, chloroplastic	VTE3	FUNCTION: Involved in a key methylation step in both tocopherols (vitamin E) and plastoquinone synthesis. Catalyzes the conversion of 2-methyl-6-phytyl-1,4-hydroquinone (MPBQ) to 2,3-dimethyl-6-phytyl-1,4-hydroquinone (DMPQ, a substrate for tocopherol cyclase), and 2-methyl-6-solanyl-1,4-benzoquinone (MSBQ) to plastoquinone. {ECO:0000269|PubMed:14508009}.	sp|Q9LY74|BQMT_ARATH;tr|A0A178VHS6|A0A178VHS6_ARATH;tr|C0Z2G4|C0Z2G4_ARATH	sp|Q9LY74|BQMT_ARATH 2-methyl-6-phytyl-1,4-hydroquinone methyltransferase, chloroplastic OS=Arabidopsis thaliana OX=3702 GN=VTE3 PE=1 SV=1;tr|A0A178VHS6|A0A178VHS6_ARATH (thale cress) hypothetical protein OS=Arabidopsis thaliana OX=3702 GN=AXX17_At3g57680	3	12	12	12	45.3	37.926	999630	655670	1149600	218910	143530	232810	4.71214	0.0250754
A0A7G2FIR7	(thale cress) hypothetical protein	AT9943_LOCUS21518		tr|A0A7G2FIR7|A0A7G2FIR7_ARATH;tr|A0A178UK13|A0A178UK13_ARATH;sp|Q8RXX5|RK192_ARATH	tr|A0A7G2FIR7|A0A7G2FIR7_ARATH (thale cress) hypothetical protein OS=Arabidopsis thaliana OX=3702 GN=AT9943_LOCUS21518 PE=3 SV=1;tr|A0A178UK13|A0A178UK13_ARATH 50S ribosomal protein L19, chloroplastic OS=Arabidopsis thaliana OX=3702 GN=AXX17_At5g45680 PE=3	3	4	4	2	19.4	24.109	491410	461680	657140	217550	277780	284860	2.06389	0.0365505
A0A178V658	(thale cress) hypothetical protein	AXX17_At3g08010		tr|A0A178V658|A0A178V658_ARATH;sp|Q9SFB3|ATAB2_ARATH	tr|A0A178V658|A0A178V658_ARATH (thale cress) hypothetical protein OS=Arabidopsis thaliana OX=3702 GN=AXX17_At3g08010 PE=4 SV=1;sp|Q9SFB3|ATAB2_ARATH Protein TAB2 homolog, chloroplastic OS=Arabidopsis thaliana OX=3702 GN=ATAB2 PE=2 SV=1	2	5	5	5	14.2	41.917	116470	41610	210370	185640
A0A5S9WIZ3	(thale cress) hypothetical protein	AT9943_LOCUS2987		tr|A0A5S9WIZ3|A0A5S9WIZ3_ARATH;tr|A0A178WJ77|A0A178WJ77_ARATH;sp|P51412|RK21_ARATH;tr|A0A654EKN6|A0A654EKN6_ARATH	tr|A0A5S9WIZ3|A0A5S9WIZ3_ARATH (thale cress) hypothetical protein OS=Arabidopsis thaliana OX=3702 GN=AT9943_LOCUS2987 PE=3 SV=1;tr|A0A178WJ77|A0A178WJ77_ARATH RPL21C OS=Arabidopsis thaliana OX=3702 GN=AXX17_At1g36490 PE=3 SV=1;sp|P51412|RK21_ARATH 50S ribo	4	8	8	8	38.6	24.025	527330	347670	500840	185330	189650
Q8GW20	Uncharacterized protein At5g03900, chloroplastic	At5g03900		sp|Q8GW20|Y5390_ARATH;tr|A0A097PND6|A0A097PND6_ARATH;tr|A0A178UB65|A0A178UB65_ARATH;tr|A0A5S9Y1Q8|A0A5S9Y1Q8_ARATH;tr|B0LQ56|B0LQ56_ARATH	sp|Q8GW20|Y5390_ARATH Uncharacterized protein At5g03900, chloroplastic OS=Arabidopsis thaliana OX=3702 GN=At5g03900 PE=2 SV=2;tr|A0A097PND6|A0A097PND6_ARATH Iron-sulfur cluster biosynthesis family protein (Fragment) OS=Arabidopsis thaliana OX=3702 PE=2 SV=	5	14	14	14	31.9	59.5	3379200	3018800	4418300	179790	123290	245330	19.723	0.0124364
P52410	3-oxoacyl-[acyl-carrier-protein] synthase I, chloroplastic	KAS1	FUNCTION: Catalyzes the condensation reaction of fatty acid synthesis by the addition to an acyl acceptor of two carbons from malonyl-ACP. Specific for elongation from C-10 to unsaturated C-16 and C-18 fatty acids (By similarity). {ECO:0000250}.	sp|P52410|KASC1_ARATH;tr|A0A178UMH0|A0A178UMH0_ARATH;tr|F4KHF4|F4KHF4_ARATH	sp|P52410|KASC1_ARATH 3-oxoacyl-[acyl-carrier-protein] synthase I, chloroplastic OS=Arabidopsis thaliana OX=3702 GN=KAS1 PE=1 SV=2;tr|A0A178UMH0|A0A178UMH0_ARATH beta-ketoacyl-[acyl-carrier-protein] synthase I OS=Arabidopsis thaliana OX=3702 GN=AXX17_At5g4	3	8	8	8	28.1	50.413	658200	1108700	701600	156880	178860	174080	4.8419	0.0422766
B9DI38	AT1G05190 protein (Fragment)	At1g05190		tr|B9DI38|B9DI38_ARATH;tr|A0A178W979|A0A178W979_ARATH;sp|O23049|RK6_ARATH	tr|B9DI38|B9DI38_ARATH AT1G05190 protein (Fragment) OS=Arabidopsis thaliana OX=3702 GN=At1g05190 PE=2 SV=1;tr|A0A178W979|A0A178W979_ARATH (thale cress) hypothetical protein OS=Arabidopsis thaliana OX=3702 GN=AXX17_At1g04580 PE=3 SV=1;sp|O23049|RK6_ARATH 50	3	10	10	10	54	22.205	1232500	906790	1557800	156350	88229	147290	9.4345	0.0233473
F4HU93	L-ascorbate peroxidase	APX1		tr|F4HU93|F4HU93_ARATH;tr|A0A178W5I1|A0A178W5I1_ARATH;sp|Q05431|APX1_ARATH;tr|C0Z2H6|C0Z2H6_ARATH	tr|F4HU93|F4HU93_ARATH L-ascorbate peroxidase OS=Arabidopsis thaliana OX=3702 GN=APX1 PE=1 SV=1;tr|A0A178W5I1|A0A178W5I1_ARATH L-ascorbate peroxidase OS=Arabidopsis thaliana OX=3702 GN=AXX17_At1g07590 PE=3 SV=1;sp|Q05431|APX1_ARATH L-ascorbate peroxidase 1	4	10	10	9	53.4	27.52	334000	594600	531070	141990	176170	229210	2.6667	0.0432359
A0A178W0Z6	ATP synthase subunit gamma	At2g33040		tr|A0A178W0Z6|A0A178W0Z6_ARATH;tr|Q8L7F2|Q8L7F2_ARATH;tr|Q0WWB3|Q0WWB3_ARATH;tr|A0A654EZT0|A0A654EZT0_ARATH;sp|Q96250|ATPG3_ARATH	tr|A0A178W0Z6|A0A178W0Z6_ARATH ATP synthase subunit gamma OS=Arabidopsis thaliana OX=3702 GN=At2g33040 PE=3 SV=1;tr|Q8L7F2|Q8L7F2_ARATH Mitochondrial F1-ATPase, gamma subunit (ATP3_ARATH) OS=Arabidopsis thaliana OX=3702 GN=At2g33040 PE=2 SV=1;tr|Q0WWB3|Q0W	5	9	9	9	38.7	29.832	834960	680740	761220	133010	223710	288290	3.53005	0.0205086
F4JXD5	Actin depolymerizing factor 3	ADF3		tr|F4JXD5|F4JXD5_ARATH;tr|A0A178U8Q4|A0A178U8Q4_ARATH;sp|Q9ZSK4|ADF3_ARATH;tr|A0A654GCN1|A0A654GCN1_ARATH;tr|A0A7G2FJF5|A0A7G2FJF5_ARATH	tr|F4JXD5|F4JXD5_ARATH Actin depolymerizing factor 3 OS=Arabidopsis thaliana OX=3702 GN=ADF3 PE=1 SV=1;tr|A0A178U8Q4|A0A178U8Q4_ARATH ADF3 OS=Arabidopsis thaliana OX=3702 GN=AXX17_At5g59320 PE=3 SV=1;sp|Q9ZSK4|ADF3_ARATH Actin-depolymerizing factor 3 OS=Ar	5	4	4	3	50.8	14.124	292530	246700	300550	130690	132130	128940	2.14361	0.0136249
A0A178VM57	(thale cress) hypothetical protein	AXX17_At3g50030		tr|A0A178VM57|A0A178VM57_ARATH;sp|P48491|TPIS_ARATH	tr|A0A178VM57|A0A178VM57_ARATH (thale cress) hypothetical protein OS=Arabidopsis thaliana OX=3702 GN=AXX17_At3g50030 PE=3 SV=1;sp|P48491|TPIS_ARATH Triosephosphate isomerase, cytosolic OS=Arabidopsis thaliana OX=3702 GN=CTIMC PE=1 SV=2	2	4	3	3	17.3	27.169	94112	547160	40184	127040	150960
A0A178UMQ9	SVR3	AXX17_At5g13070		tr|A0A178UMQ9|A0A178UMQ9_ARATH;sp|F4K410|SVR3_ARATH;tr|F4K409|F4K409_ARATH;tr|A0A178UNX2|A0A178UNX2_ARATH;tr|A0A7G2FCC7|A0A7G2FCC7_ARATH;tr|A0A7G2FEC8|A0A7G2FEC8_ARATH	tr|A0A178UMQ9|A0A178UMQ9_ARATH SVR3 OS=Arabidopsis thaliana OX=3702 GN=AXX17_At5g13070 PE=4 SV=1;sp|F4K410|SVR3_ARATH Putative elongation factor TypA-like SVR3, chloroplastic OS=Arabidopsis thaliana OX=3702 GN=SVR3 PE=1 SV=1;tr|F4K409|F4K409_ARATH Elongati	6	14	14	14	29.5	74.314	613190	621780	692250	126030	39715	166940	5.79293	0.0026801
A0A1B1W4Y2	50S ribosomal protein L22, chloroplastic	rpl22	FUNCTION: The globular domain of the protein is located near the polypeptide exit tunnel on the outside of the subunit, while an extended beta-hairpin is found that lines the wall of the exit tunnel in the center of the 70S ribosome. {ECO:0000256|HAMAP-Rule:MF_01331, ECO:0000256|RuleBase:RU004009}.; FUNCTION: This protein binds specifically to 23S rRNA. {ECO:0000256|HAMAP-Rule:MF_01331, ECO:00002…	tr|A0A1B1W4Y2|A0A1B1W4Y2_ARATH;sp|P56795|RK22_ARATH	tr|A0A1B1W4Y2|A0A1B1W4Y2_ARATH 50S ribosomal protein L22, chloroplastic OS=Arabidopsis thaliana OX=3702 GN=rpl22 PE=3 SV=1;sp|P56795|RK22_ARATH 50S ribosomal protein L22, chloroplastic OS=Arabidopsis thaliana OX=3702 GN=rpl22 PE=3 SV=1	2	5	5	5	40	18.586	539850	424610	433420	123960	168370	199390	2.84284	0.0341292
A0A5S9XKG3	(thale cress) hypothetical protein	AN1_LOCUS15717		tr|A0A5S9XKG3|A0A5S9XKG3_ARATH;tr|A0A178VFP8|A0A178VFP8_ARATH;sp|Q43349|CP29A_ARATH;tr|F4JAF3|F4JAF3_ARATH	tr|A0A5S9XKG3|A0A5S9XKG3_ARATH (thale cress) hypothetical protein OS=Arabidopsis thaliana OX=3702 GN=AN1_LOCUS15717 PE=4 SV=1;tr|A0A178VFP8|A0A178VFP8_ARATH CP29 OS=Arabidopsis thaliana OX=3702 GN=AXX17_At3g47850 PE=4 SV=1;sp|Q43349|CP29A_ARATH 29 kDa ribo	4	5	3	3	19	36.007	482430	314350	424760	123240		158940
A0A7G2EV07	(thale cress) hypothetical protein	AT9943_LOCUS14832		tr|A0A7G2EV07|A0A7G2EV07_ARATH;tr|A0A654FLU5|A0A654FLU5_ARATH;sp|Q9ZS97|AB8I_ARATH;tr|A0A178USK1|A0A178USK1_ARATH	tr|A0A7G2EV07|A0A7G2EV07_ARATH (thale cress) hypothetical protein OS=Arabidopsis thaliana OX=3702 GN=AT9943_LOCUS14832 PE=3 SV=1;tr|A0A654FLU5|A0A654FLU5_ARATH SufBD_N domain-containing protein OS=Arabidopsis thaliana OX=3702 GN=AN1_LOCUS17256 PE=3 SV=1;sp	4	10	10	10	23.9	61.867	142930	70652	249930	122960		165470
A0A7G2EPZ4	(thale cress) hypothetical protein	AT9943_LOCUS11020		tr|A0A7G2EPZ4|A0A7G2EPZ4_ARATH;tr|A0A178VFS4|A0A178VFS4_ARATH;sp|Q949X7|DCDA1_ARATH;tr|Q56ZB3|Q56ZB3_ARATH	tr|A0A7G2EPZ4|A0A7G2EPZ4_ARATH (thale cress) hypothetical protein OS=Arabidopsis thaliana OX=3702 GN=AT9943_LOCUS11020 PE=3 SV=1;tr|A0A178VFS4|A0A178VFS4_ARATH Diaminopimelate decarboxylase 2, chloroplastic OS=Arabidopsis thaliana OX=3702 GN=AXX17_At3g1498	4	10	10	1	29.3	53.544	271150	423320	411240	119880	90389
A0A654FEK4	malate dehydrogenase	AN1_LOCUS15088		tr|A0A654FEK4|A0A654FEK4_ARATH;tr|A0A178VF16|A0A178VF16_ARATH;sp|Q9SN86|MDHP_ARATH;tr|B9DI56|B9DI56_ARATH;tr|A8MQK3|A8MQK3_ARATH;tr|A0A7G2EQA6|A0A7G2EQA6_ARATH;tr|A0A654EJR6|A0A654EJR6_ARATH;tr|A0A5S9XCF2|A0A5S9XCF2_ARATH;tr|A0A5S9WP88|A0A5S9WP88_ARATH;tr|A0A178WFE8|A0A178WFE8_ARATH;tr|A0A178VBJ9|A0A178VBJ9_ARATH;sp|Q9ZP06|MDHM1_ARATH;sp|Q9LKA3|MDHM2_ARATH	tr|A0A654FEK4|A0A654FEK4_ARATH malate dehydrogenase OS=Arabidopsis thaliana OX=3702 GN=AN1_LOCUS15088 PE=3 SV=1;tr|A0A178VF16|A0A178VF16_ARATH malate dehydrogenase OS=Arabidopsis thaliana OX=3702 GN=AXX17_At3g41510 PE=3 SV=1;sp|Q9SN86|MDHP_ARATH Malate deh	13	10	10	10	35.2	42.405	345030	533990	560450	109270	69663	98314	5.19201	0.0362397
P25873	50S ribosomal protein L15, chloroplastic	RPL15		sp|P25873|RK15_ARATH;tr|A0A178VFT9|A0A178VFT9_ARATH;tr|Q570N5|Q570N5_ARATH	sp|P25873|RK15_ARATH 50S ribosomal protein L15, chloroplastic OS=Arabidopsis thaliana OX=3702 GN=RPL15 PE=1 SV=2;tr|A0A178VFT9|A0A178VFT9_ARATH (thale cress) hypothetical protein OS=Arabidopsis thaliana OX=3702 GN=AXX17_At3g28030 PE=3 SV=1	3	7	7	7	26.7	29.707	740160	533930	474390	99056
A0A097PKH5	Tetratricopeptide repeat-like superfamily protein (Fragment)			tr|A0A097PKH5|A0A097PKH5_ARATH;tr|A0A5S9XME0|A0A5S9XME0_ARATH;sp|Q9LYT2|PP287_ARATH;tr|F4J741|F4J741_ARATH;tr|A0A654FJ41|A0A654FJ41_ARATH;tr|A0A178VJN8|A0A178VJN8_ARATH;tr|A0A7G2ETW0|A0A7G2ETW0_ARATH	tr|A0A097PKH5|A0A097PKH5_ARATH Tetratricopeptide repeat-like superfamily protein (Fragment) OS=Arabidopsis thaliana OX=3702 PE=2 SV=1;tr|A0A5S9XME0|A0A5S9XME0_ARATH Pentatricopeptide repeat-containing protein OS=Arabidopsis thaliana OX=3702 GN=C24_LOCUS161	7	2	2	2	5.1	53.725	13064	25423	92452	97328	10232
Q9LYR4	transaldolase	TRA2		tr|Q9LYR4|Q9LYR4_ARATH;tr|A0A654G0W2|A0A654G0W2_ARATH;tr|A0A178UD24|A0A178UD24_ARATH	tr|Q9LYR4|Q9LYR4_ARATH transaldolase OS=Arabidopsis thaliana OX=3702 GN=TRA2 PE=1 SV=1;tr|A0A654G0W2|A0A654G0W2_ARATH transaldolase OS=Arabidopsis thaliana OX=3702 GN=AN1_LOCUS22108 PE=3 SV=1;tr|A0A178UD24|A0A178UD24_ARATH transaldolase OS=Arabidopsis thal	3	11	11	11	32.4	47.698	276420	293330	248760	90880
A0A178VQC4	4Fe-4S ferredoxin-type domain-containing protein	At2g42750		tr|A0A178VQC4|A0A178VQC4_ARATH;tr|Q9SJI1|Q9SJI1_ARATH;tr|A0A178VN99|A0A178VN99_ARATH	tr|A0A178VQC4|A0A178VQC4_ARATH 4Fe-4S ferredoxin-type domain-containing protein OS=Arabidopsis thaliana OX=3702 GN=At2g42750 PE=4 SV=1;tr|Q9SJI1|Q9SJI1_ARATH At2g42750/F7D19.25 OS=Arabidopsis thaliana OX=3702 GN=DJC77 PE=1 SV=2;tr|A0A178VN99|A0A178VN99_ARA	3	4	4	4	33.8	24.094	139130	59946	426730	90538		102100
A0A514YJW6	50S ribosomal protein L16, chloroplastic	rpl16		tr|A0A514YJW6|A0A514YJW6_ARATH;sp|P56793|RK16_ARATH;tr|A0A1B1W4X4|A0A1B1W4X4_ARATH;tr|A0A8F5V8K3|A0A8F5V8K3_ARATH;tr|A0A178VPV2|A0A178VPV2_ARATH;tr|A0A654EYL5|A0A654EYL5_ARATH;sp|Q84WZ8|RM16L_ARATH;tr|A0A5S9X248|A0A5S9X248_ARATH	tr|A0A514YJW6|A0A514YJW6_ARATH 50S ribosomal protein L16, chloroplastic OS=Arabidopsis thaliana OX=3702 GN=rpl16 PE=3 SV=1;sp|P56793|RK16_ARATH 50S ribosomal protein L16, chloroplastic OS=Arabidopsis thaliana OX=3702 GN=rpl16 PE=3 SV=1;tr|A0A1B1W4X4|A0A1B1	8	4	4	4	42.2	15.294	626220	399950	537030	88867	9024.6	86929	8.45793	0.00845905
F4HYH1	Glutamyl-tRNA(Gln) amidotransferase subunit B, chloroplastic/mitochondrial	GATB	FUNCTION: Allows the formation of correctly charged Gln-tRNA(Gln) through the transamidation of misacylated Glu-tRNA(Gln) in chloroplasts and mitochondria. The reaction takes place in the presence of glutamine and ATP through an activated gamma-phospho-Glu-tRNA(Gln). {ECO:0000256|HAMAP-Rule:MF_03147}.	tr|F4HYH1|F4HYH1_ARATH;tr|A0A178W7I9|A0A178W7I9_ARATH;sp|Q9FV81|GATB_ARATH	tr|F4HYH1|F4HYH1_ARATH Glutamyl-tRNA(Gln) amidotransferase subunit B, chloroplastic/mitochondrial OS=Arabidopsis thaliana OX=3702 GN=GATB PE=1 SV=1;tr|A0A178W7I9|A0A178W7I9_ARATH Glutamyl-tRNA(Gln) amidotransferase subunit B, chloroplastic/mitochondrial OS	3	10	10	10	24	53.996	231800	124520	370630	88218	237530
A0A178UPY9	(thale cress) hypothetical protein	AXX17_At5g45040		tr|A0A178UPY9|A0A178UPY9_ARATH;sp|Q9LS25|PP420_ARATH	tr|A0A178UPY9|A0A178UPY9_ARATH (thale cress) hypothetical protein OS=Arabidopsis thaliana OX=3702 GN=AXX17_At5g45040 PE=4 SV=1;sp|Q9LS25|PP420_ARATH Pentatricopeptide repeat-containing protein At5g46580, chloroplastic OS=Arabidopsis thaliana OX=3702 GN=At5	2	24	24	24	41.1	80.879	420820	483600	686850	84892	296480	299680	2.33649	0.0369473
A0A654FX53	Phospho-2-dehydro-3-deoxyheptonate aldolase	AN1_LOCUS20867		tr|A0A654FX53|A0A654FX53_ARATH;tr|A0A178UXE4|A0A178UXE4_ARATH;sp|P29976|AROF_ARATH	tr|A0A654FX53|A0A654FX53_ARATH Phospho-2-dehydro-3-deoxyheptonate aldolase OS=Arabidopsis thaliana OX=3702 GN=AN1_LOCUS20867 PE=3 SV=1;tr|A0A178UXE4|A0A178UXE4_ARATH Phospho-2-dehydro-3-deoxyheptonate aldolase OS=Arabidopsis thaliana OX=3702 GN=AXX17_At4g4	3	14	14	12	31	57.917	317980	276510	375390	78035	132290	228770	2.20882	0.0302952
A0A7G2EY81	(thale cress) hypothetical protein	AT9943_LOCUS13910		tr|A0A7G2EY81|A0A7G2EY81_ARATH;tr|A0A5S9XLY3|A0A5S9XLY3_ARATH;tr|A0A384L6P8|A0A384L6P8_ARATH;sp|Q8LBZ4|OTU4_ARATH	tr|A0A7G2EY81|A0A7G2EY81_ARATH (thale cress) hypothetical protein OS=Arabidopsis thaliana OX=3702 GN=AT9943_LOCUS13910 PE=4 SV=1;tr|A0A5S9XLY3|A0A5S9XLY3_ARATH OTU domain-containing protein OS=Arabidopsis thaliana OX=3702 GN=C24_LOCUS16045 PE=4 SV=1;tr|A0A	4	5	5	5	25.2	30.844	295540	88868	145550	71901		57436
Q8RVG8	SHEPHERD	SHD		tr|Q8RVG8|Q8RVG8_ARATH;tr|F4JQ55|F4JQ55_ARATH;tr|A0A654FS92|A0A654FS92_ARATH;tr|A0A178UT76|A0A178UT76_ARATH;sp|Q9STX5|ENPL_ARATH	tr|Q8RVG8|Q8RVG8_ARATH SHEPHERD OS=Arabidopsis thaliana OX=3702 GN=SHD PE=3 SV=1;tr|F4JQ55|F4JQ55_ARATH Chaperone protein htpG family protein OS=Arabidopsis thaliana OX=3702 GN=SHD PE=1 SV=1;tr|A0A654FS92|A0A654FS92_ARATH (thale cress) hypothetical protein	5	11	10	9	15.8	94.19	123170	71450	134150	68776	25579
A0A654ENF4	3-oxoacyl-[acyl-carrier-protein] reductase	AN1_LOCUS2585		tr|A0A654ENF4|A0A654ENF4_ARATH;tr|A0A5S9VUL7|A0A5S9VUL7_ARATH;tr|A0A178WA88|A0A178WA88_ARATH;sp|P33207|FABG_ARATH;tr|A0A178W5V8|A0A178W5V8_ARATH;tr|A0A178WEC6|A0A178WEC6_ARATH	tr|A0A654ENF4|A0A654ENF4_ARATH 3-oxoacyl-[acyl-carrier-protein] reductase OS=Arabidopsis thaliana OX=3702 GN=AN1_LOCUS2585 PE=3 SV=1;tr|A0A5S9VUL7|A0A5S9VUL7_ARATH 3-oxoacyl-[acyl-carrier-protein] reductase OS=Arabidopsis thaliana OX=3702 GN=C24_LOCUS2491	6	5	5	5	22.3	33.548	446130	533720	407750	67983	85927	127370	4.93316	0.0168976
A0A654FGI2	fructose-bisphosphatase	AN1_LOCUS15776		tr|A0A654FGI2|A0A654FGI2_ARATH;tr|A0A178VEW8|A0A178VEW8_ARATH;sp|P25851|F16P1_ARATH	tr|A0A654FGI2|A0A654FGI2_ARATH fructose-bisphosphatase OS=Arabidopsis thaliana OX=3702 GN=AN1_LOCUS15776 PE=3 SV=1;tr|A0A178VEW8|A0A178VEW8_ARATH fructose-bisphosphatase OS=Arabidopsis thaliana OX=3702 GN=AXX17_At3g48450 PE=3 SV=1;sp|P25851|F16P1_ARATH Fru	3	9	9	9	30	45.161	198720	360470	454440	67932	70157
A0A178VB48	40S ribosomal protein S7	AXX17_At3g01800		tr|A0A178VB48|A0A178VB48_ARATH;sp|Q9M885|RS72_ARATH	tr|A0A178VB48|A0A178VB48_ARATH 40S ribosomal protein S7 OS=Arabidopsis thaliana OX=3702 GN=AXX17_At3g01800 PE=3 SV=1;sp|Q9M885|RS72_ARATH 40S ribosomal protein S7-2 OS=Arabidopsis thaliana OX=3702 GN=RPS7B PE=2 SV=1	2	4	2	2	22	22.196	50421	52710	20903	63037
A0A178U9K5	(thale cress) hypothetical protein	AXX17_At5g40920		tr|A0A178U9K5|A0A178U9K5_ARATH;sp|Q42403|TRXH3_ARATH	tr|A0A178U9K5|A0A178U9K5_ARATH (thale cress) hypothetical protein OS=Arabidopsis thaliana OX=3702 GN=AXX17_At5g40920 PE=4 SV=1;sp|Q42403|TRXH3_ARATH Thioredoxin H3 OS=Arabidopsis thaliana OX=3702 GN=TRX3 PE=1 SV=1	2	3	3	3	28	13.109	83371	81155	111660	61374	67583
A0A654FY00	1,4-alpha-glucan branching enzyme	AN1_LOCUS21166		tr|A0A654FY00|A0A654FY00_ARATH;tr|A0A5S9Y140|A0A5S9Y140_ARATH;sp|Q9LZS3|GLGB2_ARATH;tr|A0A178U949|A0A178U949_ARATH;tr|A0A7G2F5C1|A0A7G2F5C1_ARATH;tr|A0A178VXF9|A0A178VXF9_ARATH	tr|A0A654FY00|A0A654FY00_ARATH 1,4-alpha-glucan branching enzyme OS=Arabidopsis thaliana OX=3702 GN=AN1_LOCUS21166 PE=3 SV=1;tr|A0A5S9Y140|A0A5S9Y140_ARATH 1,4-alpha-glucan branching enzyme OS=Arabidopsis thaliana OX=3702 GN=C24_LOCUS21062 PE=3 SV=1;sp|Q9L	6	11	11	8	16.8	92.546	89029	105270	140880	59767	80024
A0A178V3W4	50S ribosomal protein L5, chloroplastic	AXX17_At4g01660		tr|A0A178V3W4|A0A178V3W4_ARATH;sp|O04603|RK5_ARATH	tr|A0A178V3W4|A0A178V3W4_ARATH 50S ribosomal protein L5, chloroplastic OS=Arabidopsis thaliana OX=3702 GN=AXX17_At4g01660 PE=3 SV=1;sp|O04603|RK5_ARATH 50S ribosomal protein L5, chloroplastic OS=Arabidopsis thaliana OX=3702 GN=RPL5 PE=2 SV=1	2	8	8	8	33.2	28.343	310180	398890	300690	57929		70713
A0A178VXA5	(thale cress) hypothetical protein	AXX17_At2g15070		tr|A0A178VXA5|A0A178VXA5_ARATH;sp|O82204|RL281_ARATH	tr|A0A178VXA5|A0A178VXA5_ARATH (thale cress) hypothetical protein OS=Arabidopsis thaliana OX=3702 GN=AXX17_At2g15070 PE=3 SV=1;sp|O82204|RL281_ARATH 60S ribosomal protein L28-1 OS=Arabidopsis thaliana OX=3702 GN=RPL28A PE=1 SV=1	2	5	5	4	47.6	15.895	538580	317190	509940	57591	49203	54623	8.46076	0.0268456
A0A178VL64	Acetolactate synthase	AXX17_At3g42690		tr|A0A178VL64|A0A178VL64_ARATH;tr|A0A7G2EUY8|A0A7G2EUY8_ARATH;tr|A0A5S9XIZ9|A0A5S9XIZ9_ARATH;sp|P17597|ILVB_ARATH	tr|A0A178VL64|A0A178VL64_ARATH Acetolactate synthase OS=Arabidopsis thaliana OX=3702 GN=AXX17_At3g42690 PE=3 SV=1;tr|A0A7G2EUY8|A0A7G2EUY8_ARATH Acetolactate synthase OS=Arabidopsis thaliana OX=3702 GN=AT9943_LOCUS13078 PE=3 SV=1;tr|A0A5S9XIZ9|A0A5S9XIZ9_A	4	6	6	6	11.5	72.612	328160	61448	272750	51836		29386
A0A654FDF9	Omp85 domain-containing protein	AN1_LOCUS15007		tr|A0A654FDF9|A0A654FDF9_ARATH;sp|Q9STE8|TC753_ARATH;tr|A0A5S9XIK2|A0A5S9XIK2_ARATH;tr|A0A178VEL0|A0A178VEL0_ARATH;tr|Q0WME6|Q0WME6_ARATH	tr|A0A654FDF9|A0A654FDF9_ARATH Omp85 domain-containing protein OS=Arabidopsis thaliana OX=3702 GN=AN1_LOCUS15007 PE=4 SV=1;sp|Q9STE8|TC753_ARATH Protein TOC75-3, chloroplastic OS=Arabidopsis thaliana OX=3702 GN=TOC75-3 PE=1 SV=1;tr|A0A5S9XIK2|A0A5S9XIK2_AR	5	13	13	13	22	89.171	149900	308620	214880	51528		109780
Q8LPR9	Protein TIC110, chloroplastic	TIC110	FUNCTION: Involved in protein precursor import into chloroplasts. Forms a voltage-dependent cation-selective channel at the inner envelope of chloroplasts, which specifically responds to a transit peptide. Associates with both the precursor and mature forms of the preprotein. {ECO:0000269|PubMed:12032074, ECO:0000269|PubMed:12874276, ECO:0000269|PubMed:15659100, ECO:0000269|PubMed:15829604}.	sp|Q8LPR9|TI110_ARATH;tr|A0A178WFU8|A0A178WFU8_ARATH;tr|A0A654E9F5|A0A654E9F5_ARATH;tr|A0A7G2DQP5|A0A7G2DQP5_ARATH	sp|Q8LPR9|TI110_ARATH Protein TIC110, chloroplastic OS=Arabidopsis thaliana OX=3702 GN=TIC110 PE=1 SV=1;tr|A0A178WFU8|A0A178WFU8_ARATH TIC110 OS=Arabidopsis thaliana OX=3702 GN=AXX17_At1g06570 PE=4 SV=1;tr|A0A654E9F5|A0A654E9F5_ARATH Protein TIC110, chloro	4	17	17	17	22.3	112.12	408590	402110	504190	45897	119490	102470	4.90893	0.00993836
A0A654FZE6	hydroxymethylbilane synthase	AN1_LOCUS21651		tr|A0A654FZE6|A0A654FZE6_ARATH;sp|Q43316|HEM3_ARATH;tr|A0A178UG85|A0A178UG85_ARATH;tr|Q56ZT3|Q56ZT3_ARATH	tr|A0A654FZE6|A0A654FZE6_ARATH hydroxymethylbilane synthase OS=Arabidopsis thaliana OX=3702 GN=AN1_LOCUS21651 PE=3 SV=1;sp|Q43316|HEM3_ARATH Porphobilinogen deaminase, chloroplastic OS=Arabidopsis thaliana OX=3702 GN=HEMC PE=1 SV=1;tr|A0A178UG85|A0A178UG85	4	10	10	10	28	41.043	353080	262320	921780	45875	156300
A0A5S9XPI6	Cysteine synthase	C24_LOCUS16398		tr|A0A5S9XPI6|A0A5S9XPI6_ARATH;tr|A0A178VGN1|A0A178VGN1_ARATH;sp|Q9S757|CYSC1_ARATH;tr|A0A1I9LTP2|A0A1I9LTP2_ARATH	tr|A0A5S9XPI6|A0A5S9XPI6_ARATH Cysteine synthase OS=Arabidopsis thaliana OX=3702 GN=C24_LOCUS16398 PE=3 SV=1;tr|A0A178VGN1|A0A178VGN1_ARATH Cysteine synthase OS=Arabidopsis thaliana OX=3702 GN=AXX17_At3g55720 PE=3 SV=1;sp|Q9S757|CYSC1_ARATH Bifunctional L-	4	8	8	8	26.4	39.904	115500	866020	358630	43636		94296
A0A7G2F4B5	V-type proton ATPase subunit a	AT9943_LOCUS17903		tr|A0A7G2F4B5|A0A7G2F4B5_ARATH;tr|A0A654FXD2|A0A654FXD2_ARATH;tr|A0A5S9XZZ4|A0A5S9XZZ4_ARATH;tr|A0A178V3A8|A0A178V3A8_ARATH;sp|Q8W4S4|VHAA3_ARATH	tr|A0A7G2F4B5|A0A7G2F4B5_ARATH V-type proton ATPase subunit a OS=Arabidopsis thaliana OX=3702 GN=AT9943_LOCUS17903 PE=3 SV=1;tr|A0A654FXD2|A0A654FXD2_ARATH V-type proton ATPase subunit a OS=Arabidopsis thaliana OX=3702 GN=AN1_LOCUS20771 PE=3 SV=1;tr|A0A5S9	5	14	14	8	22.3	90.881	424490	530090	450100	42623		17036
P29513	Tubulin beta-5 chain	TUBB5	FUNCTION: Tubulin is the major constituent of microtubules. It binds two moles of GTP, one at an exchangeable site on the beta chain and one at a non-exchangeable site on the alpha chain.	sp|P29513|TBB5_ARATH;tr|A0A178W9M8|A0A178W9M8_ARATH;tr|A0A7G2DRV7|A0A7G2DRV7_ARATH	sp|P29513|TBB5_ARATH Tubulin beta-5 chain OS=Arabidopsis thaliana OX=3702 GN=TUBB5 PE=2 SV=1;tr|A0A178W9M8|A0A178W9M8_ARATH Tubulin beta chain OS=Arabidopsis thaliana OX=3702 GN=AXX17_At1g20990 PE=3 SV=1;tr|A0A7G2DRV7|A0A7G2DRV7_ARATH Tubulin beta chain OS	3	16	8	4	52.1	50.342	316150	279470	303920	39354
A0A7G2ETI4	diaminopimelate epimerase	AT9943_LOCUS13531		tr|A0A7G2ETI4|A0A7G2ETI4_ARATH;tr|A0A654FFI7|A0A654FFI7_ARATH;tr|A0A5S9XKI6|A0A5S9XKI6_ARATH;tr|A0A178VGB4|A0A178VGB4_ARATH;sp|Q9LFG2|DAPF_ARATH	tr|A0A7G2ETI4|A0A7G2ETI4_ARATH diaminopimelate epimerase OS=Arabidopsis thaliana OX=3702 GN=AT9943_LOCUS13531 PE=3 SV=1;tr|A0A654FFI7|A0A654FFI7_ARATH diaminopimelate epimerase OS=Arabidopsis thaliana OX=3702 GN=AN1_LOCUS15729 PE=3 SV=1;tr|A0A5S9XKI6|A0A5S	5	4	4	4	15.9	36.022	37144	76671	70921	39309	49822
A0A5S9Y6E3	Rhodanese-like/PpiC domain-containing protein 12, chloroplastic	C24_LOCUS22616		tr|A0A5S9Y6E3|A0A5S9Y6E3_ARATH;sp|Q93WI0|STR12_ARATH;tr|A0A654G2F0|A0A654G2F0_ARATH;tr|A0A178UL75|A0A178UL75_ARATH;tr|A0A7G2FFQ1|A0A7G2FFQ1_ARATH	tr|A0A5S9Y6E3|A0A5S9Y6E3_ARATH Rhodanese-like/PpiC domain-containing protein 12, chloroplastic OS=Arabidopsis thaliana OX=3702 GN=C24_LOCUS22616 PE=4 SV=1;sp|Q93WI0|STR12_ARATH Rhodanese-like/PpiC domain-containing protein 12, chloroplastic OS=Arabidopsis	5	11	11	11	48.2	32.98	566820	472380	847180	38046	118380	81443	7.93033	0.0440504
Q96255	Phosphoserine aminotransferase 1, chloroplastic	PSAT1	FUNCTION: Involved in the plastidial phosphorylated pathway of serine biosynthesis (PPSB). Catalyzes the reversible conversion of 3-phosphohydroxypyruvate to phosphoserine. {ECO:0000269|PubMed:16289358, ECO:0000269|PubMed:9881164}.	sp|Q96255|SERB1_ARATH;tr|A0A178UW75|A0A178UW75_ARATH;tr|B9DHW8|B9DHW8_ARATH	sp|Q96255|SERB1_ARATH Phosphoserine aminotransferase 1, chloroplastic OS=Arabidopsis thaliana OX=3702 GN=PSAT1 PE=1 SV=1;tr|A0A178UW75|A0A178UW75_ARATH Phosphoserine aminotransferase OS=Arabidopsis thaliana OX=3702 GN=AXX17_At4g40680 PE=3 SV=1;tr|B9DHW8|B9	3	4	4	2	13	47.359	14780	116770	16699	35127
A0A5S9WXC8	Aconitate hydratase	AT9943_LOCUS6427	FUNCTION: Catalyzes the isomerization of citrate to isocitrate via cis-aconitate. {ECO:0000256|RuleBase:RU361275}.	tr|A0A5S9WXC8|A0A5S9WXC8_ARATH;tr|A0A178VV24|A0A178VV24_ARATH;sp|Q9SIB9|ACO3M_ARATH;tr|Q56WE8|Q56WE8_ARATH;tr|A0A5S9YET0|A0A5S9YET0_ARATH	tr|A0A5S9WXC8|A0A5S9WXC8_ARATH Aconitate hydratase OS=Arabidopsis thaliana OX=3702 GN=AT9943_LOCUS6427 PE=3 SV=1;tr|A0A178VV24|A0A178VV24_ARATH Aconitate hydratase OS=Arabidopsis thaliana OX=3702 GN=AXX17_At2g04790 PE=3 SV=1;sp|Q9SIB9|ACO3M_ARATH Aconitate	5	7	7	4	10.4	108.17	45005	190430	122160	31970		33878
A0A178UH95	(thale cress) hypothetical protein	AXX17_At5g62980		tr|A0A178UH95|A0A178UH95_ARATH;tr|A0A5S9YHU8|A0A5S9YHU8_ARATH;sp|Q84W56|RNJ_ARATH	tr|A0A178UH95|A0A178UH95_ARATH (thale cress) hypothetical protein OS=Arabidopsis thaliana OX=3702 GN=AXX17_At5g62980 PE=4 SV=1;tr|A0A5S9YHU8|A0A5S9YHU8_ARATH Myb-like domain-containing protein OS=Arabidopsis thaliana OX=3702 GN=AN1_LOCUS26656 PE=4 SV=1;sp|	3	6	6	6	9	100.41	40831	90037	121990	26540		41457
F4K180	RNA helicase	emb1138		tr|F4K180|F4K180_ARATH;tr|A0A178URN6|A0A178URN6_ARATH;tr|A0A178UT03|A0A178UT03_ARATH;sp|Q8L7S8|RH3_ARATH;tr|A0A7G2FA93|A0A7G2FA93_ARATH;tr|A0A7G2FAH6|A0A7G2FAH6_ARATH	tr|F4K180|F4K180_ARATH RNA helicase OS=Arabidopsis thaliana OX=3702 GN=emb1138 PE=1 SV=1;tr|A0A178URN6|A0A178URN6_ARATH RNA helicase OS=Arabidopsis thaliana OX=3702 GN=At5g26742 PE=3 SV=1;tr|A0A178UT03|A0A178UT03_ARATH RNA helicase OS=Arabidopsis thaliana	6	19	19	19	33.1	70.892	542370	1796700	408720	23911		32495
A0A178U8I7	Era-type G domain-containing protein	AXX17_At5g66420		tr|A0A178U8I7|A0A178U8I7_ARATH;sp|Q8VZ74|ERA_ARATH;tr|A0A7G2FKE7|A0A7G2FKE7_ARATH;tr|A0A654GF49|A0A654GF49_ARATH;tr|A0A5S9YIP2|A0A5S9YIP2_ARATH	tr|A0A178U8I7|A0A178U8I7_ARATH Era-type G domain-containing protein OS=Arabidopsis thaliana OX=3702 GN=AXX17_At5g66420 PE=3 SV=1;sp|Q8VZ74|ERA_ARATH GTPase ERA-like, chloroplastic OS=Arabidopsis thaliana OX=3702 GN=At5g66470 PE=2 SV=1;tr|A0A7G2FKE7|A0A7G2F	5	6	6	6	16.6	48.931	51183	335380	112290	23071	21306
F4JA10	Presequence protease 1	PREP1		tr|F4JA10|F4JA10_ARATH;tr|A0A7G2ERE5|A0A7G2ERE5_ARATH;tr|A0A654F8L9|A0A654F8L9_ARATH;tr|A0A5S9XDK2|A0A5S9XDK2_ARATH;tr|A0A178VHU1|A0A178VHU1_ARATH;sp|Q9LJL3|PREP1_ARATH;tr|A0A1P8AMU8|A0A1P8AMU8_ARATH;tr|A0A1P8AMX1|A0A1P8AMX1_ARATH;tr|A0A654EIQ0|A0A654EIQ0_ARATH;tr|A0A5S9WKE7|A0A5S9WKE7_ARATH;sp|Q8VY06|PREP2_ARATH;tr|A0A178W480|A0A178W480_ARATH;tr|A0A178W3J5|A0A178W3J5_ARATH;tr|A0A7G2DZD7|A0A7G2DZ…	tr|F4JA10|F4JA10_ARATH Presequence protease 1 OS=Arabidopsis thaliana OX=3702 GN=PREP1 PE=1 SV=1;tr|A0A7G2ERE5|A0A7G2ERE5_ARATH (thale cress) hypothetical protein OS=Arabidopsis thaliana OX=3702 GN=AT9943_LOCUS11456 PE=4 SV=1;tr|A0A654F8L9|A0A654F8L9_ARATH	14	9	9	9	10.8	119.76	76219	80424	97335	22009	16392
A0A654EJU2	Glutamyl-tRNA reductase	AN1_LOCUS4892		tr|A0A654EJU2|A0A654EJU2_ARATH;tr|A0A5S9WQI4|A0A5S9WQI4_ARATH;tr|A0A178W6Y2|A0A178W6Y2_ARATH;sp|P42804|HEM11_ARATH	tr|A0A654EJU2|A0A654EJU2_ARATH Glutamyl-tRNA reductase OS=Arabidopsis thaliana OX=3702 GN=AN1_LOCUS4892 PE=3 SV=1;tr|A0A5S9WQI4|A0A5S9WQI4_ARATH Glutamyl-tRNA reductase OS=Arabidopsis thaliana OX=3702 GN=C24_LOCUS4774 PE=3 SV=1;tr|A0A178W6Y2|A0A178W6Y2_ARA	4	5	5	3	13.4	59.499	21411	150010	167610	20981
Q681W6	Putative ribosomal protein S9	At1g74980		tr|Q681W6|Q681W6_ARATH;tr|A0A384LEA2|A0A384LEA2_ARATH;sp|Q9XJ27|RR9_ARATH;tr|Q681V1|Q681V1_ARATH;tr|Q67Y29|Q67Y29_ARATH;tr|Q9C9P5|Q9C9P5_ARATH;tr|Q9C9P6|Q9C9P6_ARATH	tr|Q681W6|Q681W6_ARATH Putative ribosomal protein S9 OS=Arabidopsis thaliana OX=3702 GN=At1g74980 PE=2 SV=1;tr|A0A384LEA2|A0A384LEA2_ARATH (thale cress) hypothetical protein OS=Arabidopsis thaliana OX=3702 GN=AXX17_At1g69360 PE=3 SV=1;sp|Q9XJ27|RR9_ARATH 3	7	4	4	4	28.4	22.577	76048	44806	105950	17513
A0A654FZJ9	ATP synthase subunit beta	AN1_LOCUS21698	FUNCTION: Produces ATP from ADP in the presence of a proton gradient across the membrane. {ECO:0000256|RuleBase:RU003553}.	tr|A0A654FZJ9|A0A654FZJ9_ARATH;tr|A0A178UQU4|A0A178UQU4_ARATH;tr|A0A178UB86|A0A178UB86_ARATH;sp|P83484|ATPBN_ARATH;sp|P83483|ATPBM_ARATH;tr|A0A178UFZ5|A0A178UFZ5_ARATH;sp|Q9C5A9|ATPBO_ARATH;tr|Q8H135|Q8H135_ARATH;tr|A0A7G2F9F1|A0A7G2F9F1_ARATH;tr|A0A7G2F820|A0A7G2F820_ARATH;tr|A0A7G2F6V0|A0A7G2F6V0_ARATH;tr|Q0WM57|Q0WM57_ARATH	tr|A0A654FZJ9|A0A654FZJ9_ARATH ATP synthase subunit beta OS=Arabidopsis thaliana OX=3702 GN=AN1_LOCUS21698 PE=3 SV=1;tr|A0A178UQU4|A0A178UQU4_ARATH ATP synthase subunit beta OS=Arabidopsis thaliana OX=3702 GN=AXX17_At5g08610 PE=3 SV=1;tr|A0A178UB86|A0A178U	12	13	13	13	32.4	59.67	334080	371950	439720	14665	108900	151110	4.17129	0.00313455
A0A7G2FJ55	(thale cress) hypothetical protein	AT9943_LOCUS23202		tr|A0A7G2FJ55|A0A7G2FJ55_ARATH;tr|A0A178UAH5|A0A178UAH5_ARATH;sp|Q8VYV7|DHQS_ARATH;tr|A0A5S9YHQ1|A0A5S9YHQ1_ARATH	tr|A0A7G2FJ55|A0A7G2FJ55_ARATH (thale cress) hypothetical protein OS=Arabidopsis thaliana OX=3702 GN=AT9943_LOCUS23202 PE=3 SV=1;tr|A0A178UAH5|A0A178UAH5_ARATH DHQ_synthase domain-containing protein OS=Arabidopsis thaliana OX=3702 GN=AXX17_At5g66050 PE=3 S	4	6	6	6	18.6	48.135	67845	97504	115870	14446
A0A1P8BCV8	Ankyrin repeat family protein	EMB506		tr|A0A1P8BCV8|A0A1P8BCV8_ARATH;tr|A0A5S9Y9X7|A0A5S9Y9X7_ARATH;tr|A0A178UQ54|A0A178UQ54_ARATH;sp|Q9SQK3|EM506_ARATH	tr|A0A1P8BCV8|A0A1P8BCV8_ARATH Ankyrin repeat family protein OS=Arabidopsis thaliana OX=3702 GN=EMB506 PE=1 SV=1;tr|A0A5S9Y9X7|A0A5S9Y9X7_ARATH (thale cress) hypothetical protein OS=Arabidopsis thaliana OX=3702 GN=AN1_LOCUS24185 PE=4 SV=1;tr|A0A178UQ54|A0A	4	4	4	4	17.7	33.038	66319	25798	107550	14433
Q0WW95	Cysteine synthase	At2g43750		tr|Q0WW95|Q0WW95_ARATH;tr|A0A384KAY1|A0A384KAY1_ARATH;sp|P47999|CYSKP_ARATH;tr|A0A178V9N8|A0A178V9N8_ARATH;tr|Q0WWQ5|Q0WWQ5_ARATH;sp|Q43725|CYSKM_ARATH;tr|B9DFR6|B9DFR6_ARATH;tr|A0A7G2EY15|A0A7G2EY15_ARATH;tr|Q570E6|Q570E6_ARATH;tr|B9DI60|B9DI60_ARATH;tr|F4J9F7|F4J9F7_ARATH	tr|Q0WW95|Q0WW95_ARATH Cysteine synthase OS=Arabidopsis thaliana OX=3702 GN=At2g43750 PE=2 SV=1;tr|A0A384KAY1|A0A384KAY1_ARATH Cysteine synthase OS=Arabidopsis thaliana OX=3702 GN=AXX17_At2g41270 PE=3 SV=1;sp|P47999|CYSKP_ARATH Cysteine synthase, chloropla	11	14	14	14	50	41.656	295210	427220	601920	13870	75143	131710	6.00005	0.0216994
A0A7G2FC10	Starch synthase, chloroplastic/amyloplastic	AT9943_LOCUS19955		tr|A0A7G2FC10|A0A7G2FC10_ARATH;tr|W8QN76|W8QN76_ARATH;tr|A0A654G3P3|A0A654G3P3_ARATH;tr|A0A5S9Y7C7|A0A5S9Y7C7_ARATH;tr|A0A178UNQ3|A0A178UNQ3_ARATH;sp|Q9FNF2|SSY1_ARATH;tr|Q45H61|Q45H61_ARATH;tr|Q45H60|Q45H60_ARATH;tr|Q45H55|Q45H55_ARATH	tr|A0A7G2FC10|A0A7G2FC10_ARATH Starch synthase, chloroplastic/amyloplastic OS=Arabidopsis thaliana OX=3702 GN=AT9943_LOCUS19955 PE=3 SV=1;tr|W8QN76|W8QN76_ARATH Starch synthase, chloroplastic/amyloplastic (Fragment) OS=Arabidopsis thaliana OX=3702 GN=AT5G2	9	9	9	9	23.3	64.341	160170	11351	601220	9535.7
A0A7G2EMX8	Phospholipase D	AT9943_LOCUS11152		tr|A0A7G2EMX8|A0A7G2EMX8_ARATH;tr|A0A178VKX2|A0A178VKX2_ARATH;sp|Q38882|PLDA1_ARATH;tr|Q84WM2|Q84WM2_ARATH;tr|A0A654EHV2|A0A654EHV2_ARATH;tr|A0A5S9WLP7|A0A5S9WLP7_ARATH;tr|A0A178WFN9|A0A178WFN9_ARATH;sp|Q9SSQ9|PLDA2_ARATH	tr|A0A7G2EMX8|A0A7G2EMX8_ARATH Phospholipase D OS=Arabidopsis thaliana OX=3702 GN=AT9943_LOCUS11152 PE=3 SV=1;tr|A0A178VKX2|A0A178VKX2_ARATH Phospholipase D OS=Arabidopsis thaliana OX=3702 GN=AXX17_At3g16510 PE=3 SV=1;sp|Q38882|PLDA1_ARATH Phospholipase D	8	4	4	4	7.2	91.821	6209	11887	95572	9045.1
A8MS54	RNA-binding (RRM/RBD/RNP motifs) family protein	At4g09040		tr|A8MS54|A8MS54_ARATH;tr|A0A178V380|A0A178V380_ARATH;tr|Q6NPL0|Q6NPL0_ARATH;tr|Q681I7|Q681I7_ARATH;tr|A0A654FMW9|A0A654FMW9_ARATH;tr|Q683H0|Q683H0_ARATH;tr|Q9M0S2|Q9M0S2_ARATH;tr|Q9M0S3|Q9M0S3_ARATH	tr|A8MS54|A8MS54_ARATH RNA-binding (RRM/RBD/RNP motifs) family protein OS=Arabidopsis thaliana OX=3702 GN=At4g09040 PE=1 SV=1;tr|A0A178V380|A0A178V380_ARATH RNA-binding (RRM/RBD/RNP motifs) family protein OS=Arabidopsis thaliana OX=3702 GN=AXX17_At4g10380	8	4	4	4	23	27.703	16602	57077	175270	8268.5
A0A178W356	(thale cress) hypothetical protein	AXX17_At1g62300		tr|A0A178W356|A0A178W356_ARATH;sp|Q8W583|ALT3_ARATH;tr|A0A654ER35|A0A654ER35_ARATH;tr|A0A5S9WLX5|A0A5S9WLX5_ARATH;tr|A0A178WA19|A0A178WA19_ARATH;sp|Q9C7I8|ALT2_ARATH;tr|A0A654EG39|A0A654EG39_ARATH;tr|A0A5S9WJF1|A0A5S9WJF1_ARATH;tr|A0A178W6M0|A0A178W6M0_ARATH;sp|Q9C7I5|ALT1_ARATH;tr|A0A7G2DV23|A0A7G2DV23_ARATH	tr|A0A178W356|A0A178W356_ARATH (thale cress) hypothetical protein OS=Arabidopsis thaliana OX=3702 GN=AXX17_At1g62300 PE=4 SV=1;sp|Q8W583|ALT3_ARATH Acyl-acyl carrier protein thioesterase ATL3, chloroplastic OS=Arabidopsis thaliana OX=3702 GN=ALT3 PE=2 SV=1	11	3	3	3	17.4	21.54	41524	25923	122300	7707.2
A0A654G929	Glucose-1-phosphate adenylyltransferase	AN1_LOCUS25065	FUNCTION: This protein plays a role in synthesis of starch. It catalyzes the synthesis of the activated glycosyl donor, ADP-glucose from Glc-1-P and ATP. {ECO:0000256|RuleBase:RU362093}.	tr|A0A654G929|A0A654G929_ARATH;tr|A0A5S9YC60|A0A5S9YC60_ARATH;tr|A0A178UDC3|A0A178UDC3_ARATH;sp|P55228|GLGS_ARATH;tr|Q56ZT4|Q56ZT4_ARATH	tr|A0A654G929|A0A654G929_ARATH Glucose-1-phosphate adenylyltransferase OS=Arabidopsis thaliana OX=3702 GN=AN1_LOCUS25065 PE=3 SV=1;tr|A0A5S9YC60|A0A5S9YC60_ARATH Glucose-1-phosphate adenylyltransferase OS=Arabidopsis thaliana OX=3702 GN=C24_LOCUS24894 PE=3	5	6	6	3	18.5	56.696	193840	269710	231900	6232.4	30971	16556	12.9363	0.00473949
P37107	Signal recognition particle 54 kDa protein, chloroplastic	FFC	FUNCTION: Involved in cotranslational and post-translational sorting of thylakoid proteins. Binds GTP specifically. Activates the GTPase activity of CPFTSY when bound together. Required for light-harvesting chlorophyll a/b-binding protein (LHCP) integration into thylakoids. {ECO:0000269|PubMed:10480939, ECO:0000269|PubMed:11356852, ECO:0000269|PubMed:17475780, ECO:0000269|PubMed:18633119}.	sp|P37107|SR54C_ARATH;tr|A0A178UD49|A0A178UD49_ARATH;tr|A0A7G2F4W1|A0A7G2F4W1_ARATH	sp|P37107|SR54C_ARATH Signal recognition particle 54 kDa protein, chloroplastic OS=Arabidopsis thaliana OX=3702 GN=FFC PE=1 SV=1;tr|A0A178UD49|A0A178UD49_ARATH SRP54CP OS=Arabidopsis thaliana OX=3702 GN=AXX17_At5g03290 PE=3 SV=1;tr|A0A7G2F4W1|A0A7G2F4W1_AR	3	10	10	10	22.5	61.232	374760	364550	602700	6105.2	56850	16257	16.942	0.0381048
A0A178W9Z8	(thale cress) hypothetical protein	AXX17_At1g52980		tr|A0A178W9Z8|A0A178W9Z8_ARATH;sp|Q9XIE2|AB36G_ARATH;tr|Q0WM82|Q0WM82_ARATH;tr|A0A7G2DTC5|A0A7G2DTC5_ARATH;tr|A0A654EBL2|A0A654EBL2_ARATH;tr|A0A5S9UL39|A0A5S9UL39_ARATH;tr|A0A178WAD4|A0A178WAD4_ARATH;sp|Q7PC86|AB35G_ARATH;tr|A0A7G2EIZ7|A0A7G2EIZ7_ARATH;tr|F4J1I6|F4J1I6_ARATH;tr|A0A654FHA3|A0A654FHA3_ARATH;tr|A0A5S9XCU3|A0A5S9XCU3_ARATH;tr|A0A178VDK2|A0A178VDK2_ARATH;sp|Q94A18|AB29G_ARATH	tr|A0A178W9Z8|A0A178W9Z8_ARATH (thale cress) hypothetical protein OS=Arabidopsis thaliana OX=3702 GN=AXX17_At1g52980 PE=3 SV=1;sp|Q9XIE2|AB36G_ARATH ABC transporter G family member 36 OS=Arabidopsis thaliana OX=3702 GN=ABCG36 PE=1 SV=1;tr|Q0WM82|Q0WM82_ARA	14	11	11	11	9.8	165.08	139040	280330	239750	5144.8
Q3EC42	NADH dehydrogenase family protein	At2g07785		tr|Q3EC42|Q3EC42_ARATH;tr|A0A654GF24|A0A654GF24_ARATH;tr|A7KNG7|A7KNG7_ARATH;tr|Q1ZXW0|Q1ZXW0_ARATH;tr|G1C2R6|G1C2R6_ARATH;tr|B5TM92|B5TM92_ARATH;tr|A0A2P2CLC3|A0A2P2CLC3_ARATH;sp|P92558|NU1M_ARATH	tr|Q3EC42|Q3EC42_ARATH NADH dehydrogenase family protein OS=Arabidopsis thaliana OX=3702 GN=At2g07785 PE=3 SV=1;tr|A0A654GF24|A0A654GF24_ARATH NADH-ubiquinone oxidoreductase chain 1 OS=Arabidopsis thaliana OX=3702 GN=AN1_LOCUS27134 PE=3 SV=1;tr|A7KNG7|A7KN	8	1	1	1	14.1	10.61	11025	76377	59506	4073.7
A0A178U954	SVR8	AXX17_At5g53700		tr|A0A178U954|A0A178U954_ARATH;sp|P92959|RK24_ARATH;tr|A0A7G2FKL9|A0A7G2FKL9_ARATH;tr|F4K1S8|F4K1S8_ARATH;tr|A0A654GB77|A0A654GB77_ARATH	tr|A0A178U954|A0A178U954_ARATH SVR8 OS=Arabidopsis thaliana OX=3702 GN=AXX17_At5g53700 PE=3 SV=1;sp|P92959|RK24_ARATH 50S ribosomal protein L24, chloroplastic OS=Arabidopsis thaliana OX=3702 GN=RPL24 PE=2 SV=2;tr|A0A7G2FKL9|A0A7G2FKL9_ARATH (thale cress) h	5	4	4	4	24.2	21.976	108800	109170	233330
A0A178UA42	(thale cress) hypothetical protein	AXX17_At5g35800		tr|A0A178UA42|A0A178UA42_ARATH;sp|P42644|14333_ARATH;tr|A0A5S9Y9F6|A0A5S9Y9F6_ARATH;tr|A0A178VJ06|A0A178VJ06_ARATH;sp|Q96300|14337_ARATH;tr|A0A178UKR5|A0A178UKR5_ARATH;sp|P42645|14335_ARATH;tr|A0A7G2F7X0|A0A7G2F7X0_ARATH;tr|C0Z2P5|C0Z2P5_ARATH	tr|A0A178UA42|A0A178UA42_ARATH (thale cress) hypothetical protein OS=Arabidopsis thaliana OX=3702 GN=AXX17_At5g35800 PE=3 SV=1;sp|P42644|14333_ARATH 14-3-3-like protein GF14 psi OS=Arabidopsis thaliana OX=3702 GN=GRF3 PE=1 SV=2;tr|A0A5S9Y9F6|A0A5S9Y9F6_ARA	9	10	7	7	50.2	28.606	209010	222200	242330			24491
A0A178UAF3	CGLD27	At5g67370		tr|A0A178UAF3|A0A178UAF3_ARATH;tr|A0A5S9YJU1|A0A5S9YJU1_ARATH;sp|Q9FN15|GLD27_ARATH;tr|A0A178U8H8|A0A178U8H8_ARATH;tr|A0A654GF09|A0A654GF09_ARATH;tr|A0A7G2FJI5|A0A7G2FJI5_ARATH	tr|A0A178UAF3|A0A178UAF3_ARATH CGLD27 OS=Arabidopsis thaliana OX=3702 GN=At5g67370 PE=4 SV=1;tr|A0A5S9YJU1|A0A5S9YJU1_ARATH DUF1230 family protein OS=Arabidopsis thaliana OX=3702 GN=C24_LOCUS26903 PE=4 SV=1;sp|Q9FN15|GLD27_ARATH Protein CONSERVED IN THE GR	6	1	1	1	14.8	12.007	148700	25700	91297
A0A178UDZ0	1-deoxy-D-xylulose-5-phosphate reductoisomerase	AXX17_At5g62330		tr|A0A178UDZ0|A0A178UDZ0_ARATH;tr|A0A654GDN7|A0A654GDN7_ARATH;tr|A0A5S9YH47|A0A5S9YH47_ARATH;sp|Q9XFS9|DXR_ARATH;tr|A0A7G2FIC6|A0A7G2FIC6_ARATH;tr|F4K7T6|F4K7T6_ARATH	tr|A0A178UDZ0|A0A178UDZ0_ARATH 1-deoxy-D-xylulose-5-phosphate reductoisomerase OS=Arabidopsis thaliana OX=3702 GN=AXX17_At5g62330 PE=3 SV=1;tr|A0A654GDN7|A0A654GDN7_ARATH 1-deoxy-D-xylulose-5-phosphate reductoisomerase OS=Arabidopsis thaliana OX=3702 GN=AN	6	4	4	4	9.9	51.803	8624.2	22737	59192
A0A178UJF2	Zeaxanthin epoxidase, chloroplastic	AXX17_At5g67070	FUNCTION: Converts zeaxanthin into antheraxanthin and subsequently violaxanthin. {ECO:0000256|PIRNR:PIRNR036989}.	tr|A0A178UJF2|A0A178UJF2_ARATH;sp|Q9FGC7|ZEP_ARATH;tr|A0A5S9YIH5|A0A5S9YIH5_ARATH;tr|A0A7G2FQ88|A0A7G2FQ88_ARATH	tr|A0A178UJF2|A0A178UJF2_ARATH Zeaxanthin epoxidase, chloroplastic OS=Arabidopsis thaliana OX=3702 GN=AXX17_At5g67070 PE=4 SV=1;sp|Q9FGC7|ZEP_ARATH Zeaxanthin epoxidase, chloroplastic OS=Arabidopsis thaliana OX=3702 GN=ZEP PE=1 SV=1;tr|A0A5S9YIH5|A0A5S9YIH	4	18	18	18	32.2	73.83	1794800	1351000	2253300
A0A178UKY4	Aspartate aminotransferase	AXX17_At5g11250		tr|A0A178UKY4|A0A178UKY4_ARATH;sp|P46644|AAT3_ARATH;tr|A0A7G2F936|A0A7G2F936_ARATH;tr|Q0WSV8|Q0WSV8_ARATH	tr|A0A178UKY4|A0A178UKY4_ARATH Aspartate aminotransferase OS=Arabidopsis thaliana OX=3702 GN=AXX17_At5g11250 PE=3 SV=1;sp|P46644|AAT3_ARATH Aspartate aminotransferase 3, chloroplastic OS=Arabidopsis thaliana OX=3702 GN=ASP3 PE=1 SV=1;tr|A0A7G2F936|A0A7G2F9	4	9	7	6	24.1	48.954	192680	110190	334900		30232	17785
A0A178UKZ2	Prohibitin	AXX17_At5g38490		tr|A0A178UKZ2|A0A178UKZ2_ARATH;sp|O04331|PHB3_ARATH;tr|A0A178VIY4|A0A178VIY4_ARATH;sp|Q9LK25|PHB4_ARATH;tr|A0A7G2EQX8|A0A7G2EQX8_ARATH;tr|A0A7G2F7I0|A0A7G2F7I0_ARATH;tr|A0A178UG00|A0A178UG00_ARATH;sp|Q9LY99|PHB5_ARATH;tr|A0A654G146|A0A654G146_ARATH;tr|A0A5S9Y695|A0A5S9Y695_ARATH	tr|A0A178UKZ2|A0A178UKZ2_ARATH Prohibitin OS=Arabidopsis thaliana OX=3702 GN=AXX17_At5g38490 PE=3 SV=1;sp|O04331|PHB3_ARATH Prohibitin-3, mitochondrial OS=Arabidopsis thaliana OX=3702 GN=PHB3 PE=1 SV=1	10	5	5	5	28.2	30.399	60723	42504	88969
A0A178US34	Protein RETICULATA-RELATED 4, chloroplastic-like	AXX17_At5g12240		tr|A0A178US34|A0A178US34_ARATH;sp|Q94CJ5|RER4_ARATH;tr|A0A7G2F7T6|A0A7G2F7T6_ARATH;tr|Q67YY5|Q67YY5_ARATH	tr|A0A178US34|A0A178US34_ARATH Protein RETICULATA-RELATED 4, chloroplastic-like OS=Arabidopsis thaliana OX=3702 GN=AXX17_At5g12240 PE=3 SV=1;sp|Q94CJ5|RER4_ARATH Protein RETICULATA-RELATED 4, chloroplastic OS=Arabidopsis thaliana OX=3702 GN=RER4 PE=2 SV=1;	4	6	6	6	16.6	41.323	549990	366420	571490		53622
A0A178USJ2	ACHT2	AXX17_At4g34050		tr|A0A178USJ2|A0A178USJ2_ARATH;tr|A0A7G2F3F2|A0A7G2F3F2_ARATH;sp|Q8LCT3|TRL22_ARATH	tr|A0A178USJ2|A0A178USJ2_ARATH ACHT2 OS=Arabidopsis thaliana OX=3702 GN=AXX17_At4g34050 PE=4 SV=1;tr|A0A7G2F3F2|A0A7G2F3F2_ARATH (thale cress) hypothetical protein OS=Arabidopsis thaliana OX=3702 GN=AT9943_LOCUS17052 PE=4 SV=1;sp|Q8LCT3|TRL22_ARATH Thiored	3	5	5	5	26.8	25.873	211910	124200	369460
A0A178UV28	50S ribosomal protein L19, chloroplastic	AXX17_At4g20620		tr|A0A178UV28|A0A178UV28_ARATH;tr|A0A178UTS8|A0A178UTS8_ARATH;sp|Q8W463|RK191_ARATH	tr|A0A178UV28|A0A178UV28_ARATH 50S ribosomal protein L19, chloroplastic OS=Arabidopsis thaliana OX=3702 GN=AXX17_At4g20620 PE=3 SV=1;tr|A0A178UTS8|A0A178UTS8_ARATH (thale cress) hypothetical protein OS=Arabidopsis thaliana OX=3702 GN=AXX17_At4g20620 PE=3 S	3	3	1	1	14.7	21.222	192220	210030	225600			6178.3
A0A178UVB8	(thale cress) hypothetical protein	AXX17_At4g14040		tr|A0A178UVB8|A0A178UVB8_ARATH;sp|Q9SU35|ERLL1_ARATH	tr|A0A178UVB8|A0A178UVB8_ARATH (thale cress) hypothetical protein OS=Arabidopsis thaliana OX=3702 GN=AXX17_At4g14040 PE=3 SV=1;sp|Q9SU35|ERLL1_ARATH pEARLI1-like lipid transfer protein 1 OS=Arabidopsis thaliana OX=3702 GN=AZI1 PE=1 SV=1	2	1	1	1	9.3	16.766	91617	253330	48872
A0A178UWE7	Tic22-IV	AXX17_At4g38140		tr|A0A178UWE7|A0A178UWE7_ARATH;sp|Q9SZB2|TIC22_ARATH	tr|A0A178UWE7|A0A178UWE7_ARATH Tic22-IV OS=Arabidopsis thaliana OX=3702 GN=AXX17_At4g38140 PE=4 SV=1;sp|Q9SZB2|TIC22_ARATH Protein TIC 22, chloroplastic OS=Arabidopsis thaliana OX=3702 GN=TIC22 PE=1 SV=1	2	2	2	2	10.4	30.105	10717	14771	33654
A0A178UWV4	D-3-phosphoglycerate dehydrogenase	AXX17_At4g39120		tr|A0A178UWV4|A0A178UWV4_ARATH;sp|O49485|SERA1_ARATH;tr|A0A7G2EN38|A0A7G2EN38_ARATH;tr|A0A5S9XE93|A0A5S9XE93_ARATH;tr|A0A178V4Z7|A0A178V4Z7_ARATH;sp|Q9LT69|SERA3_ARATH;tr|Q56WY7|Q56WY7_ARATH;tr|A0A178W962|A0A178W962_ARATH;sp|O04130|SERA2_ARATH	tr|A0A178UWV4|A0A178UWV4_ARATH D-3-phosphoglycerate dehydrogenase OS=Arabidopsis thaliana OX=3702 GN=AXX17_At4g39120 PE=3 SV=1;sp|O49485|SERA1_ARATH D-3-phosphoglycerate dehydrogenase 1, chloroplastic OS=Arabidopsis thaliana OX=3702 GN=PGDH1 PE=1 SV=1;tr|A	9	4	4	4	6.8	63.324	96442	115740	160470
A0A178UYN7	Polyketide_cyc domain-containing protein	At4g01883		tr|A0A178UYN7|A0A178UYN7_ARATH;tr|Q1G3L2|Q1G3L2_ARATH;tr|A0A654FL30|A0A654FL30_ARATH;tr|A0A5S9XPB8|A0A5S9XPB8_ARATH;tr|A0A1P8B516|A0A1P8B516_ARATH;tr|A0A1P8B524|A0A1P8B524_ARATH;tr|A0A178UWZ5|A0A178UWZ5_ARATH	tr|A0A178UYN7|A0A178UYN7_ARATH Polyketide_cyc domain-containing protein OS=Arabidopsis thaliana OX=3702 GN=At4g01883 PE=3 SV=1;tr|Q1G3L2|Q1G3L2_ARATH Polyketide cyclase / dehydrase and lipid transport protein OS=Arabidopsis thaliana OX=3702 GN=AT4G01883 PE	7	4	4	4	36.4	15.845	90927	33259	90259
A0A178V0A3	glutathione transferase	AXX17_At4g03160		tr|A0A178V0A3|A0A178V0A3_ARATH;sp|P46422|GSTF2_ARATH;tr|Q8LC43|Q8LC43_ARATH;tr|A0A7G2EVI8|A0A7G2EVI8_ARATH;tr|Q9SBE3|Q9SBE3_ARATH;tr|C0Z3B1|C0Z3B1_ARATH;tr|A0A654ERH1|A0A654ERH1_ARATH;sp|Q9SLM6|GSTF3_ARATH;tr|A0A178VS30|A0A178VS30_ARATH;tr|Q94BT5|Q94BT5_ARATH;tr|A0A7G2EI44|A0A7G2EI44_ARATH;tr|A0A7G2E515|A0A7G2E515_ARATH;tr|A0A5S9X7V2|A0A5S9X7V2_ARATH;sp|Q96266|GSTF8_ARATH;tr|A0A178VZN0|A0A178VZN0…	tr|A0A178V0A3|A0A178V0A3_ARATH glutathione transferase OS=Arabidopsis thaliana OX=3702 GN=AXX17_At4g03160 PE=3 SV=1;sp|P46422|GSTF2_ARATH Glutathione S-transferase F2 OS=Arabidopsis thaliana OX=3702 GN=GSTF2 PE=1 SV=3;tr|Q8LC43|Q8LC43_ARATH glutathione tra	15	4	4	4	25.9	24.128	27643	156830	18429
A0A178V0L0	argininosuccinate synthase	AXX17_At4g28730		tr|A0A178V0L0|A0A178V0L0_ARATH;sp|Q9SZX3|ASSY_ARATH;tr|A0A7G2F0N3|A0A7G2F0N3_ARATH;tr|B3H778|B3H778_ARATH	tr|A0A178V0L0|A0A178V0L0_ARATH argininosuccinate synthase OS=Arabidopsis thaliana OX=3702 GN=AXX17_At4g28730 PE=3 SV=1;sp|Q9SZX3|ASSY_ARATH Argininosuccinate synthase, chloroplastic OS=Arabidopsis thaliana OX=3702 GN=At4g24830 PE=1 SV=3;tr|A0A7G2F0N3|A0A7G	4	6	6	6	13.8	53.845	101600	143220	123490
A0A178V0M7	(thale cress) hypothetical protein	AXX17_At4g35480		tr|A0A178V0M7|A0A178V0M7_ARATH;sp|P46312|FAD6C_ARATH	tr|A0A178V0M7|A0A178V0M7_ARATH (thale cress) hypothetical protein OS=Arabidopsis thaliana OX=3702 GN=AXX17_At4g35480 PE=4 SV=1;sp|P46312|FAD6C_ARATH Omega-6 fatty acid desaturase, chloroplastic OS=Arabidopsis thaliana OX=3702 GN=FAD6 PE=1 SV=2	2	5	5	5	15.2	51.225	228070	241840	223710
A0A178V788	V-ATPase_H_C domain-containing protein	AXX17_At3g33850		tr|A0A178V788|A0A178V788_ARATH;tr|B9DHN8|B9DHN8_ARATH;tr|Q94C38|Q94C38_ARATH;sp|Q9LX65|VATH_ARATH;tr|A0A7G2EMV2|A0A7G2EMV2_ARATH;tr|A0A654FC79|A0A654FC79_ARATH;tr|A0A5S9XIW9|A0A5S9XIW9_ARATH;tr|A0A178V9F7|A0A178V9F7_ARATH;tr|A0A178V834|A0A178V834_ARATH	tr|A0A178V788|A0A178V788_ARATH V-ATPase_H_C domain-containing protein OS=Arabidopsis thaliana OX=3702 GN=AXX17_At3g33850 PE=3 SV=1;tr|B9DHN8|B9DHN8_ARATH AT3G42050 protein (Fragment) OS=Arabidopsis thaliana OX=3702 GN=At3g42050 PE=2 SV=1;tr|Q94C38|Q94C38_A	9	3	3	3	8.4	47.54	37713	33810	57742			33263
A0A178V7B2	(thale cress) hypothetical protein	AXX17_At3g57450		tr|A0A178V7B2|A0A178V7B2_ARATH;sp|Q9M1X2|FAP1_ARATH	tr|A0A178V7B2|A0A178V7B2_ARATH (thale cress) hypothetical protein OS=Arabidopsis thaliana OX=3702 GN=AXX17_At3g57450 PE=3 SV=1;sp|Q9M1X2|FAP1_ARATH Fatty-acid-binding protein 1 OS=Arabidopsis thaliana OX=3702 GN=FAP1 PE=1 SV=1	2	5	5	5	23.7	30.394	77642	75898	91234
A0A178VB65	Clathrin heavy chain	AXX17_At3g08110	FUNCTION: Clathrin is the major protein of the polyhedral coat of coated pits and vesicles. {ECO:0000256|PIRNR:PIRNR002290}.	tr|A0A178VB65|A0A178VB65_ARATH;sp|Q0WLB5|CLAH2_ARATH	tr|A0A178VB65|A0A178VB65_ARATH Clathrin heavy chain OS=Arabidopsis thaliana OX=3702 GN=AXX17_At3g08110 PE=3 SV=1;sp|Q0WLB5|CLAH2_ARATH Clathrin heavy chain 2 OS=Arabidopsis thaliana OX=3702 GN=CHC2 PE=1 SV=1	2	34	4	4	25.1	193.27	74537	21146	24470
A0A178VBC3	MEE40	AXX17_At3g48070		tr|A0A178VBC3|A0A178VBC3_ARATH;sp|Q9LFF1|PP281_ARATH;tr|A0A654FH10|A0A654FH10_ARATH;tr|A0A7G2EUW3|A0A7G2EUW3_ARATH	tr|A0A178VBC3|A0A178VBC3_ARATH MEE40 OS=Arabidopsis thaliana OX=3702 GN=AXX17_At3g48070 PE=4 SV=1;sp|Q9LFF1|PP281_ARATH Pentatricopeptide repeat-containing protein At3g53700, chloroplastic OS=Arabidopsis thaliana OX=3702 GN=MEE40 PE=2 SV=1;tr|A0A654FH10|A0	4	9	9	8	18	84.503	707050	537590	862160		7255000	7301700
A0A178VCV2	sulfate adenylyltransferase	AXX17_At3g24660		tr|A0A178VCV2|A0A178VCV2_ARATH;sp|Q9LIK9|APS1_ARATH;tr|A0A7G2F2G9|A0A7G2F2G9_ARATH;tr|A0A178V3I6|A0A178V3I6_ARATH;sp|O23324|APS3_ARATH;tr|A0A1P8B8I9|A0A1P8B8I9_ARATH;tr|A0A654EDA5|A0A654EDA5_ARATH;tr|A0A178U9N0|A0A178U9N0_ARATH;sp|Q9S7D8|APS4_ARATH;tr|A0A178WAV9|A0A178WAV9_ARATH;sp|Q43870|APS2_ARATH;tr|A0A7G2FGH5|A0A7G2FGH5_ARATH;tr|B2CT35|B2CT35_ARATH;tr|B2CT32|B2CT32_ARATH;tr|B2CT25|B2CT25_ARAT…	tr|A0A178VCV2|A0A178VCV2_ARATH sulfate adenylyltransferase OS=Arabidopsis thaliana OX=3702 GN=AXX17_At3g24660 PE=4 SV=1;sp|Q9LIK9|APS1_ARATH ATP sulfurylase 1, chloroplastic OS=Arabidopsis thaliana OX=3702 GN=APS1 PE=1 SV=1;tr|A0A7G2F2G9|A0A7G2F2G9_ARATH s	16	8	8	8	23.3	51.458	98861	233040	126320
A0A178VG47	(thale cress) hypothetical protein	AXX17_At3g26400		tr|A0A178VG47|A0A178VG47_ARATH;sp|Q6STH5|HF101_ARATH	tr|A0A178VG47|A0A178VG47_ARATH (thale cress) hypothetical protein OS=Arabidopsis thaliana OX=3702 GN=AXX17_At3g26400 PE=3 SV=1;sp|Q6STH5|HF101_ARATH Fe-S cluster assembly factor HCF101, chloroplastic OS=Arabidopsis thaliana OX=3702 GN=HCF101 PE=1 SV=1	2	6	6	6	14.8	57.764	116110	74943	173240
A0A178VHG0	Glutaredoxin-dependent peroxiredoxin	AXX17_At3g47370	FUNCTION: Thiol-specific peroxidase that catalyzes the reduction of hydrogen peroxide and organic hydroperoxides to water and alcohols, respectively. Plays a role in cell protection against oxidative stress by detoxifying peroxides. {ECO:0000256|RuleBase:RU366011}.	tr|A0A178VHG0|A0A178VHG0_ARATH;sp|Q949U7|PRX2E_ARATH	tr|A0A178VHG0|A0A178VHG0_ARATH Glutaredoxin-dependent peroxiredoxin OS=Arabidopsis thaliana OX=3702 GN=AXX17_At3g47370 PE=3 SV=1;sp|Q949U7|PRX2E_ARATH Peroxiredoxin-2E, chloroplastic OS=Arabidopsis thaliana OX=3702 GN=PRXIIE PE=1 SV=2	2	5	5	5	31.2	24.684	312830	311500	397320		83463	143230
A0A178VK18	6-phosphogluconate dehydrogenase, decarboxylating	AXX17_At3g01580	FUNCTION: Catalyzes the oxidative decarboxylation of 6-phosphogluconate to ribulose 5-phosphate and CO(2), with concomitant reduction of NADP to NADPH. {ECO:0000256|PIRNR:PIRNR000109}.	tr|A0A178VK18|A0A178VK18_ARATH;sp|Q9FWA3|6PGD2_ARATH	tr|A0A178VK18|A0A178VK18_ARATH 6-phosphogluconate dehydrogenase, decarboxylating OS=Arabidopsis thaliana OX=3702 GN=AXX17_At3g01580 PE=3 SV=1;sp|Q9FWA3|6PGD2_ARATH 6-phosphogluconate dehydrogenase, decarboxylating 2 OS=Arabidopsis thaliana OX=3702 GN=PGD2	2	6	5	5	15.4	53.577	20521	23725	53510
A0A178VM70	Pyruvate kinase	AXX17_At3g24740		tr|A0A178VM70|A0A178VM70_ARATH;sp|Q9LIK0|PKP1_ARATH;tr|A0A654FA01|A0A654FA01_ARATH;tr|A0A5S9XER7|A0A5S9XER7_ARATH	tr|A0A178VM70|A0A178VM70_ARATH Pyruvate kinase OS=Arabidopsis thaliana OX=3702 GN=AXX17_At3g24740 PE=3 SV=1;sp|Q9LIK0|PKP1_ARATH Plastidial pyruvate kinase 1, chloroplastic OS=Arabidopsis thaliana OX=3702 GN=PKP1 PE=1 SV=1;tr|A0A654FA01|A0A654FA01_ARATH Py	4	9	9	9	19.5	65.126	250310	170820	178440		20591
A0A178VQE6	(thale cress) hypothetical protein	AXX17_At2g25000		tr|A0A178VQE6|A0A178VQE6_ARATH;sp|Q9ZV24|OP161_ARATH	tr|A0A178VQE6|A0A178VQE6_ARATH (thale cress) hypothetical protein OS=Arabidopsis thaliana OX=3702 GN=AXX17_At2g25000 PE=4 SV=1;sp|Q9ZV24|OP161_ARATH Outer envelope pore protein 16-1, chloroplastic OS=Arabidopsis thaliana OX=3702 GN=OEP161 PE=1 SV=1	2	4	4	4	31.8	15.482	357200	207700	235940			46572
A0A178VTB9	(thale cress) hypothetical protein	AXX17_At2g32070		tr|A0A178VTB9|A0A178VTB9_ARATH;sp|O82290|SKL2_ARATH	tr|A0A178VTB9|A0A178VTB9_ARATH (thale cress) hypothetical protein OS=Arabidopsis thaliana OX=3702 GN=AXX17_At2g32070 PE=4 SV=1;sp|O82290|SKL2_ARATH Probable inactive shikimate kinase like 2, chloroplastic OS=Arabidopsis thaliana OX=3702 GN=SKL2 PE=2 SV=2	2	5	5	5	16.3	42.701	198120	86285	181910		38583	71991
A0A178VW22	MCT	AXX17_At2g01500		tr|A0A178VW22|A0A178VW22_ARATH;tr|A0A7G2EAX7|A0A7G2EAX7_ARATH;sp|P69834|ISPD_ARATH;tr|A0A654ERD2|A0A654ERD2_ARATH;tr|A0A5S9WWL5|A0A5S9WWL5_ARATH	tr|A0A178VW22|A0A178VW22_ARATH MCT OS=Arabidopsis thaliana OX=3702 GN=AXX17_At2g01500 PE=3 SV=1;tr|A0A7G2EAX7|A0A7G2EAX7_ARATH 2-C-methyl-D-erythritol 4-phosphate cytidylyltransferase OS=Arabidopsis thaliana OX=3702 GN=AT9943_LOCUS6192 PE=3 SV=1;sp|P69834|	5	3	3	3	13.5	32.356	22546	19366	39601
A0A178VX46	(thale cress) hypothetical protein	At2g44640		tr|A0A178VX46|A0A178VX46_ARATH;tr|O80503|O80503_ARATH;tr|Q94A95|Q94A95_ARATH	tr|A0A178VX46|A0A178VX46_ARATH (thale cress) hypothetical protein OS=Arabidopsis thaliana OX=3702 GN=At2g44640 PE=4 SV=1;tr|O80503|O80503_ARATH Expressed protein OS=Arabidopsis thaliana OX=3702 GN=AT2G44640 PE=1 SV=2;tr|Q94A95|Q94A95_ARATH At2g44640/F16B22	3	8	8	8	26.2	49.83	35346	60095	272330		5232.3
A0A178W0A1	EMB2799	AXX17_At2g35990		tr|A0A178W0A1|A0A178W0A1_ARATH;tr|A0A654F054|A0A654F054_ARATH;tr|Q8VZB1|Q8VZB1_ARATH;tr|Q67YQ9|Q67YQ9_ARATH;tr|A0A7G2EFF7|A0A7G2EFF7_ARATH;tr|A0A5S9X5U4|A0A5S9X5U4_ARATH;tr|Q9ZV01|Q9ZV01_ARATH;tr|Q680M5|Q680M5_ARATH	tr|A0A178W0A1|A0A178W0A1_ARATH EMB2799 OS=Arabidopsis thaliana OX=3702 GN=AXX17_At2g35990 PE=4 SV=1;tr|A0A654F054|A0A654F054_ARATH NAD(P)-binding protein OS=Arabidopsis thaliana OX=3702 GN=AN1_LOCUS10371 PE=4 SV=1;tr|Q8VZB1|Q8VZB1_ARATH NAD(P)-binding Ross	8	2	2	2	7.8	31.671	5730.8	15264	52784
A0A178W1J2	(thale cress) hypothetical protein	At1g80380		tr|A0A178W1J2|A0A178W1J2_ARATH;tr|A0A1P8AMB3|A0A1P8AMB3_ARATH;tr|F4HS63|F4HS63_ARATH;tr|A0A5S9WW11|A0A5S9WW11_ARATH;tr|A0A178W0T4|A0A178W0T4_ARATH;sp|Q944I4|GLYK_ARATH;tr|A0A1P8AMB5|A0A1P8AMB5_ARATH;tr|C0Z2X8|C0Z2X8_ARATH	tr|A0A178W1J2|A0A178W1J2_ARATH (thale cress) hypothetical protein OS=Arabidopsis thaliana OX=3702 GN=At1g80380 PE=4 SV=1;tr|A0A1P8AMB3|A0A1P8AMB3_ARATH P-loop containing nucleoside triphosphate hydrolases superfamily protein OS=Arabidopsis thaliana OX=3702	8	4	4	4	12.6	40.819	88817	109210	107650
A0A178W1Y9	Aconitase_C domain-containing protein	AXX17_At2g40550		tr|A0A178W1Y9|A0A178W1Y9_ARATH;sp|Q9ZW85|LEUD3_ARATH;tr|A0A7G2EJL0|A0A7G2EJL0_ARATH;tr|F4IQ61|F4IQ61_ARATH;tr|A0A7G2EIR7|A0A7G2EIR7_ARATH;tr|A0A178VZE1|A0A178VZE1_ARATH;sp|Q9ZW84|LEUD1_ARATH	tr|A0A178W1Y9|A0A178W1Y9_ARATH Aconitase_C domain-containing protein OS=Arabidopsis thaliana OX=3702 GN=AXX17_At2g40550 PE=4 SV=1;sp|Q9ZW85|LEUD3_ARATH 3-isopropylmalate dehydratase small subunit 1 OS=Arabidopsis thaliana OX=3702 GN=SSU1 PE=1 SV=1;tr|A0A7G	7	8	8	7	41.8	26.79	180320	301290	165650
A0A178W2E8	(thale cress) hypothetical protein	AXX17_At2g39520		tr|A0A178W2E8|A0A178W2E8_ARATH;sp|O48528|OP163_ARATH	tr|A0A178W2E8|A0A178W2E8_ARATH (thale cress) hypothetical protein OS=Arabidopsis thaliana OX=3702 GN=AXX17_At2g39520 PE=4 SV=1;sp|O48528|OP163_ARATH Outer envelope pore protein 16-3, chloroplastic/mitochondrial OS=Arabidopsis thaliana OX=3702 GN=OEP163 PE=	2	2	2	2	12.6	16.999	105660	94406	203450
A0A178W5M9	(thale cress) hypothetical protein	AXX17_At1g69930		tr|A0A178W5M9|A0A178W5M9_ARATH;tr|Q9FWT4|Q9FWT4_ARATH;tr|Q8S9K2|Q8S9K2_ARATH	tr|A0A178W5M9|A0A178W5M9_ARATH (thale cress) hypothetical protein OS=Arabidopsis thaliana OX=3702 GN=AXX17_At1g69930 PE=4 SV=1;tr|Q9FWT4|Q9FWT4_ARATH ATP-dependent protease La (LON) domain protein OS=Arabidopsis thaliana OX=3702 GN=At1g75460 PE=1 SV=1;tr|Q	3	5	5	4	28.1	31.335	1535400	752520	1978000			12569
A0A178W661	LPA3	AXX17_At1g67250		tr|A0A178W661|A0A178W661_ARATH;sp|Q8H0W0|LPA3_ARATH	tr|A0A178W661|A0A178W661_ARATH LPA3 OS=Arabidopsis thaliana OX=3702 GN=AXX17_At1g67250 PE=4 SV=1;sp|Q8H0W0|LPA3_ARATH Protein LPA3 OS=Arabidopsis thaliana OX=3702 GN=LPA3 PE=1 SV=1	2	16	1	1	58.1	40.029	5126.5	40692	143730
A0A178W6V9	phosphoglycerate mutase (2,3-diphosphoglycerate-independent)	AXX17_At1g09740		tr|A0A178W6V9|A0A178W6V9_ARATH;sp|O04499|PMG1_ARATH	tr|A0A178W6V9|A0A178W6V9_ARATH phosphoglycerate mutase (2,3-diphosphoglycerate-independent) OS=Arabidopsis thaliana OX=3702 GN=AXX17_At1g09740 PE=3 SV=1;sp|O04499|PMG1_ARATH 2,3-bisphosphoglycerate-independent phosphoglycerate mutase 1 OS=Arabidopsis thali	2	5	5	4	11.7	60.579	26486	112160	54677
A0A178W725	CRR41	AXX17_At1g45300		tr|A0A178W725|A0A178W725_ARATH;sp|Q9C685|CHR41_ARATH	tr|A0A178W725|A0A178W725_ARATH CRR41 OS=Arabidopsis thaliana OX=3702 GN=AXX17_At1g45300 PE=1 SV=1;sp|Q9C685|CHR41_ARATH Protein CHLORORESPIRATORY REDUCTION 41, chloroplastic OS=Arabidopsis thaliana OX=3702 GN=CRR41 PE=1 SV=1	2	4	4	4	27	24.161	68561	52354	316300
A0A178W7F4	LUT5	AXX17_At1g32390		tr|A0A178W7F4|A0A178W7F4_ARATH;sp|Q93VK5|LUT5_ARATH;tr|A0A7G2DX15|A0A7G2DX15_ARATH;tr|Q56YV8|Q56YV8_ARATH	tr|A0A178W7F4|A0A178W7F4_ARATH LUT5 OS=Arabidopsis thaliana OX=3702 GN=AXX17_At1g32390 PE=3 SV=1;sp|Q93VK5|LUT5_ARATH Protein LUTEIN DEFICIENT 5, chloroplastic OS=Arabidopsis thaliana OX=3702 GN=CYP97A3 PE=1 SV=1;tr|A0A7G2DX15|A0A7G2DX15_ARATH (thale cress	4	9	9	9	16.1	66.845	226740	96554	288690
A0A178W8F9	Nodulin-related protein 1	AXX17_At1g14450		tr|A0A178W8F9|A0A178W8F9_ARATH;sp|Q9XI93|NDRP2_ARATH;tr|A0A7G2DT05|A0A7G2DT05_ARATH;tr|A0A7G2DQK5|A0A7G2DQK5_ARATH	tr|A0A178W8F9|A0A178W8F9_ARATH Nodulin-related protein 1 OS=Arabidopsis thaliana OX=3702 GN=AXX17_At1g14450 PE=1 SV=1;sp|Q9XI93|NDRP2_ARATH Nodulin-related protein 2 OS=Arabidopsis thaliana OX=3702 GN=At1g13930 PE=1 SV=1;tr|A0A7G2DT05|A0A7G2DT05_ARATH (tha	4	2	2	2	16.1	16.163	35908	64643	31871
[truncated: 657 more rows]

## Sheet: C. PsbS-HL-non-specific
Table S3C Non-specific PsbS-interacting proteins under high-light conditions
[truncated: 635 more rows]

[truncated: 1 more sheets: D. PsbS-HL-specific]
