# Supplementary material for: Identification of PsbS binding proteins in Arabidopsis thaliana leaf chloroplasts under high light using TurboID-based proximity labeling
Source: Front Plant Sci. 2026 Jan 20;16:1705804. doi: 10.3389/fpls.2025.1705804 (PMC12864446; doi:10.3389/fpls.2025.1705804)
Supplement: Supplementary Table 4 — Comparative analysis of abundance variations in thylakoid-associated PsbS binding proteins between high light and dark conditions. [file Table4.xlsx]

## Sheet: PsbS-Associated Proteins
Table S4 Comparative analysis of abundance variations in thylakoid-associated PsbS binding proteins between high-light and dark conditions
Classa	Protein nameb	Log10LFQ(PsbS-D)c			Log10LFQ(PTP-D)d			Log10LFQ(PsbS-HL)e			Log10LFQ(PTP-HL)f			Log2(FC(PsbS-HL/PsbS-D))g	Referencesh
		D1	D2	D3	D1	D2	D3	HL1	HL2	HL3	HL1	HL2	HL3
Photosystem Ⅱ	Chlorophyll a-b binding protein, chloroplastic (Fragment)	0	3.80505	4.05827	0	0	0	4.38858	4.31683	4.36799	0	0	3.2748	4
Photosystem Ⅱ	psbB	0	4.47529	4.22389	0	0	0	4.68639	4.84101	4.59425	0	0	0	4	Correa-Galvis et al., 2016;Fantuzzi et al., 2023
Photosystem Ⅱ	LHCB1.3	4.97042	4.89586	4.32056	0	0	0	5.56191	5.42469	5.13663	0	0	0	1.99151	Correa-Galvis et al., 2016
Photosystem Ⅱ	LHCB3	5.32962	5.94689	5.37727	0	0	0	6.05873	6.16074	5.90359	4.87985	4.84489	4.91585	1.34394	Correa-Galvis et al., 2016
Photosystem Ⅱ	LHCB4.2	6.23611	6.4042	6.5681	5.08838	5.0408	5.07133	6.80887	6.87129	6.76633	5.39983	5.26155	5.32021	1.30878	Correa-Galvis et al., 2016；Teardo et al., 2007
Photosystem Ⅱ	psbC	6.45605	6.85042	6.2404	5.19296	5.54981	5.55936	6.96053	7.00839	6.92865	6.14545	6.01317	6.00608	1.25118	Correa-Galvis et al., 2016;Fantuzzi et al., 2023
Photosystem Ⅱ	LHCB1.5	6.80922	7.37539	6.7184	6.43311	6.44386	6.41674	7.40149	7.50414	7.39459	6.7003	6.29288	6.64974	1.21045	Correa-Galvis et al., 2016
Photosystem Ⅱ	psbE	6.23907	6.54461	6.0746	5.73654	5.76053	5.6951	6.61731	6.74195	6.65957	5.98869	5.86402	5.93981	1.14692	Correa-Galvis et al., 2016;Teardo et al., 2007;Fantuzzi et al., 2023
Photosystem Ⅱ	psbL	5.61289	5.77943	4.9756	0	0	0	5.85156	5.88523	5.94687	4.9823	5.08536	4.91494	1.09481	Fantuzzi et al., 2023
Photosystem Ⅱ	psbA	6.20575	6.57771	6.16687	5.74971	5.80733	5.79922	6.68043	6.7723	6.56141	6.15999	6.07346	6.16382	1.06586	Correa-Galvis et al., 2016;Fantuzzi et al., 2023
Photosystem Ⅱ	LHCB4.1	6.32156	6.52135	6.21651	0	5.38342	4.64203	6.62511	6.70839	6.66312	5.76845	5.23588	5.74023	0.97964	Teardo et al., 2007
Photosystem Ⅱ	LHCB5	6.36778	6.78907	6.51465	5.7553	5.84271	5.80812	6.91716	6.87138	6.85287	6.20426	5.83638	6.15673	0.957325	Correa-Galvis et al., 2016
Photosystem Ⅱ	psbB	6.47034	6.73217	6.53577	5.82065	5.48561	5.94339	6.93591	6.92212	6.72862	6.04751	5.98915	6.06741	0.922706	Correa-Galvis et al., 2016;Fantuzzi et al., 2023
Photosystem Ⅱ	LHCB2.1	5.8445	6.38863	5.82236	4.89853	4.9012	4.87131	6.32008	6.48149	6.31498	5.73091	0	5.50194	0.915132	Correa-Galvis et al., 2016
Photosystem Ⅱ	Lhcb6	6.43581	6.66911	6.53575	5.49351	5.52059	5.53701	6.72061	6.80272	6.77946	5.91703	5.85133	5.82714	0.702508	Correa-Galvis et al., 2016
Photosystem Ⅱ	LHCB1.4	5.24947	5.77366	5.05465	0	0	0	5.15088	5.84919	5.73652	4.93359	4.61366	4.78584	0.655022
Photosystem Ⅱ	psbD	6.59921	6.88281	6.45289	5.84592	5.93705	5.89034	6.83563	6.96107	6.80907	6.15622	5.84051	6.11631	0.635033	Correa-Galvis et al., 2016;Fantuzzi et al., 2023
Photosystem Ⅱ	psbF	5.81605	6.21759	5.70972	0	0	0	0	6.13296	5.95799	5.56158	0	5.42175	-0.314332	Correa-Galvis et al., 2016;Teardo et al., 2007;Fantuzzi et al., 2023
Photosystem Ⅱ	PSBO1	4.83265	5.2733	5.21299	0	0	0	5.09163	5.02829	5.24912	4.69685	4.83489	4.60405	-0.0393124	Fantuzzi et al., 2023
Photosystem Ⅱ	PSBS	8.40749	8.32713	8.1351	5.38162	5.59099	5.35218	8.27756	8.27985	8.24829	5.479	5.07284	5.93645	-0.117689	Teardo et al., 2007;Fantuzzi et al., 2023
Photosystem Ⅱ	PSB33	6.47483	6.35913	6.47854	0	0	0	6.2352	6.22691	6.51602	4.74322	4.01753	3.59254	-0.30854	Correa-Galvis et al., 2016
Photosystem Ⅱ	PSBQ2	5.71171	5.43011	5.66045	0	0	0	5.36318	5.34608	5.318	4.67864	5.29557	4.60998	-0.910433	Fantuzzi et al., 2023
Photosystem Ⅱ	PSBR	7.15333	6.4587	7.13434	4.39679	4.39643	4.64344	6.16504	6.35883	6.31359	5.30172	5.12483	5.1922	-2.40431
Photosystem Ⅱ	PSBQ1	5.41784	5.03371	5.50055	0	0	0	0	4.49998	4.50719	0	5.14383	0	-4	Fantuzzi et al., 2023
Photosystem I	LHCA3	6.00958	6.41589	5.89387	5.597	5.63151	5.5487	6.62058	6.61114	6.51569	5.71353	5.66031	5.7424	1.38714
Photosystem I	PSAE1	6.26839	6.6478	5.81338	5.42206	4.87192	5.40727	6.72631	6.68262	6.82439	5.77458	5.7938	5.65863	1.27456
Photosystem I	PSAE2	5.3547	5.76094	5.19593	0	4.61945	0	5.83675	5.93493	5.74121	4.82972	4.86332	4.71322	1.12831
Photosystem I	LHCA4	6.21147	6.64978	6.15177	5.78187	5.74211	5.74058	6.78953	6.6761	6.7118	6.04813	5.75433	5.94274	1.09589	Correa-Galvis et al., 2016;Teardo et al., 2007
Photosystem I	psaC	6.24652	6.53519	5.94668	5.51048	5.60867	5.65189	6.51307	6.74446	6.60977	5.97788	5.81358	5.89064	1.08381
Photosystem I	PSAF	6.30151	6.67929	6.1858	5.79503	5.73558	5.75016	6.80646	6.7078	6.72797	6.11474	5.94434	5.885	1.01922	Correa-Galvis et al., 2016;Teardo et al., 2007
Photosystem I	PSAH1	5.93972	6.01034	5.77096	5.22861	5.22113	5.14681	6.34582	6.10524	6.16477	5.32926	3.77143	5.10958	0.995231
Photosystem I	LHCA1	5.74985	6.2907	5.56096	5.45693	5.54087	5.45776	6.16808	6.33337	6.24232	5.5053	5.34918	5.32461	0.900494	Correa-Galvis et al., 2016
Photosystem I	psaD1	6.57901	6.86332	6.36129	6.08807	6.07588	6.10199	6.88157	6.94097	6.87822	6.21819	5.93574	6.16551	0.835599
Photosystem I	PSAG	5.64286	6.09311	5.2294	4.52652	0	4.64809	6.00621	5.90867	6.16224	5.05979	5.16468	4.99139	0.826627
Photosystem I	PSAL	6.30833	6.73821	6.29739	5.66893	5.68631	5.77637	6.67601	6.82532	6.6459	6.02498	5.77911	5.80331	0.740531	Teardo et al., 2007
Photosystem I	psaB	6.32789	6.86207	6.34209	5.56899	5.62254	5.6896	6.78153	6.86383	6.71681	6.02086	5.86501	5.9353	0.677867	Correa-Galvis et al., 2016
Photosystem I	psaA	6.41149	6.87223	6.32048	5.11261	5.26527	4.43659	6.68488	6.89252	6.6588	6.05751	6.00839	5.92213	0.505297	Correa-Galvis et al., 2016
Photosystem I	PSAK	5.66147	6.1756	5.24939	0	4.74297	4.76784	5.8137	5.97935	5.99636	5.18004	0	5.07671	0.282607
Photosystem I	LHCA2	5.51565	6.17038	5.98803	4.79068	4.65275	0	5.96923	6.28934	5.6955	5.50711	4.87846	5.65822	0.279058
Photosystem I	PSAN	5.71749	5.54283	5.46988	0	0	0	5.74903	4.96423	4.59362	0	0	0	-0.75164
NAD(P)H	ndhE	4.60884	4.47891	0	0	0	0	4.58157	4.46972	4.54194	0	0	0	4
NAD(P)H	PNSB2	0	0	3.67837	0	0	0	3.36883	4.66297	3.04961	0	0	0	4
NAD(P)H	PNSL1	4.9982	5.0083	4.89598	0	0	0	5.12463	5.10561	5.02346	0	0	0	0.38656
NAD(P)H	ndhN	5.11019	5.05181	5.47969	0	0	0	5.35769	5.32488	5.36836	5.11528	4.74955	4.96122	0.308135
NAD(P)H	ndhU	4.72772	5.09093	4.77282	0	0	0	4.81218	4.97318	4.70073	0	0	0	-0.174444
NAD(P)H	ndhI	4.82011	4.63245	4.8887	0	0	0	4.63336	4.70923	4.65182	4.59857	0	4.63838	-0.422724
NAD(P)H	ndhJ	4.63867	4.45468	5.07247	3.35635	0	0	4.61138	4.60345	4.61324	4.43497	0	4.24773	-0.639925
NAD(P)H	PNSL2	5.04536	4.60175	4.54138	0	0	0	4.50218	4.67808	4.58025	4.0558	0	4.06006	-0.661125
NAD(P)H	ndhM	4.50037	4.51917	5.55952	4.53284	0	0	4.89208	5.09072	4.69149	5.03173	4.86586	5.00113	-0.771435
NAD(P)H	PNSB1	5.73182	5.57647	5.64964	0	0	0	5.19728	5.41286	5.33582	0	0	0	-1.10638
NAD(P)H	ndhT	5.00355	4.6199	5.47044	0	0	0	4.74345	4.91507	4.58	0	4.06032	0	-1.31796
NAD(P)H	ndhK	4.08955	3.86009	4.0807	0	0	0	4.0204	4.23292	0	0	0	0	-4
NAD(P)H	PNSB5	4.7166	4.5701	4.56934	0	0	0	4.60848	0	0	0	0	0	-4
ATPase	atpG	5.80544	6.26694	5.62714	0	0	0	6.26043	6.35067	6.34551	5.18432	0	4.45257	1.10877
ATPase	atpF	6.07704	6.06416	5.92559	5.15369	4.79926	5.29537	6.07809	6.09982	6.22632	5.67001	5.47328	5.43172	0.373196
ATPase	ATPD	5.06569	5.12044	5.04052	0	0	0	4.97676	5.12937	5.19106	4.66906	4.82681	4.66596	0.10368
ATPase	atpB	6.60081	6.57606	6.60325	5.9254	5.94895	6.06213	6.64731	6.57348	6.58265	6.23307	6.42226	6.2746	0.0294413	Teardo et al., 2007
ATPase	atpA	7.37639	7.31454	7.34313	6.55512	6.54057	6.554	6.99	6.99092	7.05542	6.74655	6.82764	6.82944	-1.10361	Teardo et al., 2007
Electron transport	PGRL1B	0	4.72234	4.78145	0	0	0	4.42354	4.9349	5.04739	0	0	0	4	Correa-Galvis et al., 2016
Electron transport	LIR1	0	0	4.13223	0	0	0	4.97683	4.82777	4.88078	4.4787	4.50734	0	4
Cytochrome f	petA	5.86891	5.90917	5.95852	0	0	0	5.88139	5.96853	6.07361	4.36579	4.84561	4.64183	0.225521	Correa-Galvis et al., 2016
Electron transport	LFNR1	5.82785	5.72553	6.07192	0	4.93588	0	5.91181	5.87802	6.02301	5.53898	5.54468	5.2766	0.13911	Correa-Galvis et al., 2016
Electron transport	LFNR2	5.77129	5.27825	5.8048	4.54251	4.61003	0	5.54301	5.76219	5.79217	4.79893	4.9645	4.38525	0.125438	Correa-Galvis et al., 2016
Cytochrome f	petB	5.81854	5.55844	5.61992	4.42954	4.70991	0	5.76833	5.56468	5.73532	4.91055	5.14783	5.21471	0.0592149	Correa-Galvis et al., 2016
Electron transport	TROL	5.52456	5.45524	5.94172	0	0	4.03763	5.56726	5.70845	5.68019	0	3.88099	4.01149	-0.136849	Correa-Galvis et al., 2016
Electron transport	PGRL1A	5.95959	5.7619	5.83271	4.91662	4.89699	4.82729	5.52845	5.77433	5.72876	4.94357	4.97492	4.99384	-0.563582	Correa-Galvis et al., 2016
Biogenesis, repair and reassembly photosystem	CYP38	0	0	4.62585	0	0	0	4.39215	4.71466	4.44663	0	0	0	4
Biogenesis, repair and reassembly photosystem	HCF173	5.40521	5.26809	5.86145	5.04289	4.45838	4.43027	5.7993	6.13678	6.04258	4.55149	5.29232	4.7933	1.41158
Biogenesis, repair and reassembly photosystem	DEGP2	4.64198	4.61463	4.85253	4.61649	0	4.87167	5.19064	5.06878	5.06688	5.19604	5.16681	5.16253	1.31576
Biogenesis, repair and reassembly photosystem	TLP18.3	5.24425	5.26745	5.23333	0	0	0	5.44191	5.73536	5.68285	4.09726	4.47826	4.39053	1.29207
Biogenesis, repair and reassembly photosystem	MPH1	5.77716	5.5829	5.69787	0	0	0	6.08561	5.94309	5.89238	5.19254	4.32158	4.84894	0.958168
Biogenesis, repair and reassembly photosystem	HCF164	4.3211	4.46039	4.0728	4.63907	4.83477	0	4.8906	4.24736	4.13583	4.41607	0	0	0.823505
Biogenesis, repair and reassembly photosystem	FTSH2	4.80216	5.35465	5.14358	0	0	0	4.9309	5.5042	5.44052	0	4.78154	0	0.665712	Correa-Galvis et al., 2016
Biogenesis, repair and reassembly photosystem	MET1	5.07361	5.15036	5.77739	0	3.24348	0	5.87377	5.66354	5.16599	4.17655	4.66066	4.48873	0.658086
Biogenesis, repair and reassembly photosystem	HCF136	5.9451	5.89775	6.06277	4.37319	4.18682	4.37425	5.81365	6.13837	6.03447	5.16551	5.27859	5.176	0.137147
Biogenesis, repair and reassembly photosystem	PYG7	7.17444	6.85849	7.26133	5.09701	5.3845	5.46199	7.126	7.11301	7.17505	5.59365	4.97026	5.43596	0.0313137
Biogenesis, repair and reassembly photosystem	CURT1A	5.51942	5.51685	5.91382	5.02305	5.01178	4.61146	5.52082	5.76277	5.66036	4.99027	0	5.09854	-0.112614
Biogenesis, repair and reassembly photosystem	PPL1	5.59869	5.36209	5.67543	4.64461	4.68426	4.6683	5.53323	5.48913	5.47283	4.41661	4.93297	4.82424	-0.21727
Biogenesis, repair and reassembly photosystem	ycf4	4.94841	5.54336	5.62962	0	0	4.97399	5.36951	5.45864	5.33191	4.91596	4.78243	5.00822	-0.231276
Biogenesis, repair and reassembly photosystem	CURT1B	5.98756	5.48441	5.57527	4.63917	0	4.09698	5.22318	5.65726	5.84358	5.19819	4.51073	5.02164	-0.325627
Biogenesis, repair and reassembly photosystem	VIPP1	6.71815	6.53171	6.77207	5.0754	5.28675	5.20954	6.58122	6.60471	6.54796	5.52406	5.70614	5.5695	-0.355389
Biogenesis, repair and reassembly photosystem	At2g27290	5.99834	5.6816	6.10075	0	6.28375	0	5.75032	5.7336	5.96238	0	5.89151	0	-0.437677
Biogenesis, repair and reassembly photosystem	LPA1	6.23982	6.09992	6.41622	0	5.69193	0	6.07144	6.17085	6.10816	0	0	0	-0.506764
Biogenesis, repair and reassembly photosystem	PSA3	7.18783	6.87148	7.30694	5.84329	5.8634	5.88148	6.97673	6.91344	7.06826	6.02399	5.98011	5.96116	-0.553975
Biogenesis, repair and reassembly photosystem	LPA2	5.24165	5.12512	5.15634	0	0	0	4.74856	4.86886	5.04992	0	0	0	-0.897649
Biogenesis, repair and reassembly photosystem	At1g54500	6.37053	6.16337	6.25232	0	0	0	5.91225	5.80541	5.8601	0	3.7651	0	-1.3586
Biogenesis, repair and reassembly photosystem	OHP2	6.2249	5.52203	6.25399	0	0	0	5.74937	5.69014	5.63482	4.94465	0	4.85342	-1.35987
Biogenesis, repair and reassembly photosystem	FTSH5	5.99919	6.11793	6.11714	4.59437	0	3.82941	5.40238	5.86346	5.24007	0	3.94522	4.76048	-1.64598	Correa-Galvis et al., 2016
Biogenesis, repair and reassembly photosystem	HCF244	7.28484	7.04317	7.40618	5.67538	5.77507	5.69459	6.74886	6.67985	6.76927	5.83574	5.80297	5.80255	-1.77768
Biogenesis, repair and reassembly photosystem	Y3IP1	6.59945	6.46929	6.5746	0	4.23545	0	5.33502	6.16394	6.01708	4.08888	3.66516	4.07711	-1.97553
Biogenesis, repair and reassembly photosystem	PAM68	5.11354	5.66965	6.03346	0	0	0	0	4.58263	4.48744	3.35415	3.44411	0	-4
Biogenesis, repair and reassembly photosystem	CGL160	5.58592	5.38925	5.75032	0	0	0	0	4.33173	3.29986	0	0	0	-4
Biogenesis, repair and reassembly photosystem	ycf3	5.06859	5.02193	5.16605	0	0	0	0	4.77411	4.89027	0	0	0	-4
Biogenesis, repair and reassembly photosystem	FTSH1	4.519	4.86956	5.20129	0	0	0	3.99665	0	4.55762	0	0	0	-4
Biogenesis, repair and reassembly photosystem	FTSH8	4.39389	4.9152	4.05181	0	0	0	0	4.4712	4.20515	0	4.18704	0	-4
Biogenesis, repair and reassembly photosystem	CRR3	5.00856	4.59909	5.04096	0	0	0	0	0	4.21564	0	0	0	-4
Chloroplast development and metabolism	LOX2	0	3.49875	4.40415	0	0	0	3.70217	3.55009	4.23462	0	0	0	4
Chloroplast development and metabolism	THI1	4.95054	0	4.52547	0	0	4.46991	4.68146	4.76453	4.69431	4.40521	0	4.49142	4
Chloroplast development and metabolism	CLPP5	0	5.02432	5.2304	0	0	4.57793	4.03631	4.48393	4.75974	0	4.14829	0	4
Chloroplast development and metabolism	PRK	4.73803	5.27756	5.19827	0	4.81749	0	5.57082	5.68015	5.6243	5.68989	5.67233	5.66381	1.66173
Chloroplast development and metabolism	PAP3	4.12759	4.35166	4.4619	0	0	0	4.71529	5.05553	4.43051	4.92357	4.69681	4.58097	1.56958
Chloroplast development and metabolism	At1g56190	4.14126	4.71117	4.53331	4.72809	0	0	4.59757	4.7303	4.93425	0	0	0	0.850715
Chloroplast development and metabolism	SBPase	6.20148	6.05438	6.2743	5.07103	5.46	5.47226	6.38167	6.34602	6.46842	6.16432	6.29981	6.22238	0.716721
Chloroplast development and metabolism	AOC2	4.8882	4.77664	5.08504	0	0	0	5.20588	5.17571	4.92079	0	5.03306	4.28147	0.606219
Chloroplast development and metabolism	At4g13200	5.59415	5.17056	5.54373	0	5.19318	4.83079	5.63374	5.50288	5.56219	5.17924	4.92826	4.92486	0.322249
Chloroplast development and metabolism	At1g67280	6.27161	6.02498	6.29528	0	0	5.46932	6.34461	6.35955	6.14619	6.36534	6.3199	6.1474	0.267325
Chloroplast development and metabolism	YLMG1-1	4.83077	4.96035	5.37614	0	0	0	5.25443	5.06859	5.1212	0	4.2656	0	0.112532
Chloroplast development and metabolism	PPA6	5.32936	5.18715	4.92239	0	4.74422	0	4.85196	5.34252	5.05088	5.34072	5.20539	5.25042	-0.160175
Chloroplast development and metabolism	At5g35170	5.04383	6.12031	6.58444	0	0	0	6.50603	5.85987	5.76973	7.88378	7.9842	6.19791	-0.22196
Chloroplast development and metabolism	CLPR2	4.61972	4.66995	4.54716	0	0	0	4.37925	4.56946	4.64066	0	0	0	-0.239336
Chloroplast development and metabolism	PAP4	5.63987	5.42405	5.55897	0	0	0	5.46619	5.41634	5.53757	4.48538	0	0	-0.244589
Chloroplast development and metabolism	CLPR1	5.21614	5.14198	5.52225	0	0	0	5.26633	5.25144	5.16367	5.01553	0	5.06438	-0.321866
Chloroplast development and metabolism	FZL	6.78784	6.64239	6.72186	6.35811	6.40761	6.43583	6.63533	6.61016	6.60817	6.4024	6.3228	6.23226	-0.343273
Chloroplast development and metabolism	CAS	6.5547	6.50255	6.53384	5.70894	5.77925	5.83463	6.36214	6.43827	6.42123	5.89239	5.88856	5.93317	-0.406823	Correa-Galvis et al., 2016
Chloroplast development and metabolism	GDCST	6.46841	6.56087	6.49396	6.16923	5.81696	5.89609	6.1989	6.51611	6.38421	6.24603	6.44265	6.53245	-0.412644
Chloroplast development and metabolism	STR14	4.44267	5.03771	5.49354	3.98261	0	4.68499	4.89187	5.18336	5.01267	4.70953	4.88414	4.84829	-0.427134
Chloroplast development and metabolism	THF1	6.51976	6.07697	6.47004	4.84831	5.10779	4.79555	6.28598	6.10948	6.32027	4.58836	4.88674	5.12199	-0.489695	Correa-Galvis et al., 2016
Chloroplast development and metabolism	FTSZ2-1	5.1502	5.07969	5.10514	3.92979	0	0	4.89376	4.88057	4.97352	0	4.45747	3.6252	-0.646891
Chloroplast development and metabolism	DHS2	5.05778	5.252	5.69815	0	0	0	4.8595	5.42415	5.1827	4.98635	5.18752	0	-0.691988
Chloroplast development and metabolism	GLB1	3.76146	3.9982	4.67695	0	4.27531	0	3.61317	4.15033	4.31677	4.67663	4.08332	4.60159	-0.698657
Chloroplast development and metabolism	VIR3	5.64238	5.61559	6.17892	0	0	0	5.61691	5.51219	5.62613	0	4.5112	0	-1.02309
Chloroplast development and metabolism	BCA2	5.54443	5.74976	5.41584	5.47378	0	5.15168	4.66535	5.34096	5.44962	5.34731	5.57992	5.52903	-1.10006
Chloroplast development and metabolism	CSP41A	4.10609	5.15679	4.43451	3.53796	0	0	4.01187	4.06562	4.5938	0	4.28119	4.03767	-1.58481
Chloroplast development and metabolism	EGY2	5.80081	6.00796	6.28033	3.8632	0	0	5.05308	5.76138	5.68297	0	0	0	-1.60168
Chloroplast development and metabolism	At2g22230	5.02551	5.10853	5.28914	0	0	4.93814	4.3816	5.01536	3.94835	5.33856	4.87971	5.40535	-1.65162
Chloroplast development and metabolism	ADS3	4.35234	3.79134	4.19745	0	0	0	4.3194	4.52462	0	0	0	0	-4
Chloroplast development and metabolism	PAP6	3.39811	4.10442	4.84398	0	0	0	4.38778	4.42672	0	0	0	0	-4
Chloroplast development and metabolism	TIM	4.31469	5.53788	4.33373	0	0	0	0	4.34023	4.41345	4.37961	3.84564	3.5216	-4
Chloroplast development and metabolism	DRN1	4.50474	4.15146	4.21235	0	0	0	0	4.51786	4.37579	4.40028	0	0	-4
Photosynthesis regulatory proteins	KEA3	6.09472	5.98222	6.30685	0	0	0	6.16679	6.15824	5.95817	4.12723	4.19142	3.90222	-0.148806	Correa-Galvis et al., 2016
Photosynthesis regulatory proteins	RIQ1	6.50073	6.44301	6.63112	4.43274	4.28112	4.46746	6.42111	6.36933	6.55602	5.02987	5.23244	4.90691	-0.252826
Photosynthesis regulatory proteins	FLAP1	6.69895	6.50659	6.67677	0	3.50503	3.0639	6.46501	6.51364	6.59199	4.57717	4.38876	4.69815	-0.361416
Photosynthesis regulatory proteins	APE1	5.47913	5.78203	5.68075	0	0	0	5.38954	5.6153	5.50365	0	5.06408	4.77894	-0.505489	Correa-Galvis et al., 2016
Photosynthesis regulatory proteins	RIQ2	5.88564	5.48384	5.86432	4.03631	4.35293	0	5.48902	5.48154	5.41977	4.31563	4.41224	0	-1.0457
Photosynthesis regulatory proteins	STN8	5.89335	5.51565	6.1507	0	0	4.27075	5.08672	4.79189	4.56142	4.02197	0	4.62828	-3.51765
Photosynthesis regulatory proteins	STN7	5.27212	4.84094	5.04454	0	0	0	0	4.99519	4.55567	0	4.09799	0	-4
Photosynthesis regulatory proteins	SOQ1	3.26642	4.54552	4.38222	0	0	0	0	4.51485	0	0	5.19014	0	-4
Pigment synthesis	LIL3.2	5.49538	5.25438	5.61511	0	0	4.29783	5.72492	5.54798	5.38964	5.23902	0	5.23507	0.319812
Pigment synthesis	CCB1	6.65521	6.1372	6.34163	3.72155	4.03667	0	6.17502	6.19086	6.644	4.52595	4.49813	5.0258	-0.117862
Pigment synthesis	CHLP	6.41597	6.53575	6.425	5.44795	5.5241	5.62391	6.29942	6.32603	6.35616	5.95242	5.99433	5.68893	-0.447102
Pigment synthesis	PAP8	5.39801	5.66524	5.14126	4.55484	4.05729	4.55832	5.34445	5.2465	5.3441	4.55091	0	4.25916	-0.461102
Pigment synthesis	RCCR	4.04778	4.14968	4.4128	0	0	0	4.0769	4.13472	4.053	0	0	0	-0.472152
Pigment synthesis	CRD1	5.91762	6.06348	5.94568	4.21725	0	0	5.54781	5.89979	5.76465	0	4.64179	0	-0.72995
Pigment synthesis	PPOX1	6.973	6.61512	7.02983	0	0	4.19156	6.70997	6.64244	6.69455	4.29128	4.43387	3.75449	-0.744003
Pigment synthesis	LIL3.1	5.41636	5.00325	5.48439	0	0	0	5.01026	5.2058	4.87454	4.83031	4.7895	4.84676	-0.980226
Pigment synthesis	CHLG	6.12642	5.92018	6.34072	4.18041	0	0	5.81043	5.76936	5.96116	4.53612	4.42101	0	-1.02132
Pigment synthesis	CAO	6.06431	6.00621	6.38835	0	4.11588	0	5.89768	5.9394	5.75338	5.00398	4.80303	4.59765	-1.05286
Pigment synthesis	PORC	5.30976	5.94375	5.55727	0	0	0	4.8964	5.41315	5.36406	4.68662	4.50579	4.71928	-1.34314
Pigment synthesis	PORB	6.3012	6.32521	6.55994	5.32002	4.085	5.33971	5.94251	5.92541	6.05987	5.12303	5.1183	4.82867	-1.43434
Pigment synthesis	YCF54	5.50414	5.45775	6.0645	0	3.86553	4.21617	5.1213	5.36968	5.36433	5.24376	4.72141	4.77801	-1.56285
Pigment synthesis	CHLM	5.19499	5.34441	5.32443	0	0	0	4.41477	4.76032	4.74754	0	4.67666	0	-2.07749
Pigment synthesis	DVR	5.71666	5.37149	5.76239	0	3.8868	3.71457	4.89968	4.70064	4.8882	0	4.55012	0	-2.68965
Pigment synthesis	FLU	6.55607	6.36146	6.77171	0	0	0	5.54996	5.77252	5.7151	0	5.31269	0	-3.00987
Pigment synthesis	CCS1	6.48164	5.82574	6.80322	3.72878	3.41325	3.48226	5.42843	5.22943	5.57985	4.3229	3.18327	4.37524	-3.62031
Pigment synthesis	FC2	5.90568	4.9578	5.1248	0	0	0	0	5.08607	5.12133	0	4.54373	0	-4
Pigment synthesis	PDS	4.2462	4.75998	5.18047	0	0	0	0	4.4935	4.23611	4.15327	3.68292	0	-4
Pigment synthesis	PPH	4.09103	4.05246	4.44465	0	0	0	0	3.5404	4.04096	0	0	0	-4
Protein transport and localization	BASS2	0	3.47333	3.78162	0	0	0	4.01439	3.94764	3.89985	0	0	0	4
Protein transport and localization	TATC	4.84163	0	4.91199	0	0	0	4.88582	4.79071	4.74456	0	0	0	4
Protein transport and localization	TRAPPC2	4.64347	0	4.74992	0	0	0	4.5635	4.54538	4.59017	0	0	0	4
Protein transport and localization	HSP70-7	6.57536	6.52332	6.36029	6.38405	6.40181	6.45808	6.65807	6.75831	6.60494	6.25828	6.34317	6.36515	0.607654
Protein transport and localization	DRP1A	5.51963	6.15085	5.70831	0	5.0619	5.05123	5.88254	6.11271	6.0479	4.65436	4.69692	4.75285	0.492755
Protein transport and localization	SECA1	6.46855	6.27418	6.48048	5.60641	5.5943	5.60749	6.61188	6.40611	6.46681	5.8824	5.80752	5.6029	0.286571
Protein transport and localization	SEC	5.57278	5.77444	5.70656	0	0	4.69178	5.47119	5.85892	5.87441	4.91004	0	4.76574	-0.0872569
Protein transport and localization	HSP70-6	5.86426	5.84155	5.80262	5.46994	5.58433	5.54337	5.85035	5.96049	5.92336	5.45414	5.3875	5.56915	0.255429
Protein transport and localization	CPFTSY	4.60456	5.01055	4.41964	0	4.70899	4.84178	4.94024	4.69153	4.60081	5.0616	0	5.19304	0.060266
Protein transport and localization	ALB4	6.02653	5.64117	6.01047	0	0	0	5.85417	5.80846	5.98819	0	5.34792	0	-0.115188
Protein transport and localization	CpSRP43	5.51472	5.40705	5.73338	4.95535	0	4.97948	5.47816	5.46097	5.48133	5.2599	5.3622	5.05373	-0.331974
Protein transport and localization	TRAP-alpha	5.08465	4.70477	4.94069	0	4.54088	4.36825	4.8944	4.60591	4.82485	0	0	0	-0.483259
Protein transport and localization	ALB3	6.31633	5.94292	6.4071	0	0	0	5.95096	5.97535	6.31902	0	0	5.07602	-0.488086
Protein transport and localization	SCY1	6.36404	6.22884	6.60561	5.18792	5.25888	5.28074	6.38573	6.13082	6.23877	5.21341	5.53334	0	-0.543593
Protein transport and localization	TIC62	6.34017	5.94331	6.45947	4.30942	4.62411	3.65597	6.06722	6.01749	6.17624	5.16912	4.98056	4.50649	-0.681066	Correa-Galvis et al., 2016
Protein transport and localization	TATB	5.90441	5.5861	6.12778	5.22347	5.23172	5.19967	5.68058	5.632	5.62829	5.44878	0	5.52312	-0.924821
Protein transport and localization	ANN2	4.91061	4.69783	5.34906	0	0	3.94656	4.82212	4.68016	4.68449	4.82069	0	4.84405	-1.1248
Protein transport and localization	At5g37360	6.23012	5.59408	5.97963	0	4.28201	0	5.6752	5.67487	5.63198	0	0	0	-1.14738
Protein transport and localization	PLSP1	5.49773	5.02768	5.74135	0	0	0	4.96237	5.02082	4.90085	0	0	0	-1.81585
Protein transport and localization	PAA2	5.3426	5.05446	5.3673	0	0	5.08304	0	5.19654	5.02053	0	0	0	-4
Protein transport and localization	SECE1	4.95525	4.76899	5.21846	0	0	0	0	4.85765	4.48401	3.56823	4.28137	0	-4
Protein transport and localization	DIT2-1	4.39435	4.76949	4.15302	0	0	0	0	4.64959	4.68663	4.30481	0	4.30486	-4
Protein transport and localization	CPP1	4.62764	4.91437	4.32895	0	0	0	3.90247	0	4.45384	0	0	0	-4
Protein transport and localization	At1g42960	4.66503	4.29855	4.50604	0	0	0	0	4.45852	4.05656	0	4.10054	0	-4
Translation and transcript	At5g24490	5.16271	5.37863	5.24697	0	0	0	5.18667	5.64295	5.62041	5.63898	5.61055	5.38016	0.848488
Translation and transcript	RPS17	5.71664	5.6068	5.77244	5.45083	5.4176	5.49985	5.80882	5.76331	5.81933	5.42164	5.26316	5.31283	0.311839
Translation and transcript	rps5	6.33005	6.28285	6.15494	5.27573	5.80266	5.51954	6.18896	6.22034	6.36146	5.6598	5.68547	5.86113	0.00517241
Translation and transcript	RPL1	5.61833	5.52442	5.84617	5.0966	4.98435	5.11654	5.67919	5.68633	5.58732	5.25377	5.51382	5.17837	-0.104552
Translation and transcript	EIF2B	4.89313	4.5443	4.91901	0	0	0	4.73279	4.71428	4.82655	4.41906	3.97721	0	-0.182194
Translation and transcript	DJA6	6.21447	5.83056	6.31894	0	4.36936	4.53191	5.99162	6.13925	6.10792	5.02469	5.00182	4.76599	-0.27309
Translation and transcript	PSRP2	5.44231	5.12024	4.48828	5.60233	5.59989	5.60954	5.11029	4.90659	5.07287	4.86143	0	0	-0.423157
Translation and transcript	PSRP-3 1	4.64679	4.70824	4.68275	0	0	0	4.43125	4.58022	4.55674	0	0	0	-0.506593
Translation and transcript	RPL13	5.15728	4.99396	5.28758	0	0	0	4.57638	4.98773	5.08867	4.29172	3.85747	0	-0.75991
Translation and transcript	FIP	5.05949	5.98823	6.3162	0	0	0	5.15278	5.76983	6.04836	4.66691	4.68279	4.66778	-0.773077
Translation and transcript	PTAC16	7.19989	6.93492	7.26689	5.13808	5.75306	5.36756	6.91223	6.87165	6.95125	5.40907	4.70432	5.28659	-0.806649
Translation and transcript	rpl14	5.8811	5.63928	6.13312	0	4.97228	4.49237	5.54062	5.65	5.63057	5.56964	5.41175	5.5993	-1.0652
Redox	Trxm1	4.88741	4.60819	4.69345	0	0	0	5.90996	5.86704	6.0242	5.77182	5.8032	5.62177	3.96323
Redox	At5g58330	4.8753	4.5777	4.93007	4.23517	4.08789	0	5.37972	5.37271	5.28997	5.42137	5.56079	5.43428	1.76002
Redox	TL29	4.63425	4.7871	5.28589	4.49279	0	0	5.03209	4.99385	5.06446	0	0	0	0.11547
Redox	NDPK2	5.28807	4.98879	5.07983	0	4.68165	0	5.11995	5.09694	5.14386	5.2559	5.03451	0	-0.0559439
Redox	EX1	6.04395	5.48785	5.85324	4.50361	4.6577	4.80262	5.76644	5.77207	5.82624	4.82759	3.87925	4.37843	-0.204626
Redox	At2g37660	4.99138	4.49382	4.9904	0	0	0	4.77515	4.74804	4.74434	0	0	0	-0.408231
Redox	FSD1	4.0408	4.38016	4.60375	0	3.99418	0	4.3273	4.35216	4.09276	4.65535	4.07536	4.70168	-0.420848
Redox	APXT	6.79238	6.67791	6.98769	4.33828	4.28854	4.74753	6.82785	6.57714	6.69345	5.23482	4.52103	5.03431	-0.421719
Redox	PRXQ	4.84399	4.82037	5.01047	0	0	0	4.76378	4.64877	4.86894	0	4.43028	4.29693	-0.43331
Redox	At1g14345	6.11481	6.01136	6.10078	0	0	5.09524	5.64939	5.91103	5.87513	0	4.41572	4.62674	-0.836234
Redox	ABC1K7	5.43427	5.16453	5.59975	0	0	0	5.25297	5.02559	5.15299	4.25062	4.70061	0	-0.932709
Redox	GPX1	5.70592	5.2305	5.91833	0	4.57453	3.91139	5.24219	5.2444	5.59005	5.4069	5.16912	5.26404	-1.02713
Redox	FNRL	4.92571	5.19524	4.86639	0	0	0	4.78658	4.90735	4.02276	0	4.49563	0	-1.04447
Redox	ENH1	6.89607	6.53405	7.11494	3.58887	0	0	6.37555	6.41774	6.2704	0	4.78694	0	-1.82708
Redox	GSTF9	4.25746	4.42705	4.77001	0	0	0	0	4.53479	0	0	4.82349	0	-4
Redox	Trxm4	4.3329	4.3406	4.20063	0	0	0	0	4.53278	4.80853	4.2968	4.39919	0	-4
Unknown	At2g34460	5.18693	4.91541	5.05588	0	4.75252	0	4.9855	5.05057	4.69325	4.14863	4.76914	4.79709	-0.436948
Unknown	At1g50020	5.09951	4.32453	4.80101	0	0	0	4.62475	4.20115	4.92344	0	0	0	-0.566493
Unknown	At3g47070	6.77497	6.47279	6.95491	5.5388	5.57111	5.57608	6.566	6.5446	6.53622	5.70012	5.77344	5.59637	-0.756026
Unknown	At2g21530	4.69807	4.94645	5.14768	0	0	0	4.77891	4.5333	4.82216	0	0	4.25191	-0.795311
Unknown	At3g09050	6.10833	6.05034	6.35309	0	0	0	5.96783	5.93453	5.80985	5.01895	0	4.61308	-0.93722
Unknown	STR4A	5.55701	5.37596	5.67495	0	0	0	5.08632	5.1359	5.23401	0	0	0	-1.31659
Unknown	At2g21960	5.88195	5.6646	5.93105	0	0	0	5.27147	5.54848	5.38494	4.31148	4.49938	0	-1.40745
Unknown	STR9	4.75715	5.70834	5.56118	3.4868	0	0	4.60609	4.62672	4.62867	0	4.13411	0	-2.89587
Unknown	orf03	5.11274	5.23852	5.76539	0	0	4.16221	4.37612	4.47106	4.54014	4.62663	0	0	-3.33011
a, "Class" represents the category to which the protein belongs. b, The name of the protein. It clearly identifies the specific protein, and serves as a key identifier for the protein. c, The base-10 logarithm of the LFQ (label-free quantification) of the PsbS protein under dark conditions. D1, D2, and D3 below it may represent data from three biological replicates. d, The base-10 logarithm of th…
