# Supplementary material for: Identification of PsbS binding proteins in Arabidopsis thaliana leaf chloroplasts under high light using TurboID-based proximity labeling
Source: Front Plant Sci. 2026 Jan 20;16:1705804. doi: 10.3389/fpls.2025.1705804 (PMC12864446; doi:10.3389/fpls.2025.1705804)
Supplement: Supplementary Table 5 — The list of primers. [file Table5.xlsx]

## Sheet: Sheet1
Table S5 The list of primers
Primer Name	Primer Sequence (5'-3')	Descriptiona
Primers used for the construction of plasmids
TbID-eGFP-F	TCTCAAGCTTGGATCCAAAGACAATACTGTGCCTCTGAAGC	CaMV35Spro:: TurboID-eGFP
TbID-eGFP-R	CGGGTCATGAGCTCCTGCAGCTTTTCGGCAGACCGCAGAC	CaMV35Spro:: TurboID-eGFP
PsbS-TbID-eGFP-F1	CTCTCTCTCAAGCTTGGATCCATGGCTCAAACCATGCTGCT	35Spro::PsbS-TurboID-eGFP
PsbS-TbID-eGFP-R1	TATTGTCTTTGCTTTCTTCACCATCATCGGTGA	35Spro::PsbS-TurboID-eGFP
PsbS-TbID-eGFP-F2	TGAAGAAAGCAAAGACAATACTGTGCCTCTGAAGC	35Spro::PsbS-TurboID-eGFP
PsbS-TbID-eGFP-R2	AACCACGGGTCATGAGCTCCTGCAGCTTTTCGGCAGACCGCAGAC	35Spro::PsbS-TurboID-eGFP
PTP-TbID-F1	GGCCCATAGGCCTGAATTCGAGCTCATGGCTTCCTCTATGCTCTCTTCC	35Spro::PTP-TurboID-eGFP
PTP-TbID-R1	TATTGTCTTTTCCGAATTCTTCGGAATCGGTAAGG	35Spro::PTP-TurboID-eGFP
PTP-TbID-F2	AGAATTCGGAAAAGACAATACTGTGCCTCTGAAGC	35Spro::PTP-TurboID-eGFP
PTP-TbID-R2	CTTGCATGCCTGCAGGTCGACCTTTTCGGCAGACCGCAGAC	35Spro::PTP-TurboID-eGFP
cLUC-PsbS-F1	TGGAGAGAACACGGGGGACGAGCTCATGGCTCAAACCATGCTGC	cLuc-PsbS
cLUC-PsbS-R1	AACCGGACATTTTGGTTTTGGGTTTGAAGAGAGCG	cLuc-PsbS
cLUC-PsbS-F2	CAAAACCAAAATGTCCGGTTATGTAAACAATCCGG	cLuc-PsbS
cLUC-PsbS-R2	TAGGAGCAGCGCCCCGGGACGCGTACGAG	cLuc-PsbS
cLUC-PsbS-F3	GTCCCGGGGCGCTGCTCCTAAAAAGGTTGAGAAGC	cLuc-PsbS
cLUC-PsbS-R3	ACGAAAGCTCTGCAGGTCGACTTAGCTTTCTTCACCATCATCGG	cLuc-PsbS
nLUC-TLP18.3-F	TCGGTACCCGGGATCCATGGAGACCCTTCTCTCCCCT	nLuc-TLP18.3
nLUC-TLP18.3-R	ACGAGATCTGGTCGACCTTCCTGGAGACATAAGCAAAGT	nLuc-TLP18.3
nLUC-ZEP-F	TCGGTACCCGGGATCCATGGGTTCAACTCCGTTTTGC	nLuc-ZEP
nLUC-ZEP-R	ACGAGATCTGGTCGACAGCTGTCTGAAGTAATTTATCGTTG	nLuc-ZEP
YN-PsbS-F1	TCCATCGATAGTACTGTCGACATGGCTCAAACCATGCTGC	PsbS-nYFP
YN-PsbS-R1	ACTTTTGCTCTTTGGTTTTGGGTTTGAAGAGAGCG	PsbS-nYFP
YN-PsbS-F2	CAAAACCAAAGAGCAAAAGTTGATTTCTGAGGAGG	PsbS-nYFP
YN-PsbS-R2	TAGGAGCAGCGGCCATGATATAGACGTTGTGG	PsbS-nYFP
YN-PsbS-F3	TATCATGGCCGCTGCTCCTAAAAAGGTTGAG	PsbS-nYFP
YN-PsbS-R3	TGAACGATCGGGGAAATTCGAGCTCGCTTTCTTCACCATCATCGG	PsbS-nYFP
YC-TLP18.3-F	CGCCACTAGTGGATCCATGGAGACCCTTCTCTCCCCT	TLP18.3-cYFP
YC-TLP18.3-R	TACCCTCGAGGTCGACCTTCCTGGAGACATAAGCAAAGT	TLP18.3-cYFP
YC-ZEP-F	CGCCACTAGTGGATCCATGGGTTCAACTCCGTTTTGC	ZEP-cYFP
YC-ZEP-R	TACCCTCGAGGTCGACAGCTGTCTGAAGTAATTTATCGTTG	ZEP-cYFP
Primers used for RT-qPCR or RT-PCR analysis
npq4-LP	TGACCAGACACAATTCATTTACATC	Identification of npq4 seedlings
npq4-RP	ATAAACATAAAGCCGATCCGG	Identification of npq4 seedlings
RT-TbID-F	GGACGTGTTCACCGTGCC	Identification of PTP-TurboID-eGFP seedlings
RT-TbID-R	TAGCGGCCCTGGACATGC	Identification of PTP-TurboID-eGFP seedlings
RT-PsbS-TbID-F	TCGGTTTCGCTGCATCGTTGC	Identification of PsbS-TurboID-eGFP seedlings
RT-PsbS-TbID-R	TAGCGGCCCTGGACATGC	Identification of PsbS-TurboID-eGFP seedlings
APT1-F	ACTTCCCTAAACCAGGAATCATG	Internal reference for RT-PCR or RT-PCR
APT1-R	CACTCCTACTCGTTCAAGTAGTCG	Internal reference for RT-PCR or RT-PCR
qRT-PsbS-F	GGAAACTCTCCGGTTGCACT	Identification of PsbS-TurboID-eGFP seedlings
qRT-PsbS-R	GCCATCCTCAACCTTGCTCT	Identification of PsbS-TurboID-eGFP seedlings
qRT-TbID-F	GCTGAAGAGTGGGGATGCTT	Identification of PsbS-TurboID-eGFP seedlings
qRT-TbID-R	GGATGCCTGCCAGCTTTCTA	Identification of PsbS-TurboID-eGFP seedlings
a,5' and 3' indicate that the primer corresponds to or is complementary to the target gene. The restriction enzymes used for digestion and the purpose of the fragments are also shown.
